# Supplementary material for: Predisposition to Childhood Otitis Media and Genetic Polymorphisms within the Toll-Like Receptor 4 (TLR4) Locus
Source: PLoS One. 2015 Jul 15;10(7):e0132551. doi: 10.1371/journal.pone.0132551 (PMC4503307; doi:10.1371/journal.pone.0132551)
Supplement: S2 Data — (ZIP) [file pone.0132551.s002.zip]

Archive with 48 entries (33 files):
- skra╠ür fyrir TLR4 grein/
- skra╠ür fyrir TLR4 grein/.DS_Store
- __MACOSX/
- __MACOSX/skra╠ür fyrir TLR4 grein/
- __MACOSX/skra╠ür fyrir TLR4 grein/._.DS_Store
- skra╠ür fyrir TLR4 grein/FIN OM candidates/
- skra╠ür fyrir TLR4 grein/FIN OM candidates/FIN OM candidates mapfile.txt
- __MACOSX/skra╠ür fyrir TLR4 grein/FIN OM candidates/
- __MACOSX/skra╠ür fyrir TLR4 grein/FIN OM candidates/._FIN OM candidates mapfile.txt
- skra╠ür fyrir TLR4 grein/FIN OM candidates/FIN OM candidates.txt
- __MACOSX/skra╠ür fyrir TLR4 grein/FIN OM candidates/._FIN OM candidates.txt
- skra╠ür fyrir TLR4 grein/FIN TLR4 variants/
- skra╠ür fyrir TLR4 grein/FIN TLR4 variants/FIN all
- __MACOSX/skra╠ür fyrir TLR4 grein/FIN TLR4 variants/
- __MACOSX/skra╠ür fyrir TLR4 grein/FIN TLR4 variants/._FIN all
- skra╠ür fyrir TLR4 grein/FIN TLR4 variants/FIN all.ped
- __MACOSX/skra╠ür fyrir TLR4 grein/FIN TLR4 variants/._FIN all.ped
- skra╠ür fyrir TLR4 grein/FIN TLR4 variants/FinOM213only.ped
- __MACOSX/skra╠ür fyrir TLR4 grein/FIN TLR4 variants/._FinOM213only.ped
- skra╠ür fyrir TLR4 grein/TLR4 sequenom/
- skra╠ür fyrir TLR4 grein/TLR4 sequenom/haploview all FIN TLR4.map
- __MACOSX/skra╠ür fyrir TLR4 grein/TLR4 sequenom/
- __MACOSX/skra╠ür fyrir TLR4 grein/TLR4 sequenom/._haploview all FIN TLR4.map
- skra╠ür fyrir TLR4 grein/TLR4 sequenom/haploview all FIN TLR4.ped
- __MACOSX/skra╠ür fyrir TLR4 grein/TLR4 sequenom/._haploview all FIN TLR4.ped
- skra╠ür fyrir TLR4 grein/UK-Bhutta/
- skra╠ür fyrir TLR4 grein/UK-Bhutta/OMcombined.map
- __MACOSX/skra╠ür fyrir TLR4 grein/UK-Bhutta/
- __MACOSX/skra╠ür fyrir TLR4 grein/UK-Bhutta/._OMcombined.map
- skra╠ür fyrir TLR4 grein/UK-Bhutta/OMcombined.ped
- __MACOSX/skra╠ür fyrir TLR4 grein/UK-Bhutta/._OMcombined.ped
- skra╠ür fyrir TLR4 grein/US-Casselbrandt/
- skra╠ür fyrir TLR4 grein/US-Casselbrandt/merlin_data.09
- __MACOSX/skra╠ür fyrir TLR4 grein/US-Casselbrandt/
- __MACOSX/skra╠ür fyrir TLR4 grein/US-Casselbrandt/._merlin_data.09
- skra╠ür fyrir TLR4 grein/US-Casselbrandt/merlin_freq.09
- __MACOSX/skra╠ür fyrir TLR4 grein/US-Casselbrandt/._merlin_freq.09
- skra╠ür fyrir TLR4 grein/US-Casselbrandt/merlin_map.09
- __MACOSX/skra╠ür fyrir TLR4 grein/US-Casselbrandt/._merlin_map.09
- skra╠ür fyrir TLR4 grein/US-Casselbrandt/merlin_ped.09
- skra╠ür fyrir TLR4 grein/US-MacArthur/
- skra╠ür fyrir TLR4 grein/US-MacArthur/.DS_Store
- __MACOSX/skra╠ür fyrir TLR4 grein/US-MacArthur/
- __MACOSX/skra╠ür fyrir TLR4 grein/US-MacArthur/._.DS_Store
- skra╠ür fyrir TLR4 grein/US-MacArthur/MacArthur.map
- __MACOSX/skra╠ür fyrir TLR4 grein/US-MacArthur/._MacArthur.map
- skra╠ür fyrir TLR4 grein/US-MacArthur/MacArthur.ped
- __MACOSX/skra╠ür fyrir TLR4 grein/US-MacArthur/._MacArthur.ped
