# Supplementary material for: Predisposition to Childhood Otitis Media and Genetic Polymorphisms within the Toll-Like Receptor 4 (TLR4) Locus
Source: PLoS One. 2015 Jul 15;10(7):e0132551. doi: 10.1371/journal.pone.0132551 (PMC4503307; doi:10.1371/journal.pone.0132551)
Supplement: S2 Data — (ZIP) [file pone.0132551.s002.zip › skra╠ür fyrir TLR4 grein/FIN OM candidates/FIN OM candidates mapfile.txt]

1 RS1801274 0 161479745
1 RS2786098 0 197325908
1 RS1554286 0 206944233
1 RS3021094 0 206944952
1 RS1800872 0 206946407
1 RS1800871 0 206946634
1 RS1800896 0 206946897
1 RS1800890 0 206949365
10 RS10508372 0 8972018
10 RS1800451 0 54531226
10 RS7096206 0 54531685
10 RS11003125 0 54532014
10 RS10762058 0 68088508
11 RS2735733 0 1261640
11 RS7927894 0 76301316
12 RS1701704 0 56412487
13 RS9319321 0 27415673
15 RS11071559 0 61069988
15 RS744910 0 67446785
17 RS2305480 0 38062196
17 RS11078927 0 38064405
17 RS3894194 0 38121993
2 RS2020911 0 48030838
2 RS330787 0 48041377
2 RS2134056 0 48073117
2 RS3771166 0 102986222
2 RS1800587 0 113542960
20 RS4815617 0 3827309
22 RS2284033 0 37534034
5 RS1588265 0 59369794
5 RS2073643 0 131723288
5 RS2244012 0 131901225
5 RS2569190 0 140012916
6 RS1800750 0 31542963
6 RS1800629 0 31543031
6 RS361525 0 31543101
6 RS3129943 0 32338695
7 RS323917 0 34741643
7 RS323922 0 34748782
7 RS324377 0 34755975
7 RS324396 0 34790123
8 RS3019885 0 118025645
9 RS2378383 0 82039362
9 RS5030717 0 120473834
