# Supplementary material for: Predisposition to Childhood Otitis Media and Genetic Polymorphisms within the Toll-Like Receptor 4 (TLR4) Locus
Source: PLoS One. 2015 Jul 15;10(7):e0132551. doi: 10.1371/journal.pone.0132551 (PMC4503307; doi:10.1371/journal.pone.0132551)
Supplement: S2 Data — (ZIP) [file pone.0132551.s002.zip › skra╠ür fyrir TLR4 grein/FIN TLR4 variants/FIN all.ped]

FIN_1	FIN213_1	0	0	0	2	C	C	C	C	A	A
FIN_2	FIN213_2	0	0	0	2	C	C	C	C	A	A
FIN_3	FIN213_3	0	0	0	2	C	C	C	C	A	A
FIN_4	FIN213_4	0	0	0	2	C	C	C	C	A	A
FIN_5	FIN213_5	0	0	0	2	C	C	C	C	A	A
FIN_6	FIN213_6	0	0	0	2	C	C	C	C	A	A
FIN_7	FIN213_7	0	0	0	2	C	C	C	C	A	A
FIN_8	FIN213_8	0	0	0	2	C	C	C	C	A	A
FIN_9	FIN213_9	0	0	0	2	C	C	C	C	A	A
FIN_10	FIN213_10	0	0	0	2	C	C	C	C	A	A
FIN_11	FIN213_11	0	0	0	2	C	C	C	C	A	A
FIN_12	FIN213_12	0	0	0	2	C	T	C	T	A	A
FIN_13	FIN213_13	0	0	0	2	C	T	C	T	A	A
FIN_14	FIN213_14	0	0	0	2	C	T	C	T	A	A
FIN_15	FIN213_15	0	0	0	2	C	T	C	T	A	A
FIN_16	FIN213_16	0	0	0	2	C	T	C	T	A	A
FIN_17	FIN213_17	0	0	0	2	C	T	C	T	A	A
FIN_18	FIN213_18	0	0	0	2	C	T	C	T	A	A
FIN_19	FIN213_19	0	0	0	2	C	T	C	T	A	A
FIN_20	FIN213_20	0	0	0	2	C	T	C	T	A	A
FIN_21	FIN213_21	0	0	0	2	C	T	C	T	A	A
FIN_22	FIN213_22	0	0	0	2	C	T	C	T	A	A
FIN_23	FIN213_23	0	0	0	2	C	T	C	T	A	A
FIN_24	FIN213_24	0	0	0	2	C	T	C	T	A	A
FIN_25	FIN213_25	0	0	0	2	C	T	C	T	A	A
FIN_26	FIN213_26	0	0	0	2	C	T	C	T	A	A
FIN_27	FIN213_27	0	0	0	2	C	T	C	T	A	A
FIN_28	FIN213_28	0	0	0	2	C	T	C	T	A	A
FIN_29	FIN213_29	0	0	0	2	C	C	T	T	A	A
FIN_30	FIN213_30	0	0	0	2	C	C	T	T	A	A
FIN_31	FIN213_31	0	0	0	2	C	C	T	T	A	A
FIN_32	FIN213_32	0	0	0	2	C	C	T	T	A	A
FIN_33	FIN213_33	0	0	0	2	C	C	T	T	A	A
FIN_34	FIN213_34	0	0	0	2	C	C	T	T	A	A
FIN_35	FIN213_35	0	0	0	2	C	C	T	T	A	A
FIN_36	FIN213_36	0	0	0	2	C	C	T	T	A	A
FIN_37	FIN213_37	0	0	0	2	C	C	T	T	A	A
FIN_38	FIN213_38	0	0	0	2	C	C	T	T	A	A
FIN_39	FIN213_39	0	0	0	2	C	C	T	T	A	A
FIN_40	FIN213_40	0	0	0	2	C	C	T	T	A	A
FIN_41	FIN213_41	0	0	0	2	C	C	T	T	A	A
FIN_42	FIN213_42	0	0	0	2	C	C	T	T	A	A
FIN_43	FIN213_43	0	0	0	2	C	C	T	T	A	A
FIN_44	FIN213_44	0	0	0	2	C	C	T	T	A	A
FIN_45	FIN213_45	0	0	0	2	C	C	T	T	A	A
FIN_46	FIN213_46	0	0	0	2	C	C	T	T	A	A
FIN_47	FIN213_47	0	0	0	2	C	C	T	T	A	A
FIN_48	FIN213_48	0	0	0	2	C	C	T	T	A	A
FIN_49	FIN213_49	0	0	0	2	C	C	T	T	A	A
FIN_50	FIN213_50	0	0	0	2	C	C	T	T	A	A
FIN_51	FIN213_51	0	0	0	2	C	C	T	T	A	A
FIN_52	FIN213_52	0	0	0	2	C	C	T	T	A	A
FIN_53	FIN213_53	0	0	0	2	C	C	T	T	A	A
FIN_54	FIN213_54	0	0	0	2	C	C	T	T	A	A
FIN_55	FIN213_55	0	0	0	2	C	C	T	T	A	A
FIN_56	FIN213_56	0	0	0	2	C	C	T	T	A	A
FIN_57	FIN213_57	0	0	0	2	C	C	T	T	A	A
FIN_58	FIN213_58	0	0	0	2	C	C	T	T	A	A
FIN_59	FIN213_59	0	0	0	2	C	C	T	T	A	A
FIN_60	FIN213_60	0	0	0	2	C	C	T	T	A	A
FIN_61	FIN213_61	0	0	0	2	C	C	T	T	A	A
FIN_62	FIN213_62	0	0	0	2	C	C	T	T	A	A
FIN_63	FIN213_63	0	0	0	2	C	C	T	T	A	A
FIN_64	FIN213_64	0	0	0	2	C	C	T	T	A	A
FIN_65	FIN213_65	0	0	0	2	C	C	T	T	A	A
FIN_66	FIN213_66	0	0	0	2	C	C	T	T	A	A
FIN_67	FIN213_67	0	0	0	2	C	C	T	T	A	A
FIN_68	FIN213_68	0	0	0	2	C	C	T	T	A	A
FIN_69	FIN213_69	0	0	0	2	C	C	T	T	A	A
FIN_70	FIN213_70	0	0	0	2	C	C	T	T	A	A
FIN_71	FIN213_71	0	0	0	2	C	C	T	T	A	A
FIN_72	FIN213_72	0	0	0	2	C	C	T	T	A	A
FIN_73	FIN213_73	0	0	0	2	C	C	T	T	A	A
FIN_74	FIN213_74	0	0	0	2	C	C	T	T	A	A
FIN_75	FIN213_75	0	0	0	2	C	C	T	T	A	A
FIN_76	FIN213_76	0	0	0	2	C	C	T	T	A	A
FIN_77	FIN213_77	0	0	0	2	C	C	T	T	A	A
FIN_78	FIN213_78	0	0	0	2	C	C	T	T	A	A
FIN_79	FIN213_79	0	0	0	2	C	C	T	T	A	A
FIN_80	FIN213_80	0	0	0	2	C	C	T	T	A	A
FIN_81	FIN213_81	0	0	0	2	C	C	T	T	A	A
FIN_82	FIN213_82	0	0	0	2	C	C	T	T	A	A
FIN_83	FIN213_83	0	0	0	2	C	C	T	T	A	A
FIN_84	FIN213_84	0	0	0	2	C	C	T	T	A	A
FIN_85	FIN213_85	0	0	0	2	C	C	T	T	A	A
FIN_86	FIN213_86	0	0	0	2	C	C	T	T	A	A
FIN_87	FIN213_87	0	0	0	2	C	C	T	T	A	A
FIN_88	FIN213_88	0	0	0	2	C	C	T	T	A	A
FIN_89	FIN213_89	0	0	0	2	C	C	T	T	A	A
FIN_90	FIN213_90	0	0	0	2	C	C	T	T	A	A
FIN_91	FIN213_91	0	0	0	2	C	C	T	T	A	A
FIN_92	FIN213_92	0	0	0	2	C	C	T	T	A	A
FIN_93	FIN213_93	0	0	0	2	C	C	T	T	A	A
FIN_94	FIN213_94	0	0	0	2	C	C	T	T	A	A
FIN_95	FIN213_95	0	0	0	2	C	C	T	T	A	A
FIN_96	FIN213_96	0	0	0	2	C	C	T	T	A	A
FIN_97	FIN213_97	0	0	0	2	C	C	T	T	A	A
FIN_98	FIN213_98	0	0	0	2	C	C	T	T	A	A
FIN_99	FIN213_99	0	0	0	2	C	C	T	T	A	A
FIN_100	FIN213_100	0	0	0	2	C	C	T	T	A	A
FIN_101	FIN213_101	0	0	0	2	C	C	T	T	A	A
FIN_102	FIN213_102	0	0	0	2	C	C	T	T	A	A
FIN_103	FIN213_103	0	0	0	2	C	C	T	T	A	A
FIN_104	FIN213_104	0	0	0	2	C	C	T	T	A	A
FIN_105	FIN213_105	0	0	0	2	C	C	T	T	A	A
FIN_106	FIN213_106	0	0	0	2	C	C	T	T	A	A
FIN_107	FIN213_107	0	0	0	2	C	T	T	T	A	A
FIN_108	FIN213_108	0	0	0	2	C	T	T	T	A	A
FIN_109	FIN213_109	0	0	0	2	T	T	T	T	A	A
FIN_110	FIN213_110	0	0	0	2	T	T	T	T	A	A
FIN_111	FIN213_111	0	0	0	2	T	T	T	T	A	A
FIN_112	FIN213_112	0	0	0	2	T	T	T	T	A	A
FIN_113	FIN213_113	0	0	0	2	T	T	T	T	A	A
FIN_114	FIN213_114	0	0	0	2	T	T	T	T	A	A
FIN_115	FIN213_115	0	0	0	2	T	T	T	T	A	A
FIN_116	FIN213_116	0	0	0	2	T	T	T	T	A	A
FIN_117	FIN213_117	0	0	0	2	T	T	T	T	A	A
FIN_118	FIN213_118	0	0	0	2	T	T	T	T	A	A
FIN_119	FIN213_119	0	0	0	2	T	T	T	T	A	A
FIN_120	FIN213_120	0	0	0	2	T	T	T	T	A	A
FIN_121	FIN213_121	0	0	0	2	T	T	T	T	A	A
FIN_122	FIN213_122	0	0	0	2	C	T	C	T	A	G
FIN_123	FIN213_123	0	0	0	2	C	T	C	T	A	G
FIN_124	FIN213_124	0	0	0	2	C	T	C	T	A	G
FIN_125	FIN213_125	0	0	0	2	C	T	C	T	A	G
FIN_126	FIN213_126	0	0	0	2	C	T	C	T	A	G
FIN_127	FIN213_127	0	0	0	2	C	T	C	T	A	G
FIN_128	FIN213_128	0	0	0	2	C	T	C	T	A	G
FIN_129	FIN213_129	0	0	0	2	C	T	C	T	A	G
FIN_130	FIN213_130	0	0	0	2	C	T	C	T	A	G
FIN_131	FIN213_131	0	0	0	2	C	T	C	T	A	G
FIN_132	FIN213_132	0	0	0	2	C	T	C	T	A	G
FIN_133	FIN213_133	0	0	0	2	C	T	C	T	A	G
FIN_134	FIN213_134	0	0	0	2	C	T	C	T	A	G
FIN_135	FIN213_135	0	0	0	2	C	T	C	T	A	G
FIN_136	FIN213_136	0	0	0	2	C	T	C	T	A	G
FIN_137	FIN213_137	0	0	0	2	C	T	C	T	A	G
FIN_138	FIN213_138	0	0	0	2	C	T	C	T	A	G
FIN_139	FIN213_139	0	0	0	2	C	T	C	T	A	G
FIN_140	FIN213_140	0	0	0	2	C	T	C	T	A	G
FIN_141	FIN213_141	0	0	0	2	C	T	C	T	A	G
FIN_142	FIN213_142	0	0	0	2	C	T	C	T	A	G
FIN_143	FIN213_143	0	0	0	2	C	T	C	T	A	G
FIN_144	FIN213_144	0	0	0	2	C	T	C	T	A	G
FIN_145	FIN213_145	0	0	0	2	C	T	C	T	A	G
FIN_146	FIN213_146	0	0	0	2	C	T	C	T	A	G
FIN_147	FIN213_147	0	0	0	2	C	T	C	T	A	G
FIN_148	FIN213_148	0	0	0	2	C	T	C	T	A	G
FIN_149	FIN213_149	0	0	0	2	C	T	C	T	A	G
FIN_150	FIN213_150	0	0	0	2	C	T	C	T	A	G
FIN_151	FIN213_151	0	0	0	2	C	T	C	T	A	G
FIN_152	FIN213_152	0	0	0	2	C	T	C	T	A	G
FIN_153	FIN213_153	0	0	0	2	C	T	C	T	A	G
FIN_154	FIN213_154	0	0	0	2	C	T	C	T	A	G
FIN_155	FIN213_155	0	0	0	2	C	T	C	T	A	G
FIN_156	FIN213_156	0	0	0	2	C	T	C	T	A	G
FIN_157	FIN213_157	0	0	0	2	C	T	C	T	A	G
FIN_158	FIN213_158	0	0	0	2	C	T	C	T	A	G
FIN_159	FIN213_159	0	0	0	2	C	T	C	T	A	G
FIN_160	FIN213_160	0	0	0	2	C	T	C	T	A	G
FIN_161	FIN213_161	0	0	0	2	C	T	C	T	A	G
FIN_162	FIN213_162	0	0	0	2	C	T	C	T	A	G
FIN_163	FIN213_163	0	0	0	2	C	T	C	T	A	G
FIN_164	FIN213_164	0	0	0	2	C	T	C	T	A	G
FIN_165	FIN213_165	0	0	0	2	C	T	C	T	A	G
FIN_166	FIN213_166	0	0	0	2	C	T	C	T	A	G
FIN_167	FIN213_167	0	0	0	2	C	T	C	T	A	G
FIN_168	FIN213_168	0	0	0	2	C	T	C	T	A	G
FIN_169	FIN213_169	0	0	0	2	C	T	C	T	A	G
FIN_170	FIN213_170	0	0	0	2	C	T	C	T	A	G
FIN_171	FIN213_171	0	0	0	2	C	T	C	T	A	G
FIN_172	FIN213_172	0	0	0	2	C	T	C	T	A	G
FIN_173	FIN213_173	0	0	0	2	C	T	C	T	A	G
FIN_174	FIN213_174	0	0	0	2	C	T	C	T	A	G
FIN_175	FIN213_175	0	0	0	2	C	T	C	T	A	G
FIN_176	FIN213_176	0	0	0	2	C	T	C	T	A	G
FIN_177	FIN213_177	0	0	0	2	C	T	C	T	A	G
FIN_178	FIN213_178	0	0	0	2	C	T	C	T	A	G
FIN_179	FIN213_179	0	0	0	2	C	T	C	T	A	G
FIN_180	FIN213_180	0	0	0	2	C	T	C	T	A	G
FIN_181	FIN213_181	0	0	0	2	C	T	C	T	A	G
FIN_182	FIN213_182	0	0	0	2	C	T	C	T	A	G
FIN_183	FIN213_183	0	0	0	2	C	T	C	T	A	G
FIN_184	FIN213_184	0	0	0	2	C	T	C	T	A	G
FIN_185	FIN213_185	0	0	0	2	C	T	C	T	A	G
FIN_186	FIN213_186	0	0	0	2	C	T	C	T	A	G
FIN_187	FIN213_187	0	0	0	2	C	T	C	T	A	G
FIN_188	FIN213_188	0	0	0	2	C	T	C	T	A	G
FIN_189	FIN213_189	0	0	0	2	C	T	C	T	A	G
FIN_190	FIN213_190	0	0	0	2	C	T	C	T	A	G
FIN_191	FIN213_191	0	0	0	2	C	T	C	T	A	G
FIN_192	FIN213_192	0	0	0	2	0	0	C	T	A	G
FIN_193	FIN213_193	0	0	0	2	0	0	C	T	A	G
FIN_194	FIN213_194	0	0	0	2	0	0	C	T	A	G
FIN_195	FIN213_195	0	0	0	2	0	0	0	0	A	G
FIN_196	FIN213_196	0	0	0	2	0	0	0	0	A	G
FIN_197	FIN213_197	0	0	0	2	C	C	C	C	G	G
FIN_198	FIN213_198	0	0	0	2	C	C	C	C	G	G
FIN_199	FIN213_199	0	0	0	2	C	C	C	C	G	G
FIN_200	FIN213_200	0	0	0	2	C	C	C	C	G	G
FIN_201	FIN213_201	0	0	0	2	C	C	C	C	G	G
FIN_202	FIN213_202	0	0	0	2	C	C	C	C	G	G
FIN_203	FIN213_203	0	0	0	2	C	C	C	C	G	G
FIN_204	FIN213_204	0	0	0	2	C	C	C	C	G	G
FINOM-TA0001	OM-TA0001	0	0	1	1	0	0	0	0	0	0
FINOM-TA0164	OM-TA0164	0	0	1	1	0	0	0	0	0	0
FINOM-KU0025	OM-KU0025	0	0	1	1	C	C	0	0	0	0
FINOM-OU0022	OM-OU0022	0	0	1	1	C	T	C	C	0	0
FINOM-1941S	OM-1941S	0	0	1	1	C	T	C	C	0	0
FINOM-5527S	OM-5527S	0	0	1	1	T	T	C	C	0	0
FINOM-229	OM-229	0	0	1	2	T	T	C	C	0	0
FINOM-TA0097	OM-TA0097	0	0	1	1	0	0	C	T	0	0
FINOM-VA0052	OM-VA0052	0	0	1	1	C	T	C	T	0	0
FINOM-5508S	OM-5508S	0	0	1	1	C	T	C	T	0	0
FINOM-1849S	OM-1849S	0	0	1	1	C	T	C	T	0	0
FINOM-TU0062	OM-TU0062	0	0	1	1	C	T	C	T	0	0
FINOM-TU0088	OM-TU0088	0	0	1	1	C	C	T	T	0	0
FINOM-TU0099	OM-TU0099	0	0	1	1	C	C	T	T	0	0
FINOM-3137	OM-3137	0	0	1	2	C	C	T	T	0	0
FINOM-3155	OM-3155	0	0	1	2	C	C	T	T	0	0
FINOM-1965S	OM-1965S	0	0	1	1	C	C	T	T	0	0
FINOM-1995S	OM-1995S	0	0	1	1	C	C	T	T	0	0
FINOM-2940	OM-2940	0	0	1	1	C	C	T	T	0	0
FINOM-5511S	OM-5511S	0	0	1	1	C	C	T	T	0	0
FINOM-3094	OM-3094	0	0	1	1	C	C	T	T	0	0
FINOM-1796	OM-1796	0	0	1	2	C	C	T	T	0	0
FINOM-636	OM-636	0	0	1	2	C	C	T	T	0	0
FINOM-VA0051	OM-VA0051	0	0	1	1	0	0	0	0	A	A
FINOM-2313	OM-2313	0	0	1	2	0	0	0	0	A	A
FINOM-TU0083	OM-TU0083	0	0	1	1	0	0	0	0	A	A
FINOM-TU0202	OM-TU0202	0	0	1	1	0	0	0	0	A	A
FINOM-TA0154	OM-TA0154	0	0	1	1	0	0	0	0	A	A
FINOM-2321	OM-2321	0	0	1	2	0	0	0	0	A	A
FINOM-2324	OM-2324	0	0	1	1	0	0	0	0	A	A
FINOM-PO0005	OM-PO0005	0	0	1	1	0	0	0	0	A	A
FINOM-PO0027	OM-PO0027	0	0	1	1	0	0	0	0	A	A
FINOM-PO0040	OM-PO0040	0	0	1	1	0	0	0	0	A	A
FINOM-970	OM-970	0	0	1	2	0	0	0	0	A	A
FINOM-1002	OM-1002	0	0	1	2	0	0	0	0	A	A
FINOM-1819S	OM-1819S	0	0	1	1	0	0	0	0	A	A
FINOM-KU0071	OM-KU0071	0	0	1	1	0	0	0	0	A	A
FINOM-TU0005	OM-TU0005	0	0	1	1	0	0	0	0	A	A
FINOM-T25	OM-T25	0	0	1	1	0	0	0	0	A	A
FINOM-OU0055	OM-OU0055	0	0	1	1	0	0	0	0	A	A
FINOM-OU0065	OM-OU0065	0	0	1	1	0	0	0	0	A	A
FINOM-VA0024	OM-VA0024	0	0	1	1	0	0	0	0	A	A
FINOM-OU0205	OM-OU0205	0	0	1	1	0	0	0	0	A	A
FINOM-T10	OM-T10	0	0	1	1	C	T	0	0	A	A
FINOM-662	OM-662	0	0	1	2	C	T	C	C	A	A
FINOM-1265	OM-1265	0	0	1	2	C	T	C	C	A	A
FINOM-TA0165	OM-TA0165	0	0	1	1	C	T	C	C	A	A
FINOM-TA0042	OM-TA0042	0	0	1	1	C	T	C	C	A	A
FINOM-TU0004	OM-TU0004	0	0	1	1	C	T	C	C	A	A
FINOM-5634S	OM-5634S	0	0	1	1	C	T	C	C	A	A
FINOM-3088	OM-3088	0	0	1	2	T	T	C	C	A	A
FINOM-OU0001	OM-OU0001	0	0	1	1	0	0	C	T	A	A
FINOM-TU0185	OM-TU0185	0	0	1	1	0	0	C	T	A	A
FINOM-798	OM-798	0	0	1	2	C	C	C	T	A	A
FINOM-VA0053	OM-VA0053	0	0	1	1	C	C	C	T	A	A
FINOM-650	OM-650	0	0	1	2	C	C	C	T	A	A
FINOM-TA0009	OM-TA0009	0	0	1	1	C	C	C	T	A	A
FINOM-KU0003	OM-KU0003	0	0	1	1	C	C	C	T	A	A
FINOM-TU0098	OM-TU0098	0	0	1	1	C	C	C	T	A	A
FINOM-TA0010	OM-TA0010	0	0	1	1	C	C	C	T	A	A
FINOM-1575S	OM-1575S	0	0	1	1	C	C	C	T	A	A
FINOM-1804	OM-1804	0	0	1	2	C	C	C	T	A	A
FINOM-KU0016	OM-KU0016	0	0	1	1	C	C	C	T	A	A
FINOM-1810	OM-1810	0	0	1	1	C	C	C	T	A	A
FINOM-KU0023	OM-KU0023	0	0	1	1	C	C	C	T	A	A
FINOM-PO0023	OM-PO0023	0	0	1	1	C	C	C	T	A	A
FINOM-953	OM-953	0	0	1	2	C	C	C	T	A	A
FINOM-689	OM-689	0	0	1	2	C	C	C	T	A	A
FINOM-TA0033	OM-TA0033	0	0	1	1	C	C	C	T	A	A
FINOM-1556	OM-1556	0	0	1	2	C	C	C	T	A	A
FINOM-PO0031	OM-PO0031	0	0	1	1	C	C	C	T	A	A
FINOM-2202	OM-2202	0	0	1	2	C	C	C	T	A	A
FINOM-KU0046	OM-KU0046	0	0	1	1	C	C	C	T	A	A
FINOM-OU0135	OM-OU0135	0	0	1	1	C	C	C	T	A	A
FINOM-2218	OM-2218	0	0	1	2	C	C	C	T	A	A
FINOM-TU0107	OM-TU0107	0	0	1	1	C	C	C	T	A	A
FINOM-1155	OM-1155	0	0	1	2	C	C	C	T	A	A
FINOM-K4	OM-K4	0	0	1	1	C	C	C	T	A	A
FINOM-989	OM-989	0	0	1	2	C	C	C	T	A	A
FINOM-1023	OM-1023	0	0	1	2	C	C	C	T	A	A
FINOM-LA0016	OM-LA0016	0	0	1	1	C	C	C	T	A	A
FINOM-TU0128	OM-TU0128	0	0	1	1	C	C	C	T	A	A
FINOM-1911S	OM-1911S	0	0	1	1	C	C	C	T	A	A
FINOM-1187	OM-1187	0	0	1	2	C	C	C	T	A	A
FINOM-1871	OM-1871	0	0	1	2	C	C	C	T	A	A
FINOM-172	OM-172	0	0	1	2	C	C	C	T	A	A
FINOM-591	OM-591	0	0	1	2	C	C	C	T	A	A
FINOM-TU0144	OM-TU0144	0	0	1	1	C	C	C	T	A	A
FINOM-1743	OM-1743	0	0	1	2	C	C	C	T	A	A
FINOM-1895	OM-1895	0	0	1	2	C	C	C	T	A	A
FINOM-OU0040	OM-OU0040	0	0	1	1	C	C	C	T	A	A
FINOM-TU0010	OM-TU0010	0	0	1	1	C	C	C	T	A	A
FINOM-OU0194	OM-OU0194	0	0	1	1	C	C	C	T	A	A
FINOM-2542	OM-2542	0	0	1	2	C	C	C	T	A	A
FINOM-2133	OM-2133	0	0	1	2	C	C	C	T	A	A
FINOM-TU0022	OM-TU0022	0	0	1	1	C	C	C	T	A	A
FINOM-1345	OM-1345	0	0	1	2	C	C	C	T	A	A
FINOM-9	OM-9	0	0	1	2	C	C	C	T	A	A
FINOM-TU0034	OM-TU0034	0	0	1	1	C	C	C	T	A	A
FINOM-VA0020	OM-VA0020	0	0	1	1	C	C	C	T	A	A
FINOM-VA0023	OM-VA0023	0	0	1	1	C	C	C	T	A	A
FINOM-VA0027	OM-VA0027	0	0	1	1	C	C	C	T	A	A
FINOM-TU0050	OM-TU0050	0	0	1	1	C	C	C	T	A	A
FINOM-2432	OM-2432	0	0	1	2	C	C	C	T	A	A
FINOM-VA0030	OM-VA0030	0	0	1	1	C	C	C	T	A	A
FINOM-1378	OM-1378	0	0	1	2	C	C	C	T	A	A
FINOM-2443	OM-2443	0	0	1	2	C	C	C	T	A	A
FINOM-906	OM-906	0	0	1	2	C	C	C	T	A	A
FINOM-TU0068	OM-TU0068	0	0	1	1	C	C	C	T	A	A
FINOM-2454	OM-2454	0	0	1	2	C	T	C	T	A	A
FINOM-1241	OM-1241	0	0	1	2	C	T	C	T	A	A
FINOM-2041	OM-2041	0	0	1	2	C	T	C	T	A	A
FINOM-2045	OM-2045	0	0	1	2	C	T	C	T	A	A
FINOM-TU0081	OM-TU0081	0	0	1	1	C	T	C	T	A	A
FINOM-K12	OM-K12	0	0	1	1	C	T	C	T	A	A
FINOM-2048	OM-2048	0	0	1	2	C	T	C	T	A	A
FINOM-K13	OM-K13	0	0	1	1	C	T	C	T	A	A
FINOM-1259	OM-1259	0	0	1	2	C	T	C	T	A	A
FINOM-1673	OM-1673	0	0	1	2	C	T	C	T	A	A
FINOM-TA0156	OM-TA0156	0	0	1	1	C	T	C	T	A	A
FINOM-KU0152	OM-KU0152	0	0	1	1	C	T	C	T	A	A
FINOM-KU0157	OM-KU0157	0	0	1	1	C	T	C	T	A	A
FINOM-934	OM-934	0	0	1	2	C	T	C	T	A	A
FINOM-2475	OM-2475	0	0	1	2	C	T	C	T	A	A
FINOM-TA0012	OM-TA0012	0	0	1	1	C	T	C	T	A	A
FINOM-TA0014	OM-TA0014	0	0	1	1	C	T	C	T	A	A
FINOM-2895	OM-2895	0	0	1	2	C	T	C	T	A	A
FINOM-KU0015	OM-KU0015	0	0	1	1	C	T	C	T	A	A
FINOM-KU0017	OM-KU0017	0	0	1	1	C	T	C	T	A	A
FINOM-K39	OM-K39	0	0	1	1	C	T	C	T	A	A
FINOM-TA0174	OM-TA0174	0	0	1	1	C	T	C	T	A	A
FINOM-TA0177	OM-TA0177	0	0	1	1	C	T	C	T	A	A
FINOM-KU0172	OM-KU0172	0	0	1	1	C	T	C	T	A	A
FINOM-681	OM-681	0	0	1	2	C	T	C	T	A	A
FINOM-K45	OM-K45	0	0	1	1	C	T	C	T	A	A
FINOM-2760	OM-2760	0	0	1	2	C	T	C	T	A	A
FINOM-TA0030	OM-TA0030	0	0	1	1	C	T	C	T	A	A
FINOM-TA0039	OM-TA0039	0	0	1	1	C	T	C	T	A	A
FINOM-1409	OM-1409	0	0	1	2	C	T	C	T	A	A
FINOM-126	OM-126	0	0	1	2	C	T	C	T	A	A
FINOM-1976	OM-1976	0	0	1	2	C	T	C	T	A	A
FINOM-KU0039	OM-KU0039	0	0	1	1	C	T	C	T	A	A
FINOM-2625	OM-2625	0	0	1	2	C	T	C	T	A	A
FINOM-1147	OM-1147	0	0	1	2	C	T	C	T	A	A
FINOM-3006	OM-3006	0	0	1	2	C	T	C	T	A	A
FINOM-135	OM-135	0	0	1	2	C	T	C	T	A	A
FINOM-KU0045	OM-KU0045	0	0	1	1	C	T	C	T	A	A
FINOM-289	OM-289	0	0	1	2	C	T	C	T	A	A
FINOM-OU0133	OM-OU0133	0	0	1	1	C	T	C	T	A	A
FINOM-PO0041	OM-PO0041	0	0	1	1	C	T	C	T	A	A
FINOM-2097	OM-2097	0	0	1	2	C	T	C	T	A	A
FINOM-TA0055	OM-TA0055	0	0	1	1	C	T	C	T	A	A
FINOM-TA0056	OM-TA0056	0	0	1	1	C	T	C	T	A	A
FINOM-1427	OM-1427	0	0	1	2	C	T	C	T	A	A
FINOM-OU0145	OM-OU0145	0	0	1	1	C	T	C	T	A	A
FINOM-OU0146	OM-OU0146	0	0	1	1	C	T	C	T	A	A
FINOM-OU0147	OM-OU0147	0	0	1	1	C	T	C	T	A	A
FINOM-2643	OM-2643	0	0	1	2	C	T	C	T	A	A
FINOM-1587	OM-1587	0	0	1	2	C	T	C	T	A	A
FINOM-LA0010	OM-LA0010	0	0	1	1	C	T	C	T	A	A
FINOM-OU0009	OM-OU0009	0	0	1	1	C	T	C	T	A	A
FINOM-TA0070	OM-TA0070	0	0	1	1	C	T	C	T	A	A
FINOM-TU0129	OM-TU0129	0	0	1	1	C	T	C	T	A	A
FINOM-1860	OM-1860	0	0	1	2	C	T	C	T	A	A
FINOM-431	OM-431	0	0	1	2	C	T	C	T	A	A
FINOM-852	OM-852	0	0	1	2	C	T	C	T	A	A
FINOM-707	OM-707	0	0	1	2	C	T	C	T	A	A
FINOM-2667	OM-2667	0	0	1	2	C	T	C	T	A	A
FINOM-LA0031	OM-LA0031	0	0	1	1	C	T	C	T	A	A
FINOM-TU0142	OM-TU0142	0	0	1	1	C	T	C	T	A	A
FINOM-OU0177	OM-OU0177	0	0	1	1	C	T	C	T	A	A
FINOM-3055	OM-3055	0	0	1	2	C	T	C	T	A	A
FINOM-KU0093	OM-KU0093	0	0	1	1	C	T	C	T	A	A
FINOM-306	OM-306	0	0	1	2	C	T	C	T	A	A
FINOM-455	OM-455	0	0	1	2	C	T	C	T	A	A
FINOM-725	OM-725	0	0	1	2	C	T	C	T	A	A
FINOM-2805	OM-2805	0	0	1	2	C	T	C	T	A	A
FINOM-2688	OM-2688	0	0	1	2	C	T	C	T	A	A
FINOM-T21	OM-T21	0	0	1	1	C	T	C	T	A	A
FINOM-2401	OM-2401	0	0	1	2	C	T	C	T	A	A
FINOM-TU0024	OM-TU0024	0	0	1	1	C	T	C	T	A	A
FINOM-1341	OM-1341	0	0	1	2	C	T	C	T	A	A
FINOM-VA0001	OM-VA0001	0	0	1	1	C	T	C	T	A	A
FINOM-1492	OM-1492	0	0	1	2	C	T	C	T	A	A
FINOM-VA0002	OM-VA0002	0	0	1	1	C	T	C	T	A	A
FINOM-T40	OM-T40	0	0	1	1	C	T	C	T	A	A
FINOM-OU0068	OM-OU0068	0	0	1	1	C	T	C	T	A	A
FINOM-OU0069	OM-OU0069	0	0	1	1	C	T	C	T	A	A
FINOM-1084	OM-1084	0	0	1	2	C	T	C	T	A	A
FINOM-VA0013	OM-VA0013	0	0	1	1	C	T	C	T	A	A
FINOM-TA0104	OM-TA0104	0	0	1	1	C	T	C	T	A	A
FINOM-1357	OM-1357	0	0	1	2	C	T	C	T	A	A
FINOM-1773	OM-1773	0	0	1	2	C	T	C	T	A	A
FINOM-OU0072	OM-OU0072	0	0	1	1	C	T	C	T	A	A
FINOM-TU0040	OM-TU0040	0	0	1	1	C	T	C	T	A	A
FINOM-TU0192	OM-TU0192	0	0	1	1	C	T	C	T	A	A
FINOM-2427	OM-2427	0	0	1	2	C	T	C	T	A	A
FINOM-2843	OM-2843	0	0	1	2	C	T	C	T	A	A
FINOM-VA0025	OM-VA0025	0	0	1	1	C	T	C	T	A	A
FINOM-1633	OM-1633	0	0	1	2	C	T	C	T	A	A
FINOM-KU0111	OM-KU0111	0	0	1	1	C	T	C	T	A	A
FINOM-2012	OM-2012	0	0	1	2	C	T	C	T	A	A
FINOM-TU0056	OM-TU0056	0	0	1	1	C	T	C	T	A	A
FINOM-TA0121	OM-TA0121	0	0	1	1	C	T	C	T	A	A
FINOM-14	OM-14	0	0	1	2	C	T	C	T	A	A
FINOM-TU0061	OM-TU0061	0	0	1	1	C	T	C	T	A	A
FINOM-TA0130	OM-TA0130	0	0	1	1	C	T	C	T	A	A
FINOM-373	OM-373	0	0	1	2	C	T	C	T	A	A
FINOM-2180	OM-2180	0	0	1	2	C	T	C	T	A	A
FINOM-2302	OM-2302	0	0	1	2	C	T	C	T	A	A
FINOM-TU0074	OM-TU0074	0	0	1	1	C	C	T	T	A	A
FINOM-TU0076	OM-TU0076	0	0	1	1	C	C	T	T	A	A
FINOM-917	OM-917	0	0	1	2	C	C	T	T	A	A
FINOM-1390	OM-1390	0	0	1	2	C	C	T	T	A	A
FINOM-2870	OM-2870	0	0	1	2	C	C	T	T	A	A
FINOM-TU0079	OM-TU0079	0	0	1	1	C	C	T	T	A	A
FINOM-1293S	OM-1293S	0	0	1	1	C	C	T	T	A	A
FINOM-2724	OM-2724	0	0	1	2	C	C	T	T	A	A
FINOM-2459	OM-2459	0	0	1	2	C	C	T	T	A	A
FINOM-1393	OM-1393	0	0	1	2	C	C	T	T	A	A
FINOM-1511	OM-1511	0	0	1	2	C	C	T	T	A	A
FINOM-TA0143	OM-TA0143	0	0	1	1	C	C	T	T	A	A
FINOM-2727	OM-2727	0	0	1	2	C	C	T	T	A	A
FINOM-31	OM-31	0	0	1	2	C	C	T	T	A	A
FINOM-1248	OM-1248	0	0	1	2	C	C	T	T	A	A
FINOM-2876	OM-2876	0	0	1	2	C	C	T	T	A	A
FINOM-TA0145	OM-TA0145	0	0	1	1	C	C	T	T	A	A
FINOM-VA0055	OM-VA0055	0	0	1	1	C	C	T	T	A	A
FINOM-TA0146	OM-TA0146	0	0	1	1	C	C	T	T	A	A
FINOM-1515	OM-1515	0	0	1	2	C	C	T	T	A	A
FINOM-VA0056	OM-VA0056	0	0	1	1	C	C	T	T	A	A
FINOM-1664	OM-1664	0	0	1	2	C	C	T	T	A	A
FINOM-TA0149	OM-TA0149	0	0	1	1	C	C	T	T	A	A
FINOM-1931	OM-1931	0	0	1	2	C	C	T	T	A	A
FINOM-37	OM-37	0	0	1	2	C	C	T	T	A	A
FINOM-1519	OM-1519	0	0	1	2	C	C	T	T	A	A
FINOM-1936	OM-1936	0	0	1	2	C	C	T	T	A	A
FINOM-3107	OM-3107	0	0	1	2	C	C	T	T	A	A
FINOM-1938	OM-1938	0	0	1	2	C	C	T	T	A	A
FINOM-387	OM-387	0	0	1	2	C	C	T	T	A	A
FINOM-2310	OM-2310	0	0	1	2	C	C	T	T	A	A
FINOM-TU0080	OM-TU0080	0	0	1	1	C	C	T	T	A	A
FINOM-K10	OM-K10	0	0	1	1	C	C	T	T	A	A
FINOM-K11	OM-K11	0	0	1	1	C	C	T	T	A	A
FINOM-KU0149	OM-KU0149	0	0	1	1	C	C	T	T	A	A
FINOM-TU0201	OM-TU0201	0	0	1	1	C	C	T	T	A	A
FINOM-TU0084	OM-TU0084	0	0	1	1	C	C	T	T	A	A
FINOM-923	OM-923	0	0	1	2	C	C	T	T	A	A
FINOM-K15	OM-K15	0	0	1	1	C	C	T	T	A	A
FINOM-2464	OM-2464	0	0	1	2	C	C	T	T	A	A
FINOM-TU0086	OM-TU0086	0	0	1	1	C	C	T	T	A	A
FINOM-K17	OM-K17	0	0	1	1	C	C	T	T	A	A
FINOM-TU0205	OM-TU0205	0	0	1	1	C	C	T	T	A	A
FINOM-2467	OM-2467	0	0	1	2	C	C	T	T	A	A
FINOM-TU0206	OM-TU0206	0	0	1	1	C	C	T	T	A	A
FINOM-TU0089	OM-TU0089	0	0	1	1	C	C	T	T	A	A
FINOM-K19	OM-K19	0	0	1	1	C	C	T	T	A	A
FINOM-TU0209	OM-TU0209	0	0	1	1	C	C	T	T	A	A
FINOM-1109	OM-1109	0	0	1	2	C	C	T	T	A	A
FINOM-TA0005	OM-TA0005	0	0	1	1	C	C	T	T	A	A
FINOM-TA0007	OM-TA0007	0	0	1	1	C	C	T	T	A	A
FINOM-TA0008	OM-TA0008	0	0	1	1	C	C	T	T	A	A
FINOM-TA0157	OM-TA0157	0	0	1	1	C	C	T	T	A	A
FINOM-3110	OM-3110	0	0	1	2	C	C	T	T	A	A
FINOM-1528	OM-1528	0	0	1	2	C	C	T	T	A	A
FINOM-1942	OM-1942	0	0	1	2	C	C	T	T	A	A
FINOM-241	OM-241	0	0	1	2	C	C	T	T	A	A
FINOM-390	OM-390	0	0	1	2	C	C	T	T	A	A
FINOM-1678	OM-1678	0	0	1	2	C	C	T	T	A	A
FINOM-3114	OM-3114	0	0	1	2	C	C	T	T	A	A
FINOM-1347S	OM-1347S	0	0	1	1	C	C	T	T	A	A
FINOM-KU0001	OM-KU0001	0	0	1	1	C	C	T	T	A	A
FINOM-KU0150	OM-KU0150	0	0	1	1	C	C	T	T	A	A
FINOM-KU0151	OM-KU0151	0	0	1	1	C	C	T	T	A	A
FINOM-246	OM-246	0	0	1	2	C	C	T	T	A	A
FINOM-3118	OM-3118	0	0	1	2	C	C	T	T	A	A
FINOM-KU0153	OM-KU0153	0	0	1	1	C	C	T	T	A	A
FINOM-KU0154	OM-KU0154	0	0	1	1	C	C	T	T	A	A
FINOM-KU0006	OM-KU0006	0	0	1	1	C	C	T	T	A	A
FINOM-KU0155	OM-KU0155	0	0	1	1	C	C	T	T	A	A
FINOM-399	OM-399	0	0	1	2	C	C	T	T	A	A
FINOM-KU0156	OM-KU0156	0	0	1	1	C	C	T	T	A	A
FINOM-516	OM-516	0	0	1	2	C	C	T	T	A	A
FINOM-PO0001	OM-PO0001	0	0	1	1	C	C	T	T	A	A
FINOM-1389S	OM-1389S	0	0	1	1	C	C	T	T	A	A
FINOM-K20	OM-K20	0	0	1	1	C	C	T	T	A	A
FINOM-KU0009	OM-KU0009	0	0	1	1	C	C	T	T	A	A
FINOM-KU0158	OM-KU0158	0	0	1	1	C	C	T	T	A	A
FINOM-TU0092	OM-TU0092	0	0	1	1	C	C	T	T	A	A
FINOM-PO0003	OM-PO0003	0	0	1	1	C	C	T	T	A	A
FINOM-519	OM-519	0	0	1	2	C	C	T	T	A	A
FINOM-K22	OM-K22	0	0	1	1	C	C	T	T	A	A
FINOM-2472	OM-2472	0	0	1	2	C	C	T	T	A	A
FINOM-TU0094	OM-TU0094	0	0	1	1	C	C	T	T	A	A
FINOM-668	OM-668	0	0	1	2	C	C	T	T	A	A
FINOM-TU0095	OM-TU0095	0	0	1	1	C	C	T	T	A	A
FINOM-PO0008	OM-PO0008	0	0	1	1	C	C	T	T	A	A
FINOM-K26	OM-K26	0	0	1	1	C	C	T	T	A	A
FINOM-1112	OM-1112	0	0	1	2	C	C	T	T	A	A
FINOM-2328	OM-2328	0	0	1	2	C	C	T	T	A	A
FINOM-PO0009	OM-PO0009	0	0	1	1	C	C	T	T	A	A
FINOM-937	OM-937	0	0	1	2	C	C	T	T	A	A
FINOM-1262	OM-1262	0	0	1	2	C	C	T	T	A	A
FINOM-K28	OM-K28	0	0	1	1	C	C	T	T	A	A
FINOM-2743	OM-2743	0	0	1	1	C	C	T	T	A	A
FINOM-2478	OM-2478	0	0	1	2	C	C	T	T	A	A
FINOM-TA0011	OM-TA0011	0	0	1	1	C	C	T	T	A	A
FINOM-K29	OM-K29	0	0	1	1	C	C	T	T	A	A
FINOM-2893	OM-2893	0	0	1	2	C	C	T	T	A	A
FINOM-TA0161	OM-TA0161	0	0	1	1	C	C	T	T	A	A
FINOM-50	OM-50	0	0	1	2	C	C	T	T	A	A
FINOM-TA0163	OM-TA0163	0	0	1	1	C	C	T	T	A	A
FINOM-1681	OM-1681	0	0	1	2	C	C	T	T	A	A
FINOM-TA0016	OM-TA0016	0	0	1	1	C	C	T	T	A	A
FINOM-TA0017	OM-TA0017	0	0	1	1	C	C	T	T	A	A
FINOM-2898	OM-2898	0	0	1	2	C	C	T	T	A	A
FINOM-TA0166	OM-TA0166	0	0	1	1	C	C	T	T	A	A
FINOM-1800	OM-1800	0	0	1	2	C	C	T	T	A	A
FINOM-1684	OM-1684	0	0	1	2	C	C	T	T	A	A
FINOM-1536	OM-1536	0	0	1	2	C	C	T	T	A	A
FINOM-1950	OM-1950	0	0	1	2	C	C	T	T	A	A
FINOM-250	OM-250	0	0	1	2	C	C	T	T	A	A
FINOM-1539	OM-1539	0	0	1	2	C	C	T	T	A	A
FINOM-104	OM-104	0	0	1	2	C	C	T	T	A	A
FINOM-253	OM-253	0	0	1	2	C	C	T	T	A	A
FINOM-KU0010	OM-KU0010	0	0	1	1	C	C	T	T	A	A
FINOM-3125	OM-3125	0	0	1	1	C	C	T	T	A	A
FINOM-1496S	OM-1496S	0	0	1	1	C	C	T	T	A	A
FINOM-KU0012	OM-KU0012	0	0	1	1	C	C	T	T	A	A
FINOM-1957	OM-1957	0	0	1	2	C	C	T	T	A	A
FINOM-3128	OM-3128	0	0	1	2	C	C	T	T	A	A
FINOM-523	OM-523	0	0	1	2	C	C	T	T	A	A
FINOM-OU0101	OM-OU0101	0	0	1	1	C	C	T	T	A	A
FINOM-259	OM-259	0	0	1	1	C	C	T	T	A	A
FINOM-2064	OM-2064	0	0	1	2	C	C	T	T	A	A
FINOM-PO0010	OM-PO0010	0	0	1	1	C	C	T	T	A	A
FINOM-PO0012	OM-PO0012	0	0	1	1	C	C	T	T	A	A
FINOM-K30	OM-K30	0	0	1	1	C	C	T	T	A	A
FINOM-KU0019	OM-KU0019	0	0	1	1	C	C	T	T	A	A
FINOM-2067	OM-2067	0	0	1	2	C	C	T	T	A	A
FINOM-PO0013	OM-PO0013	0	0	1	1	C	C	T	T	A	A
FINOM-K31	OM-K31	0	0	1	1	C	C	T	T	A	A
FINOM-K32	OM-K32	0	0	1	1	C	C	T	T	A	A
FINOM-2333	OM-2333	0	0	1	2	C	C	T	T	A	A
FINOM-OU0108	OM-OU0108	0	0	1	1	C	C	T	T	A	A
FINOM-K34	OM-K34	0	0	1	1	C	C	T	T	A	A
FINOM-1120	OM-1120	0	0	1	2	C	C	T	T	A	A
FINOM-PO0017	OM-PO0017	0	0	1	1	C	C	T	T	A	A
FINOM-K35	OM-K35	0	0	1	1	C	C	T	T	A	A
FINOM-2751	OM-2751	0	0	1	2	C	C	T	T	A	A
FINOM-PO0019	OM-PO0019	0	0	1	1	C	C	T	T	A	A
FINOM-K37	OM-K37	0	0	1	1	C	C	T	T	A	A
FINOM-2603	OM-2603	0	0	1	2	C	C	T	T	A	A
FINOM-K38	OM-K38	0	0	1	1	C	C	T	T	A	A
FINOM-TA0021	OM-TA0021	0	0	1	1	C	C	T	T	A	A
FINOM-949	OM-949	0	0	1	2	C	C	T	T	A	A
FINOM-TA0022	OM-TA0022	0	0	1	1	C	C	T	T	A	A
FINOM-1127	OM-1127	0	0	1	2	C	C	T	T	A	A
FINOM-2756	OM-2756	0	0	1	2	C	C	T	T	A	A
FINOM-TA0025	OM-TA0025	0	0	1	1	C	C	T	T	A	A
FINOM-TA0173	OM-TA0173	0	0	1	1	C	C	T	T	A	A
FINOM-TA0026	OM-TA0026	0	0	1	1	C	C	T	T	A	A
FINOM-1278	OM-1278	0	0	1	2	C	C	T	T	A	A
FINOM-1691	OM-1691	0	0	1	2	C	C	T	T	A	A
FINOM-TA0027	OM-TA0027	0	0	1	1	C	C	T	T	A	A
FINOM-1544	OM-1544	0	0	1	2	C	C	T	T	A	A
FINOM-TA0028	OM-TA0028	0	0	1	1	C	C	T	T	A	A
FINOM-1962	OM-1962	0	0	1	2	C	C	T	T	A	A
FINOM-KU0021	OM-KU0021	0	0	1	1	C	C	T	T	A	A
FINOM-PLEV-003	OM-PLEV-003	0	0	1	1	C	C	T	T	A	A
FINOM-530	OM-530	0	0	1	2	C	C	T	T	A	A
FINOM-2070	OM-2070	0	0	1	2	C	C	T	T	A	A
FINOM-119	OM-119	0	0	1	2	C	C	T	T	A	A
FINOM-KU0026	OM-KU0026	0	0	1	1	C	C	T	T	A	A
FINOM-2073	OM-2073	0	0	1	2	C	C	T	T	A	A
FINOM-OU0112	OM-OU0112	0	0	1	1	C	C	T	T	A	A
FINOM-PO0020	OM-PO0020	0	0	1	1	C	C	T	T	A	A
FINOM-KU0027	OM-KU0027	0	0	1	1	C	C	T	T	A	A
FINOM-K40	OM-K40	0	0	1	1	C	C	T	T	A	A
FINOM-685	OM-685	0	0	1	2	C	C	T	T	A	A
FINOM-2341	OM-2341	0	0	1	2	C	C	T	T	A	A
FINOM-OU0117	OM-OU0117	0	0	1	1	C	C	T	T	A	A
FINOM-PO0025	OM-PO0025	0	0	1	1	C	C	T	T	A	A
FINOM-2344	OM-2344	0	0	1	2	C	C	T	T	A	A
FINOM-OU0118	OM-OU0118	0	0	1	1	C	C	T	T	A	A
FINOM-PO0026	OM-PO0026	0	0	1	1	C	C	T	T	A	A
FINOM-K44	OM-K44	0	0	1	1	C	C	T	T	A	A
FINOM-1130	OM-1130	0	0	1	2	C	C	T	T	A	A
FINOM-2610	OM-2610	0	0	1	2	C	C	T	T	A	A
FINOM-1800S	OM-1800S	0	0	1	1	C	C	T	T	A	A
FINOM-OU0119	OM-OU0119	0	0	1	1	C	C	T	T	A	A
FINOM-PO0028	OM-PO0028	0	0	1	1	C	C	T	T	A	A
FINOM-PO0029	OM-PO0029	0	0	1	1	C	C	T	T	A	A
FINOM-K47	OM-K47	0	0	1	1	C	C	T	T	A	A
FINOM-958	OM-958	0	0	1	2	C	C	T	T	A	A
FINOM-K48	OM-K48	0	0	1	1	C	C	T	T	A	A
FINOM-1134	OM-1134	0	0	1	2	C	C	T	T	A	A
FINOM-1282	OM-1282	0	0	1	2	C	C	T	T	A	A
FINOM-TA0031	OM-TA0031	0	0	1	1	C	C	T	T	A	A
FINOM-K49	OM-K49	0	0	1	1	C	C	T	T	A	A
FINOM-2763	OM-2763	0	0	1	2	C	C	T	T	A	A
FINOM-2498	OM-2498	0	0	1	2	C	C	T	T	A	A
FINOM-TA0181	OM-TA0181	0	0	1	1	C	C	T	T	A	A
FINOM-1550	OM-1550	0	0	1	2	C	C	T	T	A	A
FINOM-TA0035	OM-TA0035	0	0	1	1	C	C	T	T	A	A
FINOM-TA0183	OM-TA0183	0	0	1	1	C	C	T	T	A	A
FINOM-2767	OM-2767	0	0	1	2	C	C	T	T	A	A
FINOM-TA0184	OM-TA0184	0	0	1	1	C	C	T	T	A	A
FINOM-72	OM-72	0	0	1	2	C	C	T	T	A	A
FINOM-TA0037	OM-TA0037	0	0	1	1	C	C	T	T	A	A
FINOM-TA0185	OM-TA0185	0	0	1	1	C	C	T	T	A	A
FINOM-1721S	OM-1721S	0	0	1	1	C	C	T	T	A	A
FINOM-TA0187	OM-TA0187	0	0	1	1	C	C	T	T	A	A
FINOM-1821	OM-1821	0	0	1	2	C	C	T	T	A	A
FINOM-TA0189	OM-TA0189	0	0	1	1	C	C	T	T	A	A
FINOM-1971	OM-1971	0	0	1	2	C	C	T	T	A	A
FINOM-1824	OM-1824	0	0	1	2	C	C	T	T	A	A
FINOM-3142	OM-3142	0	0	1	2	C	C	T	T	A	A
FINOM-KU0030	OM-KU0030	0	0	1	1	C	C	T	T	A	A
FINOM-PLEV-012	OM-PLEV-012	0	0	1	1	C	C	T	T	A	A
FINOM-3148	OM-3148	0	0	1	1	C	C	T	T	A	A
FINOM-278	OM-278	0	0	1	2	C	C	T	T	A	A
FINOM-1979	OM-1979	0	0	1	2	C	C	T	T	A	A
FINOM-KU0036	OM-KU0036	0	0	1	1	C	C	T	T	A	A
FINOM-2083	OM-2083	0	0	1	2	C	C	T	T	A	A
FINOM-PO0030	OM-PO0030	0	0	1	1	C	C	T	T	A	A
FINOM-KU0038	OM-KU0038	0	0	1	1	C	C	T	T	A	A
FINOM-K50	OM-K50	0	0	1	1	C	C	T	T	A	A
FINOM-KU0187	OM-KU0187	0	0	1	1	C	C	T	T	A	A
FINOM-2352	OM-2352	0	0	1	2	C	C	T	T	A	A
FINOM-962	OM-962	0	0	1	2	C	C	T	T	A	A
FINOM-KU0189	OM-KU0189	0	0	1	1	C	C	T	T	A	A
FINOM-PO0035	OM-PO0035	0	0	1	1	C	C	T	T	A	A
FINOM-OU0128	OM-OU0128	0	0	1	1	C	C	T	T	A	A
FINOM-PO0037	OM-PO0037	0	0	1	1	C	C	T	T	A	A
FINOM-2356	OM-2356	0	0	1	2	C	C	T	T	A	A
FINOM-2622	OM-2622	0	0	1	2	C	C	T	T	A	A
FINOM-PO0039	OM-PO0039	0	0	1	1	C	C	T	T	A	A
FINOM-2772	OM-2772	0	0	1	2	C	C	T	T	A	A
FINOM-TA0043	OM-TA0043	0	0	1	1	C	C	T	T	A	A
FINOM-1560	OM-1560	0	0	1	2	C	C	T	T	A	A
FINOM-2775	OM-2775	0	0	1	2	C	C	T	T	A	A
FINOM-TA0044	OM-TA0044	0	0	1	1	C	C	T	T	A	A
FINOM-TA0193	OM-TA0193	0	0	1	1	C	C	T	T	A	A
FINOM-1297	OM-1297	0	0	1	2	C	C	T	T	A	A
FINOM-TA0194	OM-TA0194	0	0	1	1	C	C	T	T	A	A
FINOM-TA0196	OM-TA0196	0	0	1	1	C	C	T	T	A	A
FINOM-TA0048	OM-TA0048	0	0	1	1	C	C	T	T	A	A
FINOM-TA0197	OM-TA0197	0	0	1	1	C	C	T	T	A	A
FINOM-130	OM-130	0	0	1	2	C	C	T	T	A	A
FINOM-TA0198	OM-TA0198	0	0	1	1	C	C	T	T	A	A
FINOM-1832	OM-1832	0	0	1	2	C	C	T	T	A	A
FINOM-1835	OM-1835	0	0	1	2	C	C	T	T	A	A
FINOM-1983	OM-1983	0	0	1	2	C	C	T	T	A	A
FINOM-KU0041	OM-KU0041	0	0	1	1	C	C	T	T	A	A
FINOM-KU0042	OM-KU0042	0	0	1	1	C	C	T	T	A	A
FINOM-286	OM-286	0	0	1	2	C	C	T	T	A	A
FINOM-1987	OM-1987	0	0	1	2	C	C	T	T	A	A
FINOM-2090	OM-2090	0	0	1	2	C	C	T	T	A	A
FINOM-5641S	OM-5641S	0	0	1	1	C	C	T	T	A	A
FINOM-KU0047	OM-KU0047	0	0	1	1	C	C	T	T	A	A
FINOM-OU0134	OM-OU0134	0	0	1	1	C	C	T	T	A	A
FINOM-TU0100	OM-TU0100	0	0	1	1	C	C	T	T	A	A
FINOM-823	OM-823	0	0	1	2	C	C	T	T	A	A
FINOM-2215	OM-2215	0	0	1	2	C	C	T	T	A	A
FINOM-PO0044	OM-PO0044	0	0	1	1	C	C	T	T	A	A
FINOM-1150	OM-1150	0	0	1	2	C	C	T	T	A	A
FINOM-1802S	OM-1802S	0	0	1	1	C	C	T	T	A	A
FINOM-2366	OM-2366	0	0	1	2	C	C	T	T	A	A
FINOM-PO0047	OM-PO0047	0	0	1	1	C	C	T	T	A	A
FINOM-828	OM-828	0	0	1	2	C	C	T	T	A	A
FINOM-2633	OM-2633	0	0	1	2	C	C	T	T	A	A
FINOM-PO0049	OM-PO0049	0	0	1	1	C	C	T	T	A	A
FINOM-TA0050	OM-TA0050	0	0	1	1	C	C	T	T	A	A
FINOM-TU0108	OM-TU0108	0	0	1	1	C	C	T	T	A	A
FINOM-1420	OM-1420	0	0	1	2	C	C	T	T	A	A
FINOM-2783	OM-2783	0	0	1	2	C	C	T	T	A	A
FINOM-TU0109	OM-TU0109	0	0	1	1	C	C	T	T	A	A
FINOM-2637	OM-2637	0	0	1	2	C	C	T	T	A	A
FINOM-TA0053	OM-TA0053	0	0	1	1	C	C	T	T	A	A
FINOM-2786	OM-2786	0	0	1	1	C	C	T	T	A	A
FINOM-TA0054	OM-TA0054	0	0	1	1	C	C	T	T	A	A
FINOM-K1	OM-K1	0	0	1	1	C	C	T	T	A	A
FINOM-1840	OM-1840	0	0	1	2	C	C	T	T	A	A
FINOM-TA0058	OM-TA0058	0	0	1	1	C	C	T	T	A	A
FINOM-TA0059	OM-TA0059	0	0	1	1	C	C	T	T	A	A
FINOM-2909	OM-2909	0	0	1	2	C	C	T	T	A	A
FINOM-K5	OM-K5	0	0	1	1	C	C	T	T	A	A
FINOM-1991	OM-1991	0	0	1	2	C	C	T	T	A	A
FINOM-K6	OM-K6	0	0	1	1	C	C	T	T	A	A
FINOM-JY0001	OM-JY0001	0	0	1	1	C	C	T	T	A	A
FINOM-293	OM-293	0	0	1	2	C	C	T	T	A	A
FINOM-K9	OM-K9	0	0	1	1	C	C	T	T	A	A
FINOM-1995	OM-1995	0	0	1	2	C	C	T	T	A	A
FINOM-561	OM-561	0	0	1	2	C	C	T	T	A	A
FINOM-JY0006	OM-JY0006	0	0	1	1	C	C	T	T	A	A
FINOM-JY0007	OM-JY0007	0	0	1	1	C	C	T	T	A	A
FINOM-KU0054	OM-KU0054	0	0	1	1	C	C	T	T	A	A
FINOM-KU0055	OM-KU0055	0	0	1	1	C	C	T	T	A	A
FINOM-299	OM-299	0	0	1	2	C	C	T	T	A	A
FINOM-416	OM-416	0	0	1	2	C	C	T	T	A	A
FINOM-PO0051	OM-PO0051	0	0	1	1	C	C	T	T	A	A
FINOM-2223	OM-2223	0	0	1	2	C	C	T	T	A	A
FINOM-PO0052	OM-PO0052	0	0	1	1	C	C	T	T	A	A
FINOM-TU0110	OM-TU0110	0	0	1	1	C	C	T	T	A	A
FINOM-TU0112	OM-TU0112	0	0	1	1	C	C	T	T	A	A
FINOM-LA0002	OM-LA0002	0	0	1	1	C	C	T	T	A	A
FINOM-TU0113	OM-TU0113	0	0	1	1	C	C	T	T	A	A
FINOM-1012	OM-1012	0	0	1	2	C	C	T	T	A	A
FINOM-2228	OM-2228	0	0	1	2	C	C	T	T	A	A
FINOM-837	OM-837	0	0	1	2	C	C	T	T	A	A
FINOM-TU0115	OM-TU0115	0	0	1	1	C	C	T	T	A	A
FINOM-LA0005	OM-LA0005	0	0	1	1	C	C	T	T	A	A
FINOM-TU0116	OM-TU0116	0	0	1	1	C	C	T	T	A	A
FINOM-TU0117	OM-TU0117	0	0	1	1	C	C	T	T	A	A
FINOM-1016	OM-1016	0	0	1	2	C	C	T	T	A	A
FINOM-TA0060	OM-TA0060	0	0	1	1	C	C	T	T	A	A
FINOM-1430	OM-1430	0	0	1	2	C	C	T	T	A	A
FINOM-TU0119	OM-TU0119	0	0	1	1	C	C	T	T	A	A
FINOM-LA0009	OM-LA0009	0	0	1	1	C	C	T	T	A	A
FINOM-2648	OM-2648	0	0	1	2	C	C	T	T	A	A
FINOM-2796	OM-2796	0	0	1	2	C	C	T	T	A	A
FINOM-TA0064	OM-TA0064	0	0	1	1	C	C	T	T	A	A
FINOM-1700	OM-1700	0	0	1	2	C	C	T	T	A	A
FINOM-1584	OM-1584	0	0	1	2	C	C	T	T	A	A
FINOM-TA0067	OM-TA0067	0	0	1	1	C	C	T	T	A	A
FINOM-TA0069	OM-TA0069	0	0	1	1	C	C	T	T	A	A
FINOM-3025	OM-3025	0	0	1	2	C	C	T	T	A	A
FINOM-JY0012	OM-JY0012	0	0	1	1	C	C	T	T	A	A
FINOM-1857	OM-1857	0	0	1	2	C	C	T	T	A	A
FINOM-KU0062	OM-KU0062	0	0	1	1	C	C	T	T	A	A
FINOM-574	OM-574	0	0	1	1	C	C	T	T	A	A
FINOM-KU0066	OM-KU0066	0	0	1	1	C	C	T	T	A	A
FINOM-2231	OM-2231	0	0	1	2	C	C	T	T	A	A
FINOM-KU0068	OM-KU0068	0	0	1	1	C	C	T	T	A	A
FINOM-KU0069	OM-KU0069	0	0	1	1	C	C	T	T	A	A
FINOM-OU0154	OM-OU0154	0	0	1	1	C	C	T	T	A	A
FINOM-TU0120	OM-TU0120	0	0	1	1	C	C	T	T	A	A
FINOM-2234	OM-2234	0	0	1	2	C	C	T	T	A	A
FINOM-578	OM-578	0	0	1	2	C	C	T	T	A	A
FINOM-OU0155	OM-OU0155	0	0	1	1	C	C	T	T	A	A
FINOM-992	OM-992	0	0	1	1	C	C	T	T	A	A
FINOM-LA0011	OM-LA0011	0	0	1	1	C	C	T	T	A	A
FINOM-TU0122	OM-TU0122	0	0	1	1	C	C	T	T	A	A
FINOM-845	OM-845	0	0	1	2	C	C	T	T	A	A
FINOM-LA0012	OM-LA0012	0	0	1	1	C	C	T	T	A	A
FINOM-OU0157	OM-OU0157	0	0	1	1	C	C	T	T	A	A
FINOM-OU0158	OM-OU0158	0	0	1	1	C	C	T	T	A	A
FINOM-TU0124	OM-TU0124	0	0	1	1	C	C	T	T	A	A
FINOM-2238	OM-2238	0	0	1	2	C	C	T	T	A	A
FINOM-LA0014	OM-LA0014	0	0	1	1	C	C	T	T	A	A
FINOM-TU0125	OM-TU0125	0	0	1	1	C	C	T	T	A	A
FINOM-2504	OM-2504	0	0	1	2	C	C	T	T	A	A
FINOM-2387	OM-2387	0	0	1	2	C	C	T	T	A	A
FINOM-LA0015	OM-LA0015	0	0	1	1	C	C	T	T	A	A
FINOM-TU0126	OM-TU0126	0	0	1	1	C	C	T	T	A	A
FINOM-2653	OM-2653	0	0	1	2	C	C	T	T	A	A
FINOM-TU0127	OM-TU0127	0	0	1	1	C	C	T	T	A	A
FINOM-1026	OM-1026	0	0	1	2	C	C	T	T	A	A
FINOM-TA0071	OM-TA0071	0	0	1	1	C	C	T	T	A	A
FINOM-1441	OM-1441	0	0	1	2	C	C	T	T	A	A
FINOM-2508	OM-2508	0	0	1	2	C	C	T	T	A	A
FINOM-TA0072	OM-TA0072	0	0	1	1	C	C	T	T	A	A
FINOM-1590	OM-1590	0	0	1	2	C	C	T	T	A	A
FINOM-TA0073	OM-TA0073	0	0	1	1	C	C	T	T	A	A
FINOM-2659	OM-2659	0	0	1	2	C	C	T	T	A	A
FINOM-1594	OM-1594	0	0	1	2	C	C	T	T	A	A
FINOM-TA0077	OM-TA0077	0	0	1	1	C	C	T	T	A	A
FINOM-3030	OM-3030	0	0	1	2	C	C	T	T	A	A
FINOM-1599	OM-1599	0	0	1	2	C	C	T	T	A	A
FINOM-JY0021	OM-JY0021	0	0	1	1	C	C	T	T	A	A
FINOM-5617S	OM-5617S	0	0	1	1	C	C	T	T	A	A
FINOM-435	OM-435	0	0	1	2	C	C	T	T	A	A
FINOM-583	OM-583	0	0	1	2	C	C	T	T	A	A
FINOM-KU0076	OM-KU0076	0	0	1	1	C	C	T	T	A	A
FINOM-OU0161	OM-OU0161	0	0	1	1	C	C	T	T	A	A
FINOM-2243	OM-2243	0	0	1	2	C	C	T	T	A	A
FINOM-704	OM-704	0	0	1	2	C	C	T	T	A	A
FINOM-OU0016	OM-OU0016	0	0	1	1	C	C	T	T	A	A
FINOM-TU0131	OM-TU0131	0	0	1	1	C	C	T	T	A	A
FINOM-TU0132	OM-TU0132	0	0	1	1	C	C	T	T	A	A
FINOM-2511	OM-2511	0	0	1	2	C	C	T	T	A	A
FINOM-2246	OM-2246	0	0	1	2	C	C	T	T	A	A
FINOM-2394	OM-2394	0	0	1	2	C	C	T	T	A	A
FINOM-LA0023	OM-LA0023	0	0	1	1	C	C	T	T	A	A
FINOM-TU0134	OM-TU0134	0	0	1	1	C	C	T	T	A	A
FINOM-1182	OM-1182	0	0	1	2	C	C	T	T	A	A
FINOM-TU0136	OM-TU0136	0	0	1	1	C	C	T	T	A	A
FINOM-2515	OM-2515	0	0	1	1	C	C	T	T	A	A
FINOM-2663	OM-2663	0	0	1	2	C	C	T	T	A	A
FINOM-LA0026	OM-LA0026	0	0	1	1	C	C	T	T	A	A
FINOM-TA0080	OM-TA0080	0	0	1	1	C	C	T	T	A	A
FINOM-1037	OM-1037	0	0	1	2	C	C	T	T	A	A
FINOM-2519	OM-2519	0	0	1	2	C	C	T	T	A	A
FINOM-TA0083	OM-TA0083	0	0	1	1	C	C	T	T	A	A
FINOM-TA0084	OM-TA0084	0	0	1	1	C	C	T	T	A	A
FINOM-TA0201	OM-TA0201	0	0	1	1	C	C	T	T	A	A
FINOM-1454	OM-1454	0	0	1	2	C	C	T	T	A	A
FINOM-TA0085	OM-TA0085	0	0	1	1	C	C	T	T	A	A
FINOM-TA0202	OM-TA0202	0	0	1	1	C	C	T	T	A	A
FINOM-TA0205	OM-TA0205	0	0	1	1	C	C	T	T	A	A
FINOM-1458	OM-1458	0	0	1	2	C	C	T	T	A	A
FINOM-1724	OM-1724	0	0	1	2	C	C	T	T	A	A
FINOM-TA0208	OM-TA0208	0	0	1	1	C	C	T	T	A	A
FINOM-3044	OM-3044	0	0	1	1	C	C	T	T	A	A
FINOM-TA0209	OM-TA0209	0	0	1	1	C	C	T	T	A	A
FINOM-KU0080	OM-KU0080	0	0	1	1	C	C	T	T	A	A
FINOM-176	OM-176	0	0	1	2	C	C	T	T	A	A
FINOM-1878	OM-1878	0	0	1	2	C	C	T	T	A	A
FINOM-3048	OM-3048	0	0	1	2	C	C	T	T	A	A
FINOM-KU0082	OM-KU0082	0	0	1	1	C	C	T	T	A	A
FINOM-KU0083	OM-KU0083	0	0	1	1	C	C	T	T	A	A
FINOM-KU0084	OM-KU0084	0	0	1	1	C	C	T	T	A	A
FINOM-595	OM-595	0	0	1	2	C	C	T	T	A	A
FINOM-OU0024	OM-OU0024	0	0	1	1	C	C	T	T	A	A
FINOM-2252	OM-2252	0	0	1	2	C	C	T	T	A	A
FINOM-2105	OM-2105	0	0	1	1	C	C	T	T	A	A
FINOM-714	OM-714	0	0	1	2	C	C	T	T	A	A
FINOM-KU0089	OM-KU0089	0	0	1	1	C	C	T	T	A	A
FINOM-OU0175	OM-OU0175	0	0	1	1	C	C	T	T	A	A
FINOM-TU0143	OM-TU0143	0	0	1	1	C	C	T	T	A	A
FINOM-718	OM-718	0	0	1	2	C	C	T	T	A	A
FINOM-866	OM-866	0	0	1	2	C	C	T	T	A	A
FINOM-LA0033	OM-LA0033	0	0	1	1	C	C	T	T	A	A
FINOM-1045	OM-1045	0	0	1	2	C	C	T	T	A	A
FINOM-1193	OM-1193	0	0	1	2	C	C	T	T	A	A
FINOM-LA0036	OM-LA0036	0	0	1	1	C	C	T	T	A	A
FINOM-TU0147	OM-TU0147	0	0	1	1	C	C	T	T	A	A
FINOM-LA0038	OM-LA0038	0	0	1	1	C	C	T	T	A	A
FINOM-TU0149	OM-TU0149	0	0	1	1	C	C	T	T	A	A
FINOM-TA0210	OM-TA0210	0	0	1	1	C	C	T	T	A	A
FINOM-T11	OM-T11	0	0	1	1	C	C	T	T	A	A
FINOM-T12	OM-T12	0	0	1	1	C	C	T	T	A	A
FINOM-T15	OM-T15	0	0	1	1	C	C	T	T	A	A
FINOM-T16	OM-T16	0	0	1	1	C	C	T	T	A	A
FINOM-T17	OM-T17	0	0	1	1	C	C	T	T	A	A
FINOM-KU0091	OM-KU0091	0	0	1	1	C	C	T	T	A	A
FINOM-187	OM-187	0	0	1	2	C	C	T	T	A	A
FINOM-T19	OM-T19	0	0	1	1	C	C	T	T	A	A
FINOM-OU0030	OM-OU0030	0	0	1	1	C	C	T	T	A	A
FINOM-2260	OM-2260	0	0	1	2	C	C	T	T	A	A
FINOM-2113	OM-2113	0	0	1	2	C	C	T	T	A	A
FINOM-KU0098	OM-KU0098	0	0	1	1	C	C	T	T	A	A
FINOM-1512S	OM-1512S	0	0	1	1	C	C	T	T	A	A
FINOM-KU0099	OM-KU0099	0	0	1	1	C	C	T	T	A	A
FINOM-TU0150	OM-TU0150	0	0	1	1	C	C	T	T	A	A
FINOM-2264	OM-2264	0	0	1	2	C	C	T	T	A	A
FINOM-LA0040	OM-LA0040	0	0	1	1	C	C	T	T	A	A
FINOM-2117	OM-2117	0	0	1	2	C	C	T	T	A	A
FINOM-TU0152	OM-TU0152	0	0	1	1	C	C	T	T	A	A
FINOM-1051	OM-1051	0	0	1	2	C	C	T	T	A	A
FINOM-LA0042	OM-LA0042	0	0	1	1	C	C	T	T	A	A
FINOM-2267	OM-2267	0	0	1	2	C	C	T	T	A	A
FINOM-2680	OM-2680	0	0	1	2	C	C	T	T	A	A
FINOM-TU0006	OM-TU0006	0	0	1	1	C	C	T	T	A	A
FINOM-TU0154	OM-TU0154	0	0	1	1	C	C	T	T	A	A
FINOM-LA0044	OM-LA0044	0	0	1	1	C	C	T	T	A	A
FINOM-OU0189	OM-OU0189	0	0	1	1	C	C	T	T	A	A
FINOM-878	OM-878	0	0	1	2	C	C	T	T	A	A
FINOM-TU0009	OM-TU0009	0	0	1	1	C	C	T	T	A	A
FINOM-TU0158	OM-TU0158	0	0	1	1	C	C	T	T	A	A
FINOM-2685	OM-2685	0	0	1	2	C	C	T	T	A	A
FINOM-1323	OM-1323	0	0	1	2	C	C	T	T	A	A
FINOM-2539	OM-2539	0	0	1	2	C	C	T	T	A	A
FINOM-2952	OM-2952	0	0	1	2	C	C	T	T	A	A
FINOM-1581S	OM-1581S	0	0	1	1	C	C	T	T	A	A
FINOM-1326	OM-1326	0	0	1	2	C	C	T	T	A	A
FINOM-1448S	OM-1448S	0	0	1	1	C	C	T	T	A	A
FINOM-2956	OM-2956	0	0	1	2	C	C	T	T	A	A
FINOM-T20	OM-T20	0	0	1	1	C	C	T	T	A	A
FINOM-2809	OM-2809	0	0	1	2	C	C	T	T	A	A
FINOM-T22	OM-T22	0	0	1	1	C	C	T	T	A	A
FINOM-T24	OM-T24	0	0	1	1	C	C	T	T	A	A
FINOM-T26	OM-T26	0	0	1	1	C	C	T	T	A	A
FINOM-3066	OM-3066	0	0	1	2	C	C	T	T	A	A
FINOM-T27	OM-T27	0	0	1	1	C	C	T	T	A	A
FINOM-T28	OM-T28	0	0	1	1	C	C	T	T	A	A
FINOM-T29	OM-T29	0	0	1	1	C	C	T	T	A	A
FINOM-464	OM-464	0	0	1	2	C	C	T	T	A	A
FINOM-OU0042	OM-OU0042	0	0	1	1	C	C	T	T	A	A
FINOM-2122	OM-2122	0	0	1	2	C	C	T	T	A	A
FINOM-2272	OM-2272	0	0	1	2	C	C	T	T	A	A
FINOM-TU0011	OM-TU0011	0	0	1	1	C	C	T	T	A	A
FINOM-882	OM-882	0	0	1	2	C	C	T	T	A	A
FINOM-TU0012	OM-TU0012	0	0	1	1	C	C	T	T	A	A
FINOM-2126	OM-2126	0	0	1	2	C	C	T	T	A	A
FINOM-LA0050	OM-LA0050	0	0	1	1	C	C	T	T	A	A
FINOM-OU0047	OM-OU0047	0	0	1	1	C	C	T	T	A	A
FINOM-1061	OM-1061	0	0	1	2	C	C	T	T	A	A
FINOM-OU0049	OM-OU0049	0	0	1	1	C	C	T	T	A	A
FINOM-TU0163	OM-TU0163	0	0	1	1	C	C	T	T	A	A
FINOM-LA0053	OM-LA0053	0	0	1	1	C	C	T	T	A	A
FINOM-TU0016	OM-TU0016	0	0	1	1	C	C	T	T	A	A
FINOM-739	OM-739	0	0	1	2	C	C	T	T	A	A
FINOM-TU0166	OM-TU0166	0	0	1	1	C	C	T	T	A	A
FINOM-TU0019	OM-TU0019	0	0	1	1	C	C	T	T	A	A
FINOM-2812	OM-2812	0	0	1	2	C	C	T	T	A	A
FINOM-1480	OM-1480	0	0	1	2	C	C	T	T	A	A
FINOM-2696	OM-2696	0	0	1	2	C	C	T	T	A	A
FINOM-1334	OM-1334	0	0	1	2	C	C	T	T	A	A
FINOM-1484	OM-1484	0	0	1	2	C	C	T	T	A	A
FINOM-1603	OM-1603	0	0	1	2	C	C	T	T	A	A
FINOM-3070	OM-3070	0	0	1	2	C	C	T	T	A	A
FINOM-T31	OM-T31	0	0	1	1	C	C	T	T	A	A
FINOM-1489	OM-1489	0	0	1	2	C	C	T	T	A	A
FINOM-T33	OM-T33	0	0	1	1	C	C	T	T	A	A
FINOM-T34	OM-T34	0	0	1	1	C	C	T	T	A	A
FINOM-3074	OM-3074	0	0	1	2	C	C	T	T	A	A
FINOM-T35	OM-T35	0	0	1	1	C	C	T	T	A	A
FINOM-T36	OM-T36	0	0	1	1	C	C	T	T	A	A
FINOM-T37	OM-T37	0	0	1	1	C	C	T	T	A	A
FINOM-3077	OM-3077	0	0	1	2	C	C	T	T	A	A
FINOM-T38	OM-T38	0	0	1	1	C	C	T	T	A	A
FINOM-T39	OM-T39	0	0	1	1	C	C	T	T	A	A
FINOM-473	OM-473	0	0	1	2	C	C	T	T	A	A
FINOM-OU0050	OM-OU0050	0	0	1	1	C	C	T	T	A	A
FINOM-TU0020	OM-TU0020	0	0	1	1	C	C	T	T	A	A
FINOM-TU0021	OM-TU0021	0	0	1	1	C	C	T	T	A	A
FINOM-OU0056	OM-OU0056	0	0	1	1	C	C	T	T	A	A
FINOM-2136	OM-2136	0	0	1	2	C	C	T	T	A	A
FINOM-TU0023	OM-TU0023	0	0	1	1	C	C	T	T	A	A
FINOM-894	OM-894	0	0	1	2	C	C	T	T	A	A
FINOM-TU0172	OM-TU0172	0	0	1	1	C	C	T	T	A	A
FINOM-TU0174	OM-TU0174	0	0	1	1	C	C	T	T	A	A
FINOM-1073	OM-1073	0	0	1	2	C	C	T	T	A	A
FINOM-TU0175	OM-TU0175	0	0	1	1	C	C	T	T	A	A
FINOM-2554	OM-2554	0	0	1	2	C	C	T	T	A	A
FINOM-TU0028	OM-TU0028	0	0	1	1	C	C	T	T	A	A
FINOM-TU0029	OM-TU0029	0	0	1	1	C	C	T	T	A	A
FINOM-TU0179	OM-TU0179	0	0	1	1	C	C	T	T	A	A
FINOM-2559	OM-2559	0	0	1	2	C	C	T	T	A	A
FINOM-1610	OM-1610	0	0	1	2	C	C	T	T	A	A
FINOM-3	OM-3	0	0	1	2	C	C	T	T	A	A
FINOM-VA0003	OM-VA0003	0	0	1	1	C	C	T	T	A	A
FINOM-VA0004	OM-VA0004	0	0	1	1	C	C	T	T	A	A
FINOM-1495	OM-1495	0	0	1	2	C	C	T	T	A	A
FINOM-1348	OM-1348	0	0	1	2	C	C	T	T	A	A
FINOM-2977	OM-2977	0	0	1	2	C	C	T	T	A	A
FINOM-T41	OM-T41	0	0	1	1	C	C	T	T	A	A
FINOM-VA0008	OM-VA0008	0	0	1	1	C	C	T	T	A	A
FINOM-1764	OM-1764	0	0	1	2	C	C	T	T	A	A
FINOM-T43	OM-T43	0	0	1	1	C	C	T	T	A	A
FINOM-1742S	OM-1742S	0	0	1	1	C	C	T	T	A	A
FINOM-T44	OM-T44	0	0	1	1	C	C	T	T	A	A
FINOM-T45	OM-T45	0	0	1	1	C	C	T	T	A	A
FINOM-T46	OM-T46	0	0	1	1	C	C	T	T	A	A
FINOM-T48	OM-T48	0	0	1	1	C	C	T	T	A	A
FINOM-T49	OM-T49	0	0	1	1	C	C	T	T	A	A
FINOM-335	OM-335	0	0	1	2	C	C	T	T	A	A
FINOM-2142	OM-2142	0	0	1	2	C	C	T	T	A	A
FINOM-OU0063	OM-OU0063	0	0	1	1	C	C	T	T	A	A
FINOM-2410	OM-2410	0	0	1	2	C	C	T	T	A	A
FINOM-OU0066	OM-OU0066	0	0	1	1	C	C	T	T	A	A
FINOM-2146	OM-2146	0	0	1	2	C	C	T	T	A	A
FINOM-TU0182	OM-TU0182	0	0	1	1	C	C	T	T	A	A
FINOM-TU0035	OM-TU0035	0	0	1	1	C	C	T	T	A	A
FINOM-TU0183	OM-TU0183	0	0	1	1	C	C	T	T	A	A
FINOM-2562	OM-2562	0	0	1	2	C	C	T	T	A	A
FINOM-TU0184	OM-TU0184	0	0	1	1	C	C	T	T	A	A
FINOM-TU0038	OM-TU0038	0	0	1	1	C	C	T	T	A	A
FINOM-TU0186	OM-TU0186	0	0	1	1	C	C	T	T	A	A
FINOM-TU0187	OM-TU0187	0	0	1	1	C	C	T	T	A	A
FINOM-2566	OM-2566	0	0	1	2	C	C	T	T	A	A
FINOM-1204	OM-1204	0	0	1	2	C	C	T	T	A	A
FINOM-1087	OM-1087	0	0	1	2	C	C	T	T	A	A
FINOM-VA0010	OM-VA0010	0	0	1	1	C	C	T	T	A	A
FINOM-5582S	OM-5582S	0	0	1	1	C	C	T	T	A	A
FINOM-VA0011	OM-VA0011	0	0	1	1	C	C	T	T	A	A
FINOM-2835	OM-2835	0	0	1	2	C	C	T	T	A	A
FINOM-VA0014	OM-VA0014	0	0	1	1	C	C	T	T	A	A
FINOM-1716S	OM-1716S	0	0	1	1	C	C	T	T	A	A
FINOM-VA0015	OM-VA0015	0	0	1	1	C	C	T	T	A	A
FINOM-VA0016	OM-VA0016	0	0	1	1	C	C	T	T	A	A
FINOM-VA0017	OM-VA0017	0	0	1	1	C	C	T	T	A	A
FINOM-2988	OM-2988	0	0	1	2	C	C	T	T	A	A
FINOM-TA0108	OM-TA0108	0	0	1	1	C	C	T	T	A	A
FINOM-TA0109	OM-TA0109	0	0	1	1	C	C	T	T	A	A
FINOM-1778	OM-1778	0	0	1	2	C	C	T	T	A	A
FINOM-3098	OM-3098	0	0	1	2	C	C	T	T	A	A
FINOM-KU0101	OM-KU0101	0	0	1	1	C	C	T	T	A	A
FINOM-OU0070	OM-OU0070	0	0	1	1	C	C	T	T	A	A
FINOM-1902S	OM-1902S	0	0	1	1	C	C	T	T	A	A
FINOM-OU0071	OM-OU0071	0	0	1	1	C	C	T	T	A	A
FINOM-KU0104	OM-KU0104	0	0	1	1	C	C	T	T	A	A
FINOM-KU0105	OM-KU0105	0	0	1	1	C	C	T	T	A	A
FINOM-OU0073	OM-OU0073	0	0	1	1	C	C	T	T	A	A
FINOM-KU0107	OM-KU0107	0	0	1	1	C	C	T	T	A	A
FINOM-2155	OM-2155	0	0	1	2	C	C	T	T	A	A
FINOM-1399S	OM-1399S	0	0	1	1	C	C	T	T	A	A
FINOM-499	OM-499	0	0	1	2	C	C	T	T	A	A
FINOM-5529S	OM-5529S	0	0	1	1	C	C	T	T	A	A
FINOM-OU0076	OM-OU0076	0	0	1	1	C	C	T	T	A	A
FINOM-2008	OM-2008	0	0	1	2	C	C	T	T	A	A
FINOM-OU0077	OM-OU0077	0	0	1	1	C	C	T	T	A	A
FINOM-TU0191	OM-TU0191	0	0	1	1	C	C	T	T	A	A
FINOM-2423	OM-2423	0	0	1	2	C	C	T	T	A	A
FINOM-1091	OM-1091	0	0	1	2	C	C	T	T	A	A
FINOM-TU0046	OM-TU0046	0	0	1	1	C	C	T	T	A	A
FINOM-TU0047	OM-TU0047	0	0	1	1	C	C	T	T	A	A
FINOM-TU0195	OM-TU0195	0	0	1	1	C	C	T	T	A	A
FINOM-TU0048	OM-TU0048	0	0	1	1	C	C	T	T	A	A
FINOM-TU0196	OM-TU0196	0	0	1	1	C	C	T	T	A	A
FINOM-TU0049	OM-TU0049	0	0	1	1	C	C	T	T	A	A
FINOM-TU0198	OM-TU0198	0	0	1	1	C	C	T	T	A	A
FINOM-1097	OM-1097	0	0	1	2	C	C	T	T	A	A
FINOM-TA0110	OM-TA0110	0	0	1	1	C	C	T	T	A	A
FINOM-2578	OM-2578	0	0	1	2	C	C	T	T	A	A
FINOM-2991	OM-2991	0	0	1	2	C	C	T	T	A	A
FINOM-VA0021	OM-VA0021	0	0	1	1	C	C	T	T	A	A
FINOM-VA0022	OM-VA0022	0	0	1	1	C	C	T	T	A	A
FINOM-TA0113	OM-TA0113	0	0	1	1	C	C	T	T	A	A
FINOM-1865S	OM-1865S	0	0	1	1	C	C	T	T	A	A
FINOM-T2	OM-T2	0	0	1	1	C	C	T	T	A	A
FINOM-VA0026	OM-VA0026	0	0	1	1	C	C	T	T	A	A
FINOM-T3	OM-T3	0	0	1	1	C	C	T	T	A	A
FINOM-TA0117	OM-TA0117	0	0	1	1	C	C	T	T	A	A
FINOM-VA0028	OM-VA0028	0	0	1	1	C	C	T	T	A	A
FINOM-T5	OM-T5	0	0	1	1	C	C	T	T	A	A
FINOM-VA0029	OM-VA0029	0	0	1	1	C	C	T	T	A	A
FINOM-T7	OM-T7	0	0	1	1	C	C	T	T	A	A
FINOM-1639	OM-1639	0	0	1	2	C	C	T	T	A	A
FINOM-1787	OM-1787	0	0	1	2	C	C	T	T	A	A
FINOM-T8	OM-T8	0	0	1	1	C	C	T	T	A	A
FINOM-1905	OM-1905	0	0	1	2	C	C	T	T	A	A
FINOM-T9	OM-T9	0	0	1	1	C	C	T	T	A	A
FINOM-620	OM-620	0	0	1	2	C	C	T	T	A	A
FINOM-OU0080	OM-OU0080	0	0	1	1	C	C	T	T	A	A
FINOM-2160	OM-2160	0	0	1	2	C	C	T	T	A	A
FINOM-OU0081	OM-OU0081	0	0	1	1	C	C	T	T	A	A
FINOM-357	OM-357	0	0	1	2	C	C	T	T	A	A
FINOM-OU0200	OM-OU0200	0	0	1	1	C	C	T	T	A	A
FINOM-2163	OM-2163	0	0	1	2	C	C	T	T	A	A
FINOM-772	OM-772	0	0	1	2	C	C	T	T	A	A
FINOM-OU0084	OM-OU0084	0	0	1	1	C	C	T	T	A	A
FINOM-2016	OM-2016	0	0	1	1	C	C	T	T	A	A
FINOM-OU0085	OM-OU0085	0	0	1	1	C	C	T	T	A	A
FINOM-TU0052	OM-TU0052	0	0	1	1	C	C	T	T	A	A
FINOM-OU0088	OM-OU0088	0	0	1	1	C	C	T	T	A	A
FINOM-TU0054	OM-TU0054	0	0	1	1	C	C	T	T	A	A
FINOM-TU0057	OM-TU0057	0	0	1	1	C	C	T	T	A	A
FINOM-2850	OM-2850	0	0	1	2	C	C	T	T	A	A
FINOM-2702	OM-2702	0	0	1	2	C	C	T	T	A	A
FINOM-1370	OM-1370	0	0	1	2	C	C	T	T	A	A
FINOM-VA0034	OM-VA0034	0	0	1	1	C	C	T	T	A	A
FINOM-1642	OM-1642	0	0	1	2	C	C	T	T	A	A
FINOM-TA0126	OM-TA0126	0	0	1	1	C	C	T	T	A	A
FINOM-1793	OM-1793	0	0	1	2	C	C	T	T	A	A
FINOM-TA0128	OM-TA0128	0	0	1	1	C	C	T	T	A	A
FINOM-VA0039	OM-VA0039	0	0	1	1	C	C	T	T	A	A
FINOM-1914	OM-1914	0	0	1	2	C	C	T	T	A	A
FINOM-1917	OM-1917	0	0	1	2	C	C	T	T	A	A
FINOM-OU0091	OM-OU0091	0	0	1	1	C	C	T	T	A	A
FINOM-OU0092	OM-OU0092	0	0	1	1	C	C	T	T	A	A
FINOM-781	OM-781	0	0	1	2	C	C	T	T	A	A
FINOM-OU0094	OM-OU0094	0	0	1	1	C	C	T	T	A	A
FINOM-TU0060	OM-TU0060	0	0	1	1	C	C	T	T	A	A
FINOM-OU0096	OM-OU0096	0	0	1	1	C	C	T	T	A	A
FINOM-785	OM-785	0	0	1	2	C	C	T	T	A	A
FINOM-TU0064	OM-TU0064	0	0	1	1	C	C	T	T	A	A
FINOM-OU0099	OM-OU0099	0	0	1	1	C	C	T	T	A	A
FINOM-1230	OM-1230	0	0	1	2	C	C	T	T	A	A
FINOM-789	OM-789	0	0	1	2	C	C	T	T	A	A
FINOM-TU0067	OM-TU0067	0	0	1	1	C	C	T	T	A	A
FINOM-TU0069	OM-TU0069	0	0	1	1	C	C	T	T	A	A
FINOM-1233	OM-1233	0	0	1	2	C	C	T	T	A	A
FINOM-2862	OM-2862	0	0	1	2	C	C	T	T	A	A
FINOM-VA0040	OM-VA0040	0	0	1	1	C	C	T	T	A	A
FINOM-TA0131	OM-TA0131	0	0	1	1	C	C	T	T	A	A
FINOM-VA0041	OM-VA0041	0	0	1	1	C	C	T	T	A	A
FINOM-2599	OM-2599	0	0	1	2	C	C	T	T	A	A
FINOM-1236	OM-1236	0	0	1	2	C	C	T	T	A	A
FINOM-2716	OM-2716	0	0	1	2	C	C	T	T	A	A
FINOM-VA0042	OM-VA0042	0	0	1	1	C	C	T	T	A	A
FINOM-2866	OM-2866	0	0	1	2	C	C	T	T	A	A
FINOM-VA0044	OM-VA0044	0	0	1	1	C	C	T	T	A	A
FINOM-2719	OM-2719	0	0	1	2	C	C	T	T	A	A
FINOM-1387	OM-1387	0	0	1	2	C	C	T	T	A	A
FINOM-1505	OM-1505	0	0	1	2	C	C	T	T	A	A
FINOM-1920	OM-1920	0	0	1	2	C	C	T	T	A	A
FINOM-1655	OM-1655	0	0	1	2	C	C	T	T	A	A
FINOM-TA0139	OM-TA0139	0	0	1	1	C	C	T	T	A	A
FINOM-1658	OM-1658	0	0	1	2	C	C	T	T	A	A
FINOM-1773S	OM-1773S	0	0	1	1	C	C	T	T	A	A
FINOM-KU0132	OM-KU0132	0	0	1	1	C	C	T	T	A	A
FINOM-376	OM-376	0	0	1	2	C	C	T	T	A	A
FINOM-641	OM-641	0	0	1	2	C	C	T	T	A	A
FINOM-2033	OM-2033	0	0	1	2	C	C	T	T	A	A
FINOM-5650S	OM-5650S	0	0	1	1	C	C	T	T	A	A
FINOM-KU0134	OM-KU0134	0	0	1	1	C	C	T	T	A	A
FINOM-644	OM-644	0	0	1	2	C	C	T	T	A	A
FINOM-TU0070	OM-TU0070	0	0	1	1	C	C	T	T	A	A
FINOM-2036	OM-2036	0	0	1	2	C	C	T	T	A	A
FINOM-2184	OM-2184	0	0	1	2	C	C	T	T	A	A
FINOM-793	OM-793	0	0	1	2	C	C	T	T	A	A
FINOM-TU0072	OM-TU0072	0	0	1	1	C	C	T	T	A	A
FINOM-2451	OM-2451	0	0	1	1	C	C	T	T	A	A
FINOM-TU0073	OM-TU0073	0	0	1	1	C	C	T	T	A	A
FINOM-TU0085	OM-TU0085	0	0	1	1	0	0	0	0	A	G
FINOM-TA0051	OM-TA0051	0	0	1	1	0	0	0	0	A	G
FINOM-OU0014	OM-OU0014	0	0	1	1	0	0	0	0	A	G
FINOM-3041	OM-3041	0	0	1	2	0	0	0	0	A	G
FINOM-TA0151	OM-TA0151	0	0	1	1	C	C	0	0	A	G
FINOM-OU0093	OM-OU0093	0	0	1	1	T	T	0	0	A	G
FINOM-TU0208	OM-TU0208	0	0	1	1	C	T	C	C	A	G
FINOM-PO0015	OM-PO0015	0	0	1	1	C	T	C	C	A	G
FINOM-TA0176	OM-TA0176	0	0	1	1	C	T	C	C	A	G
FINOM-1818	OM-1818	0	0	1	2	C	T	C	C	A	G
FINOM-1291	OM-1291	0	0	1	2	C	T	C	C	A	G
FINOM-1179	OM-1179	0	0	1	2	C	T	C	C	A	G
FINOM-166	OM-166	0	0	1	2	C	T	C	C	A	G
FINOM-2944	OM-2944	0	0	1	2	C	T	C	C	A	G
FINOM-1747	OM-1747	0	0	1	2	C	T	C	C	A	G
FINOM-LA0051	OM-LA0051	0	0	1	1	C	T	C	C	A	G
FINOM-1759	OM-1759	0	0	1	2	C	T	C	C	A	G
FINOM-T47	OM-T47	0	0	1	1	C	T	C	C	A	G
FINOM-OU0060	OM-OU0060	0	0	1	1	C	T	C	C	A	G
FINOM-T50	OM-T50	0	0	1	1	C	T	C	C	A	G
FINOM-2003	OM-2003	0	0	1	2	C	T	C	C	A	G
FINOM-OU0086	OM-OU0086	0	0	1	1	C	T	C	C	A	G
FINOM-VA0054	OM-VA0054	0	0	1	1	T	T	C	C	A	G
FINOM-3104	OM-3104	0	0	1	2	T	T	C	C	A	G
FINOM-KU0140	OM-KU0140	0	0	1	1	T	T	C	C	A	G
FINOM-2736	OM-2736	0	0	1	2	T	T	C	C	A	G
FINOM-PLEV-002	OM-PLEV-002	0	0	1	1	T	T	C	C	A	G
FINOM-1137	OM-1137	0	0	1	2	T	T	C	C	A	G
FINOM-544	OM-544	0	0	1	2	T	T	C	C	A	G
FINOM-548	OM-548	0	0	1	2	T	T	C	C	A	G
FINOM-976	OM-976	0	0	1	2	T	T	C	C	A	G
FINOM-1845	OM-1845	0	0	1	2	T	T	C	C	A	G
FINOM-LA0008	OM-LA0008	0	0	1	1	T	T	C	C	A	G
FINOM-TA0066	OM-TA0066	0	0	1	1	T	T	C	C	A	G
FINOM-KU0064	OM-KU0064	0	0	1	1	T	T	C	C	A	G
FINOM-TU0138	OM-TU0138	0	0	1	1	T	T	C	C	A	G
FINOM-1307	OM-1307	0	0	1	2	T	T	C	C	A	G
FINOM-711	OM-711	0	0	1	2	T	T	C	C	A	G
FINOM-OU0176	OM-OU0176	0	0	1	1	T	T	C	C	A	G
FINOM-1848S	OM-1848S	0	0	1	1	T	T	C	C	A	G
FINOM-1465	OM-1465	0	0	1	2	T	T	C	C	A	G
FINOM-OU0036	OM-OU0036	0	0	1	1	T	T	C	C	A	G
FINOM-VA0012	OM-VA0012	0	0	1	1	T	T	C	C	A	G
FINOM-1207	OM-1207	0	0	1	2	T	T	C	C	A	G
FINOM-626	OM-626	0	0	1	2	T	T	C	C	A	G
FINOM-OU0203	OM-OU0203	0	0	1	1	T	T	C	C	A	G
FINOM-2447	OM-2447	0	0	1	2	T	T	C	C	A	G
FINOM-2189	OM-2189	0	0	1	2	C	T	C	T	A	G
FINOM-TU0077	OM-TU0077	0	0	1	1	C	T	C	T	A	G
FINOM-TU0078	OM-TU0078	0	0	1	1	C	T	C	T	A	G
FINOM-TA0140	OM-TA0140	0	0	1	1	C	T	C	T	A	G
FINOM-VA0050	OM-VA0050	0	0	1	1	C	T	C	T	A	G
FINOM-2873	OM-2873	0	0	1	2	C	T	C	T	A	G
FINOM-TA0144	OM-TA0144	0	0	1	1	C	T	C	T	A	G
FINOM-1398	OM-1398	0	0	1	2	C	T	C	T	A	G
FINOM-3101	OM-3101	0	0	1	2	C	T	C	T	A	G
FINOM-1667	OM-1667	0	0	1	2	C	T	C	T	A	G
FINOM-381	OM-381	0	0	1	2	C	T	C	T	A	G
FINOM-2193	OM-2193	0	0	1	2	C	T	C	T	A	G
FINOM-2196	OM-2196	0	0	1	2	C	T	C	T	A	G
FINOM-658	OM-658	0	0	1	2	C	T	C	T	A	G
FINOM-K14	OM-K14	0	0	1	1	C	T	C	T	A	G
FINOM-5545S	OM-5545S	0	0	1	1	C	T	C	T	A	G
FINOM-1101	OM-1101	0	0	1	2	C	T	C	T	A	G
FINOM-TU0087	OM-TU0087	0	0	1	1	C	T	C	T	A	G
FINOM-K18	OM-K18	0	0	1	1	C	T	C	T	A	G
FINOM-2732	OM-2732	0	0	1	2	C	T	C	T	A	G
FINOM-1105	OM-1105	0	0	1	2	C	T	C	T	A	G
FINOM-TA0003	OM-TA0003	0	0	1	1	C	T	C	T	A	G
FINOM-40	OM-40	0	0	1	2	C	T	C	T	A	G
FINOM-TA0152	OM-TA0152	0	0	1	1	C	T	C	T	A	G
FINOM-1523	OM-1523	0	0	1	2	C	T	C	T	A	G
FINOM-1676	OM-1676	0	0	1	2	C	T	C	T	A	G
FINOM-1946	OM-1946	0	0	1	2	C	T	C	T	A	G
FINOM-2053	OM-2053	0	0	1	2	C	T	C	T	A	G
FINOM-TU0090	OM-TU0090	0	0	1	1	C	T	C	T	A	G
FINOM-KU0008	OM-KU0008	0	0	1	1	C	T	C	T	A	G
FINOM-PO0002	OM-PO0002	0	0	1	1	C	T	C	T	A	G
FINOM-KU0159	OM-KU0159	0	0	1	1	C	T	C	T	A	G
FINOM-TU0210	OM-TU0210	0	0	1	1	C	T	C	T	A	G
FINOM-TU0093	OM-TU0093	0	0	1	1	C	T	C	T	A	G
FINOM-K23	OM-K23	0	0	1	1	C	T	C	T	A	G
FINOM-PO0007	OM-PO0007	0	0	1	1	C	T	C	T	A	G
FINOM-K25	OM-K25	0	0	1	1	C	T	C	T	A	G
FINOM-K27	OM-K27	0	0	1	1	C	T	C	T	A	G
FINOM-TA0160	OM-TA0160	0	0	1	1	C	T	C	T	A	G
FINOM-TA0013	OM-TA0013	0	0	1	1	C	T	C	T	A	G
FINOM-2746	OM-2746	0	0	1	2	C	T	C	T	A	G
FINOM-1532	OM-1532	0	0	1	2	C	T	C	T	A	G
FINOM-TA0018	OM-TA0018	0	0	1	1	C	T	C	T	A	G
FINOM-TA0019	OM-TA0019	0	0	1	1	C	T	C	T	A	G
FINOM-KU0160	OM-KU0160	0	0	1	1	C	T	C	T	A	G
FINOM-2061	OM-2061	0	0	1	2	C	T	C	T	A	G
FINOM-OU0100	OM-OU0100	0	0	1	1	C	T	C	T	A	G
FINOM-OU0102	OM-OU0102	0	0	1	1	C	T	C	T	A	G
FINOM-526	OM-526	0	0	1	2	C	T	C	T	A	G
FINOM-OU0104	OM-OU0104	0	0	1	1	C	T	C	T	A	G
FINOM-OU0105	OM-OU0105	0	0	1	1	C	T	C	T	A	G
FINOM-2481	OM-2481	0	0	1	2	C	T	C	T	A	G
FINOM-OU0106	OM-OU0106	0	0	1	1	C	T	C	T	A	G
FINOM-K33	OM-K33	0	0	1	1	C	T	C	T	A	G
FINOM-678	OM-678	0	0	1	2	C	T	C	T	A	G
FINOM-K36	OM-K36	0	0	1	1	C	T	C	T	A	G
FINOM-2487	OM-2487	0	0	1	2	C	T	C	T	A	G
FINOM-TA0020	OM-TA0020	0	0	1	1	C	T	C	T	A	G
FINOM-TA0023	OM-TA0023	0	0	1	1	C	T	C	T	A	G
FINOM-TA0171	OM-TA0171	0	0	1	1	C	T	C	T	A	G
FINOM-TA0172	OM-TA0172	0	0	1	1	C	T	C	T	A	G
FINOM-65	OM-65	0	0	1	2	C	T	C	T	A	G
FINOM-111	OM-111	0	0	1	2	C	T	C	T	A	G
FINOM-TA0179	OM-TA0179	0	0	1	1	C	T	C	T	A	G
FINOM-3134	OM-3134	0	0	1	2	C	T	C	T	A	G
FINOM-1965	OM-1965	0	0	1	2	C	T	C	T	A	G
FINOM-KU0022	OM-KU0022	0	0	1	1	C	T	C	T	A	G
FINOM-OU0113	OM-OU0113	0	0	1	1	C	T	C	T	A	G
FINOM-PO0021	OM-PO0021	0	0	1	1	C	T	C	T	A	G
FINOM-KU0028	OM-KU0028	0	0	1	1	C	T	C	T	A	G
FINOM-537	OM-537	0	0	1	2	C	T	C	T	A	G
FINOM-OU0115	OM-OU0115	0	0	1	1	C	T	C	T	A	G
FINOM-K41	OM-K41	0	0	1	1	C	T	C	T	A	G
FINOM-PO0024	OM-PO0024	0	0	1	1	C	T	C	T	A	G
FINOM-K42	OM-K42	0	0	1	1	C	T	C	T	A	G
FINOM-2491	OM-2491	0	0	1	2	C	T	C	T	A	G
FINOM-K43	OM-K43	0	0	1	1	C	T	C	T	A	G
FINOM-806	OM-806	0	0	1	2	C	T	C	T	A	G
FINOM-K46	OM-K46	0	0	1	1	C	T	C	T	A	G
FINOM-2347	OM-2347	0	0	1	2	C	T	C	T	A	G
FINOM-2495	OM-2495	0	0	1	2	C	T	C	T	A	G
FINOM-2615	OM-2615	0	0	1	2	C	T	C	T	A	G
FINOM-TA0032	OM-TA0032	0	0	1	1	C	T	C	T	A	G
FINOM-TA0180	OM-TA0180	0	0	1	1	C	T	C	T	A	G
FINOM-1401	OM-1401	0	0	1	2	C	T	C	T	A	G
FINOM-2618	OM-2618	0	0	1	2	C	T	C	T	A	G
FINOM-TA0036	OM-TA0036	0	0	1	1	C	T	C	T	A	G
FINOM-1553	OM-1553	0	0	1	2	C	T	C	T	A	G
FINOM-TA0038	OM-TA0038	0	0	1	1	C	T	C	T	A	G
FINOM-270	OM-270	0	0	1	2	C	T	C	T	A	G
FINOM-PLEV-010	OM-PLEV-010	0	0	1	1	C	T	C	T	A	G
FINOM-PLEV-011	OM-PLEV-011	0	0	1	1	C	T	C	T	A	G
FINOM-540	OM-540	0	0	1	2	C	T	C	T	A	G
FINOM-KU0032	OM-KU0032	0	0	1	1	C	T	C	T	A	G
FINOM-KU0035	OM-KU0035	0	0	1	1	C	T	C	T	A	G
FINOM-KU0037	OM-KU0037	0	0	1	1	C	T	C	T	A	G
FINOM-812	OM-812	0	0	1	2	C	T	C	T	A	G
FINOM-PO0032	OM-PO0032	0	0	1	1	C	T	C	T	A	G
FINOM-PO0034	OM-PO0034	0	0	1	1	C	T	C	T	A	G
FINOM-697	OM-697	0	0	1	2	C	T	C	T	A	G
FINOM-PO0038	OM-PO0038	0	0	1	1	C	T	C	T	A	G
FINOM-TA0041	OM-TA0041	0	0	1	1	C	T	C	T	A	G
FINOM-1563S	OM-1563S	0	0	1	1	C	T	C	T	A	G
FINOM-1412	OM-1412	0	0	1	2	C	T	C	T	A	G
FINOM-1843S	OM-1843S	0	0	1	1	C	T	C	T	A	G
FINOM-1417	OM-1417	0	0	1	2	C	T	C	T	A	G
FINOM-1566	OM-1566	0	0	1	2	C	T	C	T	A	G
FINOM-TA0199	OM-TA0199	0	0	1	1	C	T	C	T	A	G
FINOM-3003	OM-3003	0	0	1	2	C	T	C	T	A	G
FINOM-3151	OM-3151	0	0	1	2	C	T	C	T	A	G
FINOM-282	OM-282	0	0	1	2	C	T	C	T	A	G
FINOM-KU0040	OM-KU0040	0	0	1	1	C	T	C	T	A	G
FINOM-551	OM-551	0	0	1	1	C	T	C	T	A	G
FINOM-KU0043	OM-KU0043	0	0	1	1	C	T	C	T	A	G
FINOM-2211	OM-2211	0	0	1	2	C	T	C	T	A	G
FINOM-820	OM-820	0	0	1	2	C	T	C	T	A	G
FINOM-2360	OM-2360	0	0	1	2	C	T	C	T	A	G
FINOM-556	OM-556	0	0	1	2	C	T	C	T	A	G
FINOM-PO0043	OM-PO0043	0	0	1	1	C	T	C	T	A	G
FINOM-973	OM-973	0	0	1	2	C	T	C	T	A	G
FINOM-PO0045	OM-PO0045	0	0	1	1	C	T	C	T	A	G
FINOM-OU0139	OM-OU0139	0	0	1	1	C	T	C	T	A	G
FINOM-TU0105	OM-TU0105	0	0	1	1	C	T	C	T	A	G
FINOM-TU0106	OM-TU0106	0	0	1	1	C	T	C	T	A	G
FINOM-1005	OM-1005	0	0	1	2	C	T	C	T	A	G
FINOM-1008	OM-1008	0	0	1	2	C	T	C	T	A	G
FINOM-TA0052	OM-TA0052	0	0	1	1	C	T	C	T	A	G
FINOM-1570	OM-1570	0	0	1	2	C	T	C	T	A	G
FINOM-2903	OM-2903	0	0	1	2	C	T	C	T	A	G
FINOM-1424	OM-1424	0	0	1	2	C	T	C	T	A	G
FINOM-TA0057	OM-TA0057	0	0	1	1	C	T	C	T	A	G
FINOM-1575	OM-1575	0	0	1	2	C	T	C	T	A	G
FINOM-K3	OM-K3	0	0	1	1	C	T	C	T	A	G
FINOM-1578	OM-1578	0	0	1	2	C	T	C	T	A	G
FINOM-3013	OM-3013	0	0	1	2	C	T	C	T	A	G
FINOM-K8	OM-K8	0	0	1	1	C	T	C	T	A	G
FINOM-3016	OM-3016	0	0	1	2	C	T	C	T	A	G
FINOM-JY0003	OM-JY0003	0	0	1	1	C	T	C	T	A	G
FINOM-KU0050	OM-KU0050	0	0	1	1	C	T	C	T	A	G
FINOM-1848	OM-1848	0	0	1	2	C	T	C	T	A	G
FINOM-KU0053	OM-KU0053	0	0	1	1	C	T	C	T	A	G
FINOM-1999	OM-1999	0	0	1	2	C	T	C	T	A	G
FINOM-JY0009	OM-JY0009	0	0	1	1	C	T	C	T	A	G
FINOM-KU0057	OM-KU0057	0	0	1	1	C	T	C	T	A	G
FINOM-PO0050	OM-PO0050	0	0	1	1	C	T	C	T	A	G
FINOM-419	OM-419	0	0	1	2	C	T	C	T	A	G
FINOM-TU0111	OM-TU0111	0	0	1	1	C	T	C	T	A	G
FINOM-1523S	OM-1523S	0	0	1	1	C	T	C	T	A	G
FINOM-834	OM-834	0	0	1	2	C	T	C	T	A	G
FINOM-LA0003	OM-LA0003	0	0	1	1	C	T	C	T	A	G
FINOM-OU0148	OM-OU0148	0	0	1	1	C	T	C	T	A	G
FINOM-1164	OM-1164	0	0	1	2	C	T	C	T	A	G
FINOM-2793	OM-2793	0	0	1	2	C	T	C	T	A	G
FINOM-TA0061	OM-TA0061	0	0	1	1	C	T	C	T	A	G
FINOM-TA0063	OM-TA0063	0	0	1	1	C	T	C	T	A	G
FINOM-2913	OM-2913	0	0	1	2	C	T	C	T	A	G
FINOM-1434	OM-1434	0	0	1	2	C	T	C	T	A	G
FINOM-TA0065	OM-TA0065	0	0	1	1	C	T	C	T	A	G
FINOM-TA0068	OM-TA0068	0	0	1	1	C	T	C	T	A	G
FINOM-1851	OM-1851	0	0	1	2	C	T	C	T	A	G
FINOM-1707	OM-1707	0	0	1	2	C	T	C	T	A	G
FINOM-JY0014	OM-JY0014	0	0	1	1	C	T	C	T	A	G
FINOM-KU0061	OM-KU0061	0	0	1	1	C	T	C	T	A	G
FINOM-JY0016	OM-JY0016	0	0	1	1	C	T	C	T	A	G
FINOM-OU0152	OM-OU0152	0	0	1	1	C	T	C	T	A	G
FINOM-841	OM-841	0	0	1	2	C	T	C	T	A	G
FINOM-2381	OM-2381	0	0	1	2	C	T	C	T	A	G
FINOM-TU0123	OM-TU0123	0	0	1	1	C	T	C	T	A	G
FINOM-848	OM-848	0	0	1	2	C	T	C	T	A	G
FINOM-2920	OM-2920	0	0	1	2	C	T	C	T	A	G
FINOM-999	OM-999	0	0	1	2	C	T	C	T	A	G
FINOM-TA0075	OM-TA0075	0	0	1	1	C	T	C	T	A	G
FINOM-1445	OM-1445	0	0	1	2	C	T	C	T	A	G
FINOM-1712	OM-1712	0	0	1	2	C	T	C	T	A	G
FINOM-TA0078	OM-TA0078	0	0	1	1	C	T	C	T	A	G
FINOM-TA0079	OM-TA0079	0	0	1	1	C	T	C	T	A	G
FINOM-1449	OM-1449	0	0	1	2	C	T	C	T	A	G
FINOM-1715	OM-1715	0	0	1	2	C	T	C	T	A	G
FINOM-1863	OM-1863	0	0	1	2	C	T	C	T	A	G
FINOM-3034	OM-3034	0	0	1	2	C	T	C	T	A	G
FINOM-1867	OM-1867	0	0	1	2	C	T	C	T	A	G
FINOM-KU0075	OM-KU0075	0	0	1	1	C	T	C	T	A	G
FINOM-1794S	OM-1794S	0	0	1	1	C	T	C	T	A	G
FINOM-701	OM-701	0	0	1	2	C	T	C	T	A	G
FINOM-2391	OM-2391	0	0	1	2	C	T	C	T	A	G
FINOM-587	OM-587	0	0	1	2	C	T	C	T	A	G
FINOM-LA0020	OM-LA0020	0	0	1	1	C	T	C	T	A	G
FINOM-LA0022	OM-LA0022	0	0	1	1	C	T	C	T	A	G
FINOM-TU0133	OM-TU0133	0	0	1	1	C	T	C	T	A	G
FINOM-OU0168	OM-OU0168	0	0	1	1	C	T	C	T	A	G
FINOM-LA0024	OM-LA0024	0	0	1	1	C	T	C	T	A	G
FINOM-2398	OM-2398	0	0	1	2	C	T	C	T	A	G
FINOM-1301	OM-1301	0	0	1	2	C	T	C	T	A	G
FINOM-TA0082	OM-TA0082	0	0	1	1	C	T	C	T	A	G
FINOM-TA0086	OM-TA0086	0	0	1	1	C	T	C	T	A	G
FINOM-TA0087	OM-TA0087	0	0	1	1	C	T	C	T	A	G
FINOM-TA0088	OM-TA0088	0	0	1	1	C	T	C	T	A	G
FINOM-1728	OM-1728	0	0	1	2	C	T	C	T	A	G
FINOM-2100	OM-2100	0	0	1	2	C	T	C	T	A	G
FINOM-444	OM-444	0	0	1	2	C	T	C	T	A	G
FINOM-KU0085	OM-KU0085	0	0	1	1	C	T	C	T	A	G
FINOM-OU0170	OM-OU0170	0	0	1	1	C	T	C	T	A	G
FINOM-OU0023	OM-OU0023	0	0	1	1	C	T	C	T	A	G
FINOM-449	OM-449	0	0	1	2	C	T	C	T	A	G
FINOM-862	OM-862	0	0	1	2	C	T	C	T	A	G
FINOM-TU0140	OM-TU0140	0	0	1	1	C	T	C	T	A	G
FINOM-LA0030	OM-LA0030	0	0	1	1	C	T	C	T	A	G
FINOM-2108	OM-2108	0	0	1	2	C	T	C	T	A	G
FINOM-2256	OM-2256	0	0	1	2	C	T	C	T	A	G
FINOM-OU0029	OM-OU0029	0	0	1	1	C	T	C	T	A	G
FINOM-2522	OM-2522	0	0	1	2	C	T	C	T	A	G
FINOM-1190	OM-1190	0	0	1	2	C	T	C	T	A	G
FINOM-OU0178	OM-OU0178	0	0	1	1	C	T	C	T	A	G
FINOM-1310	OM-1310	0	0	1	2	C	T	C	T	A	G
FINOM-LA0037	OM-LA0037	0	0	1	1	C	T	C	T	A	G
FINOM-2527	OM-2527	0	0	1	2	C	T	C	T	A	G
FINOM-1196	OM-1196	0	0	1	1	C	T	C	T	A	G
FINOM-2677	OM-2677	0	0	1	2	C	T	C	T	A	G
FINOM-TA0094	OM-TA0094	0	0	1	1	C	T	C	T	A	G
FINOM-TA0096	OM-TA0096	0	0	1	1	C	T	C	T	A	G
FINOM-1318	OM-1318	0	0	1	2	C	T	C	T	A	G
FINOM-1733	OM-1733	0	0	1	2	C	T	C	T	A	G
FINOM-2948	OM-2948	0	0	1	2	C	T	C	T	A	G
FINOM-1469	OM-1469	0	0	1	2	C	T	C	T	A	G
FINOM-T13	OM-T13	0	0	1	1	C	T	C	T	A	G
FINOM-182	OM-182	0	0	1	2	C	T	C	T	A	G
FINOM-T14	OM-T14	0	0	1	1	C	T	C	T	A	G
FINOM-1884	OM-1884	0	0	1	2	C	T	C	T	A	G
FINOM-1737	OM-1737	0	0	1	2	C	T	C	T	A	G
FINOM-T18	OM-T18	0	0	1	1	C	T	C	T	A	G
FINOM-KU0092	OM-KU0092	0	0	1	1	C	T	C	T	A	G
FINOM-KU0094	OM-KU0094	0	0	1	1	C	T	C	T	A	G
FINOM-OU0032	OM-OU0032	0	0	1	1	C	T	C	T	A	G
FINOM-KU0096	OM-KU0096	0	0	1	1	C	T	C	T	A	G
FINOM-KU0097	OM-KU0097	0	0	1	1	C	T	C	T	A	G
FINOM-TU0001	OM-TU0001	0	0	1	1	C	T	C	T	A	G
FINOM-OU0184	OM-OU0184	0	0	1	1	C	T	C	T	A	G
FINOM-2530	OM-2530	0	0	1	2	C	T	C	T	A	G
FINOM-LA0041	OM-LA0041	0	0	1	1	C	T	C	T	A	G
FINOM-OU0188	OM-OU0188	0	0	1	1	C	T	C	T	A	G
FINOM-2535	OM-2535	0	0	1	2	C	T	C	T	A	G
FINOM-1058	OM-1058	0	0	1	2	C	T	C	T	A	G
FINOM-1473	OM-1473	0	0	1	2	C	T	C	T	A	G
FINOM-1476	OM-1476	0	0	1	2	C	T	C	T	A	G
FINOM-3061	OM-3061	0	0	1	2	C	T	C	T	A	G
FINOM-T23	OM-T23	0	0	1	1	C	T	C	T	A	G
FINOM-1899	OM-1899	0	0	1	2	C	T	C	T	A	G
FINOM-OU0041	OM-OU0041	0	0	1	1	C	T	C	T	A	G
FINOM-1797S	OM-1797S	0	0	1	1	C	T	C	T	A	G
FINOM-1381S	OM-1381S	0	0	1	1	C	T	C	T	A	G
FINOM-OU0193	OM-OU0193	0	0	1	1	C	T	C	T	A	G
FINOM-TU0013	OM-TU0013	0	0	1	1	C	T	C	T	A	G
FINOM-TU0014	OM-TU0014	0	0	1	1	C	T	C	T	A	G
FINOM-TU0162	OM-TU0162	0	0	1	1	C	T	C	T	A	G
FINOM-LA0052	OM-LA0052	0	0	1	1	C	T	C	T	A	G
FINOM-2129	OM-2129	0	0	1	2	C	T	C	T	A	G
FINOM-886	OM-886	0	0	1	2	C	T	C	T	A	G
FINOM-OU0199	OM-OU0199	0	0	1	1	C	T	C	T	A	G
FINOM-TU0165	OM-TU0165	0	0	1	1	C	T	C	T	A	G
FINOM-1064	OM-1064	0	0	1	2	C	T	C	T	A	G
FINOM-TU0018	OM-TU0018	0	0	1	1	C	T	C	T	A	G
FINOM-TU0167	OM-TU0167	0	0	1	1	C	T	C	T	A	G
FINOM-2547	OM-2547	0	0	1	2	C	T	C	T	A	G
FINOM-2961	OM-2961	0	0	1	2	C	T	C	T	A	G
FINOM-2699	OM-2699	0	0	1	2	C	T	C	T	A	G
FINOM-2966	OM-2966	0	0	1	2	C	T	C	T	A	G
FINOM-T30	OM-T30	0	0	1	1	C	T	C	T	A	G
FINOM-T32	OM-T32	0	0	1	1	C	T	C	T	A	G
FINOM-1756	OM-1756	0	0	1	2	C	T	C	T	A	G
FINOM-320	OM-320	0	0	1	2	C	T	C	T	A	G
FINOM-742	OM-742	0	0	1	2	C	T	C	T	A	G
FINOM-2550	OM-2550	0	0	1	2	C	T	C	T	A	G
FINOM-OU0059	OM-OU0059	0	0	1	1	C	T	C	T	A	G
FINOM-TU0025	OM-TU0025	0	0	1	1	C	T	C	T	A	G
FINOM-2405	OM-2405	0	0	1	2	C	T	C	T	A	G
FINOM-TU0176	OM-TU0176	0	0	1	1	C	T	C	T	A	G
FINOM-2821	OM-2821	0	0	1	2	C	T	C	T	A	G
FINOM-TU0178	OM-TU0178	0	0	1	1	C	T	C	T	A	G
FINOM-VA0005	OM-VA0005	0	0	1	1	C	T	C	T	A	G
FINOM-T42	OM-T42	0	0	1	1	C	T	C	T	A	G
FINOM-3083	OM-3083	0	0	1	2	C	T	C	T	A	G
FINOM-330	OM-330	0	0	1	2	C	T	C	T	A	G
FINOM-1767	OM-1767	0	0	1	2	C	T	C	T	A	G
FINOM-5649S	OM-5649S	0	0	1	1	C	T	C	T	A	G
FINOM-338	OM-338	0	0	1	2	C	T	C	T	A	G
FINOM-751	OM-751	0	0	1	2	C	T	C	T	A	G
FINOM-604	OM-604	0	0	1	2	C	T	C	T	A	G
FINOM-2292	OM-2292	0	0	1	2	C	T	C	T	A	G
FINOM-TU0032	OM-TU0032	0	0	1	1	C	T	C	T	A	G
FINOM-2413	OM-2413	0	0	1	2	C	T	C	T	A	G
FINOM-758	OM-758	0	0	1	2	C	T	C	T	A	G
FINOM-TU0037	OM-TU0037	0	0	1	1	C	T	C	T	A	G
FINOM-1201	OM-1201	0	0	1	2	C	T	C	T	A	G
FINOM-2416	OM-2416	0	0	1	2	C	T	C	T	A	G
FINOM-TU0039	OM-TU0039	0	0	1	1	C	T	C	T	A	G
FINOM-2831	OM-2831	0	0	1	2	C	T	C	T	A	G
FINOM-TA0100	OM-TA0100	0	0	1	1	C	T	C	T	A	G
FINOM-TA0101	OM-TA0101	0	0	1	1	C	T	C	T	A	G
FINOM-1354	OM-1354	0	0	1	2	C	T	C	T	A	G
FINOM-1701S	OM-1701S	0	0	1	1	C	T	C	T	A	G
FINOM-TA0103	OM-TA0103	0	0	1	1	C	T	C	T	A	G
FINOM-1770	OM-1770	0	0	1	2	C	T	C	T	A	G
FINOM-2985	OM-2985	0	0	1	2	C	T	C	T	A	G
FINOM-1623	OM-1623	0	0	1	2	C	T	C	T	A	G
FINOM-TA0106	OM-TA0106	0	0	1	1	C	T	C	T	A	G
FINOM-2839	OM-2839	0	0	1	2	C	T	C	T	A	G
FINOM-3091	OM-3091	0	0	1	2	C	T	C	T	A	G
FINOM-342	OM-342	0	0	1	2	C	T	C	T	A	G
FINOM-761	OM-761	0	0	1	2	C	T	C	T	A	G
FINOM-TU0042	OM-TU0042	0	0	1	1	C	T	C	T	A	G
FINOM-TU0190	OM-TU0190	0	0	1	1	C	T	C	T	A	G
FINOM-KU0109	OM-KU0109	0	0	1	1	C	T	C	T	A	G
FINOM-TU0043	OM-TU0043	0	0	1	1	C	T	C	T	A	G
FINOM-TU0044	OM-TU0044	0	0	1	1	C	T	C	T	A	G
FINOM-768	OM-768	0	0	1	2	C	T	C	T	A	G
FINOM-1214	OM-1214	0	0	1	2	C	T	C	T	A	G
FINOM-TA0111	OM-TA0111	0	0	1	1	C	T	C	T	A	G
FINOM-1630	OM-1630	0	0	1	2	C	T	C	T	A	G
FINOM-2846	OM-2846	0	0	1	2	C	T	C	T	A	G
FINOM-TA0114	OM-TA0114	0	0	1	1	C	T	C	T	A	G
FINOM-1781	OM-1781	0	0	1	2	C	T	C	T	A	G
FINOM-T6	OM-T6	0	0	1	1	C	T	C	T	A	G
FINOM-351	OM-351	0	0	1	2	C	T	C	T	A	G
FINOM-KU0114	OM-KU0114	0	0	1	1	C	T	C	T	A	G
FINOM-OU0082	OM-OU0082	0	0	1	1	C	T	C	T	A	G
FINOM-TU0051	OM-TU0051	0	0	1	1	C	T	C	T	A	G
FINOM-KU0118	OM-KU0118	0	0	1	1	C	T	C	T	A	G
FINOM-2166	OM-2166	0	0	1	2	C	T	C	T	A	G
FINOM-775	OM-775	0	0	1	2	C	T	C	T	A	G
FINOM-KU0119	OM-KU0119	0	0	1	1	C	T	C	T	A	G
FINOM-TU0055	OM-TU0055	0	0	1	1	C	T	C	T	A	G
FINOM-2169	OM-2169	0	0	1	2	C	T	C	T	A	G
FINOM-TU0058	OM-TU0058	0	0	1	1	C	T	C	T	A	G
FINOM-TU0059	OM-TU0059	0	0	1	1	C	T	C	T	A	G
FINOM-2586	OM-2586	0	0	1	2	C	T	C	T	A	G
FINOM-2439	OM-2439	0	0	1	2	C	T	C	T	A	G
FINOM-1224	OM-1224	0	0	1	2	C	T	C	T	A	G
FINOM-2707	OM-2707	0	0	1	1	C	T	C	T	A	G
FINOM-1375	OM-1375	0	0	1	2	C	T	C	T	A	G
FINOM-VA0033	OM-VA0033	0	0	1	1	C	T	C	T	A	G
FINOM-TA0124	OM-TA0124	0	0	1	1	C	T	C	T	A	G
FINOM-2858	OM-2858	0	0	1	2	C	T	C	T	A	G
FINOM-VA0037	OM-VA0037	0	0	1	1	C	T	C	T	A	G
FINOM-VA0038	OM-VA0038	0	0	1	1	C	T	C	T	A	G
FINOM-TA0129	OM-TA0129	0	0	1	1	C	T	C	T	A	G
FINOM-1492S	OM-1492S	0	0	1	1	C	T	C	T	A	G
FINOM-KU0120	OM-KU0120	0	0	1	1	C	T	C	T	A	G
FINOM-2020	OM-2020	0	0	1	2	C	T	C	T	A	G
FINOM-KU0121	OM-KU0121	0	0	1	1	C	T	C	T	A	G
FINOM-KU0123	OM-KU0123	0	0	1	1	C	T	C	T	A	G
FINOM-2024	OM-2024	0	0	1	2	C	T	C	T	A	G
FINOM-633	OM-633	0	0	1	2	C	T	C	T	A	G
FINOM-2173	OM-2173	0	0	1	2	C	T	C	T	A	G
FINOM-TU0063	OM-TU0063	0	0	1	1	C	T	C	T	A	G
FINOM-2177	OM-2177	0	0	1	2	C	T	C	T	A	G
FINOM-2594	OM-2594	0	0	1	2	C	T	C	T	A	G
FINOM-2712	OM-2712	0	0	1	2	C	T	C	T	A	G
FINOM-909	OM-909	0	0	1	2	C	T	C	T	A	G
FINOM-5585S	OM-5585S	0	0	1	1	C	T	C	T	A	G
FINOM-1501	OM-1501	0	0	1	2	C	T	C	T	A	G
FINOM-1385	OM-1385	0	0	1	2	C	T	C	T	A	G
FINOM-1651	OM-1651	0	0	1	2	C	T	C	T	A	G
FINOM-TA0135	OM-TA0135	0	0	1	1	C	T	C	T	A	G
FINOM-VA0045	OM-VA0045	0	0	1	1	C	T	C	T	A	G
FINOM-VA0047	OM-VA0047	0	0	1	1	C	T	C	T	A	G
FINOM-VA0048	OM-VA0048	0	0	1	1	C	T	C	T	A	G
FINOM-VA0049	OM-VA0049	0	0	1	1	C	T	C	T	A	G
FINOM-1926	OM-1926	0	0	1	2	C	T	C	T	A	G
FINOM-KU0130	OM-KU0130	0	0	1	1	C	T	C	T	A	G
FINOM-2030	OM-2030	0	0	1	2	C	T	C	T	A	G
FINOM-KU0131	OM-KU0131	0	0	1	1	C	T	C	T	A	G
FINOM-KU0133	OM-KU0133	0	0	1	1	C	T	C	T	A	G
FINOM-KU0139	OM-KU0139	0	0	1	1	C	T	C	T	A	G
FINOM-674	OM-674	0	0	1	2	0	0	C	C	G	G
FINOM-2306	OM-2306	0	0	1	2	T	T	C	C	G	G
FINOM-1244	OM-1244	0	0	1	2	T	T	C	C	G	G
FINOM-1661	OM-1661	0	0	1	2	T	T	C	C	G	G
FINOM-K16	OM-K16	0	0	1	1	T	T	C	C	G	G
FINOM-2880	OM-2880	0	0	1	2	T	T	C	C	G	G
FINOM-TU0207	OM-TU0207	0	0	1	1	T	T	C	C	G	G
FINOM-TA0002	OM-TA0002	0	0	1	1	T	T	C	C	G	G
FINOM-1255	OM-1255	0	0	1	2	T	T	C	C	G	G
FINOM-K21	OM-K21	0	0	1	1	T	T	C	C	G	G
FINOM-PO0006	OM-PO0006	0	0	1	1	T	T	C	C	G	G
FINOM-TU0096	OM-TU0096	0	0	1	1	T	T	C	C	G	G
FINOM-3121	OM-3121	0	0	1	2	T	T	C	C	G	G
FINOM-1688	OM-1688	0	0	1	2	T	T	C	C	G	G
FINOM-KU0011	OM-KU0011	0	0	1	1	T	T	C	C	G	G
FINOM-942	OM-942	0	0	1	2	T	T	C	C	G	G
FINOM-OU0107	OM-OU0107	0	0	1	1	T	T	C	C	G	G
FINOM-TA0175	OM-TA0175	0	0	1	1	T	T	C	C	G	G
FINOM-1696	OM-1696	0	0	1	2	T	T	C	C	G	G
FINOM-262	OM-262	0	0	1	2	T	T	C	C	G	G
FINOM-803	OM-803	0	0	1	2	T	T	C	C	G	G
FINOM-TA0188	OM-TA0188	0	0	1	1	T	T	C	C	G	G
FINOM-1827	OM-1827	0	0	1	2	T	T	C	C	G	G
FINOM-KU0034	OM-KU0034	0	0	1	1	T	T	C	C	G	G
FINOM-1141	OM-1141	0	0	1	2	T	T	C	C	G	G
FINOM-2629	OM-2629	0	0	1	2	T	T	C	C	G	G
FINOM-86	OM-86	0	0	1	2	T	T	C	C	G	G
FINOM-2094	OM-2094	0	0	1	2	T	T	C	C	G	G
FINOM-1158	OM-1158	0	0	1	2	T	T	C	C	G	G
FINOM-K2	OM-K2	0	0	1	1	T	T	C	C	G	G
FINOM-411	OM-411	0	0	1	2	T	T	C	C	G	G
FINOM-JY0008	OM-JY0008	0	0	1	1	T	T	C	C	G	G
FINOM-564	OM-564	0	0	1	2	T	T	C	C	G	G
FINOM-OU0141	OM-OU0141	0	0	1	1	T	T	C	C	G	G
FINOM-160	OM-160	0	0	1	2	T	T	C	C	G	G
FINOM-KU0078	OM-KU0078	0	0	1	1	T	T	C	C	G	G
FINOM-1303	OM-1303	0	0	1	2	T	T	C	C	G	G
FINOM-2673	OM-2673	0	0	1	2	T	T	C	C	G	G
FINOM-870	OM-870	0	0	1	2	T	T	C	C	G	G
FINOM-873	OM-873	0	0	1	2	T	T	C	C	G	G
FINOM-1321	OM-1321	0	0	1	2	T	T	C	C	G	G
FINOM-460	OM-460	0	0	1	2	T	T	C	C	G	G
FINOM-2691	OM-2691	0	0	1	2	T	T	C	C	G	G
FINOM-TU0017	OM-TU0017	0	0	1	1	T	T	C	C	G	G
FINOM-1751	OM-1751	0	0	1	2	T	T	C	C	G	G
FINOM-897	OM-897	0	0	1	2	T	T	C	C	G	G
FINOM-2825	OM-2825	0	0	1	2	T	T	C	C	G	G
FINOM-1619	OM-1619	0	0	1	2	T	T	C	C	G	G
FINOM-1080	OM-1080	0	0	1	2	T	T	C	C	G	G
FINOM-2981	OM-2981	0	0	1	2	T	T	C	C	G	G
FINOM-KU0108	OM-KU0108	0	0	1	1	T	T	C	C	G	G
FINOM-2573	OM-2573	0	0	1	2	T	T	C	C	G	G
FINOM-T1	OM-T1	0	0	1	1	T	T	C	C	G	G
FINOM-T4	OM-T4	0	0	1	1	T	T	C	C	G	G
FINOM-2854	OM-2854	0	0	1	2	T	T	C	C	G	G
FINOM-VA0032	OM-VA0032	0	0	1	1	T	T	C	C	G	G
FINOM-TU0065	OM-TU0065	0	0	1	1	T	T	C	C	G	G
FINOM-VA0046	OM-VA0046	0	0	1	1	T	T	C	C	G	G
FINOM-647	OM-647	0	0	1	2	T	T	C	C	G	G
