# Supplementary material for: Predisposition to Childhood Otitis Media and Genetic Polymorphisms within the Toll-Like Receptor 4 (TLR4) Locus
Source: PLoS One. 2015 Jul 15;10(7):e0132551. doi: 10.1371/journal.pone.0132551 (PMC4503307; doi:10.1371/journal.pone.0132551)
Supplement: S2 Data — (ZIP) [file pone.0132551.s002.zip › skra╠ür fyrir TLR4 grein/FIN TLR4 variants/FinOM213only.ped]

FINOMOM-TA0001	OM-TA0001	0	0	1	1	0	0	0	0	0	0
FINOMOM-TA0164	OM-TA0164	0	0	1	1	0	0	0	0	0	0
FINOMOM-KU0025	OM-KU0025	0	0	1	1	C	C	0	0	0	0
FINOMOM-OU0022	OM-OU0022	0	0	1	1	C	T	C	C	0	0
FINOMOM-1941S	OM-1941S	0	0	1	1	C	T	C	C	0	0
FINOMOM-5527S	OM-5527S	0	0	1	1	T	T	C	C	0	0
FINOMOM-TA0097	OM-TA0097	0	0	1	1	0	0	C	T	0	0
FINOMOM-VA0052	OM-VA0052	0	0	1	1	C	T	C	T	0	0
FINOMOM-5508S	OM-5508S	0	0	1	1	C	T	C	T	0	0
FINOMOM-1849S	OM-1849S	0	0	1	1	C	T	C	T	0	0
FINOMOM-TU0062	OM-TU0062	0	0	1	1	C	T	C	T	0	0
FINOMOM-TU0088	OM-TU0088	0	0	1	1	C	C	T	T	0	0
FINOMOM-TU0099	OM-TU0099	0	0	1	1	C	C	T	T	0	0
FINOMOM-1965S	OM-1965S	0	0	1	1	C	C	T	T	0	0
FINOMOM-1995S	OM-1995S	0	0	1	1	C	C	T	T	0	0
FINOMOM-2940	OM-2940	0	0	1	1	C	C	T	T	0	0
FINOMOM-5511S	OM-5511S	0	0	1	1	C	C	T	T	0	0
FINOMOM-3094	OM-3094	0	0	1	1	C	C	T	T	0	0
FINOMOM-VA0051	OM-VA0051	0	0	1	1	0	0	0	0	A	A
FINOMOM-TU0083	OM-TU0083	0	0	1	1	0	0	0	0	A	A
FINOMOM-TU0202	OM-TU0202	0	0	1	1	0	0	0	0	A	A
FINOMOM-TA0154	OM-TA0154	0	0	1	1	0	0	0	0	A	A
FINOMOM-2324	OM-2324	0	0	1	1	0	0	0	0	A	A
FINOMOM-PO0005	OM-PO0005	0	0	1	1	0	0	0	0	A	A
FINOMOM-PO0027	OM-PO0027	0	0	1	1	0	0	0	0	A	A
FINOMOM-PO0040	OM-PO0040	0	0	1	1	0	0	0	0	A	A
FINOMOM-1819S	OM-1819S	0	0	1	1	0	0	0	0	A	A
FINOMOM-KU0071	OM-KU0071	0	0	1	1	0	0	0	0	A	A
FINOMOM-TU0005	OM-TU0005	0	0	1	1	0	0	0	0	A	A
FINOMOM-T25	OM-T25	0	0	1	1	0	0	0	0	A	A
FINOMOM-OU0055	OM-OU0055	0	0	1	1	0	0	0	0	A	A
FINOMOM-OU0065	OM-OU0065	0	0	1	1	0	0	0	0	A	A
FINOMOM-VA0024	OM-VA0024	0	0	1	1	0	0	0	0	A	A
FINOMOM-OU0205	OM-OU0205	0	0	1	1	0	0	0	0	A	A
FINOMOM-T10	OM-T10	0	0	1	1	C	T	0	0	A	A
FINOMOM-TA0165	OM-TA0165	0	0	1	1	C	T	C	C	A	A
FINOMOM-TA0042	OM-TA0042	0	0	1	1	C	T	C	C	A	A
FINOMOM-TU0004	OM-TU0004	0	0	1	1	C	T	C	C	A	A
FINOMOM-5634S	OM-5634S	0	0	1	1	C	T	C	C	A	A
FINOMOM-OU0001	OM-OU0001	0	0	1	1	0	0	C	T	A	A
FINOMOM-TU0185	OM-TU0185	0	0	1	1	0	0	C	T	A	A
FINOMOM-VA0053	OM-VA0053	0	0	1	1	C	C	C	T	A	A
FINOMOM-TA0009	OM-TA0009	0	0	1	1	C	C	C	T	A	A
FINOMOM-KU0003	OM-KU0003	0	0	1	1	C	C	C	T	A	A
FINOMOM-TU0098	OM-TU0098	0	0	1	1	C	C	C	T	A	A
FINOMOM-TA0010	OM-TA0010	0	0	1	1	C	C	C	T	A	A
FINOMOM-1575S	OM-1575S	0	0	1	1	C	C	C	T	A	A
FINOMOM-KU0016	OM-KU0016	0	0	1	1	C	C	C	T	A	A
FINOMOM-1810	OM-1810	0	0	1	1	C	C	C	T	A	A
FINOMOM-KU0023	OM-KU0023	0	0	1	1	C	C	C	T	A	A
FINOMOM-PO0023	OM-PO0023	0	0	1	1	C	C	C	T	A	A
FINOMOM-TA0033	OM-TA0033	0	0	1	1	C	C	C	T	A	A
FINOMOM-PO0031	OM-PO0031	0	0	1	1	C	C	C	T	A	A
FINOMOM-KU0046	OM-KU0046	0	0	1	1	C	C	C	T	A	A
FINOMOM-OU0135	OM-OU0135	0	0	1	1	C	C	C	T	A	A
FINOMOM-TU0107	OM-TU0107	0	0	1	1	C	C	C	T	A	A
FINOMOM-K4	OM-K4	0	0	1	1	C	C	C	T	A	A
FINOMOM-LA0016	OM-LA0016	0	0	1	1	C	C	C	T	A	A
FINOMOM-TU0128	OM-TU0128	0	0	1	1	C	C	C	T	A	A
FINOMOM-1911S	OM-1911S	0	0	1	1	C	C	C	T	A	A
FINOMOM-TU0144	OM-TU0144	0	0	1	1	C	C	C	T	A	A
FINOMOM-OU0040	OM-OU0040	0	0	1	1	C	C	C	T	A	A
FINOMOM-TU0010	OM-TU0010	0	0	1	1	C	C	C	T	A	A
FINOMOM-OU0194	OM-OU0194	0	0	1	1	C	C	C	T	A	A
FINOMOM-TU0022	OM-TU0022	0	0	1	1	C	C	C	T	A	A
FINOMOM-TU0034	OM-TU0034	0	0	1	1	C	C	C	T	A	A
FINOMOM-VA0020	OM-VA0020	0	0	1	1	C	C	C	T	A	A
FINOMOM-VA0023	OM-VA0023	0	0	1	1	C	C	C	T	A	A
FINOMOM-VA0027	OM-VA0027	0	0	1	1	C	C	C	T	A	A
FINOMOM-TU0050	OM-TU0050	0	0	1	1	C	C	C	T	A	A
FINOMOM-VA0030	OM-VA0030	0	0	1	1	C	C	C	T	A	A
FINOMOM-TU0068	OM-TU0068	0	0	1	1	C	C	C	T	A	A
FINOMOM-TU0081	OM-TU0081	0	0	1	1	C	T	C	T	A	A
FINOMOM-K12	OM-K12	0	0	1	1	C	T	C	T	A	A
FINOMOM-K13	OM-K13	0	0	1	1	C	T	C	T	A	A
FINOMOM-TA0156	OM-TA0156	0	0	1	1	C	T	C	T	A	A
FINOMOM-KU0152	OM-KU0152	0	0	1	1	C	T	C	T	A	A
FINOMOM-KU0157	OM-KU0157	0	0	1	1	C	T	C	T	A	A
FINOMOM-TA0012	OM-TA0012	0	0	1	1	C	T	C	T	A	A
FINOMOM-TA0014	OM-TA0014	0	0	1	1	C	T	C	T	A	A
FINOMOM-KU0015	OM-KU0015	0	0	1	1	C	T	C	T	A	A
FINOMOM-KU0017	OM-KU0017	0	0	1	1	C	T	C	T	A	A
FINOMOM-K39	OM-K39	0	0	1	1	C	T	C	T	A	A
FINOMOM-TA0174	OM-TA0174	0	0	1	1	C	T	C	T	A	A
FINOMOM-TA0177	OM-TA0177	0	0	1	1	C	T	C	T	A	A
FINOMOM-KU0172	OM-KU0172	0	0	1	1	C	T	C	T	A	A
FINOMOM-K45	OM-K45	0	0	1	1	C	T	C	T	A	A
FINOMOM-TA0030	OM-TA0030	0	0	1	1	C	T	C	T	A	A
FINOMOM-TA0039	OM-TA0039	0	0	1	1	C	T	C	T	A	A
FINOMOM-KU0039	OM-KU0039	0	0	1	1	C	T	C	T	A	A
FINOMOM-KU0045	OM-KU0045	0	0	1	1	C	T	C	T	A	A
FINOMOM-OU0133	OM-OU0133	0	0	1	1	C	T	C	T	A	A
FINOMOM-PO0041	OM-PO0041	0	0	1	1	C	T	C	T	A	A
FINOMOM-TA0055	OM-TA0055	0	0	1	1	C	T	C	T	A	A
FINOMOM-TA0056	OM-TA0056	0	0	1	1	C	T	C	T	A	A
FINOMOM-OU0145	OM-OU0145	0	0	1	1	C	T	C	T	A	A
FINOMOM-OU0146	OM-OU0146	0	0	1	1	C	T	C	T	A	A
FINOMOM-OU0147	OM-OU0147	0	0	1	1	C	T	C	T	A	A
FINOMOM-LA0010	OM-LA0010	0	0	1	1	C	T	C	T	A	A
FINOMOM-OU0009	OM-OU0009	0	0	1	1	C	T	C	T	A	A
FINOMOM-TA0070	OM-TA0070	0	0	1	1	C	T	C	T	A	A
FINOMOM-TU0129	OM-TU0129	0	0	1	1	C	T	C	T	A	A
FINOMOM-LA0031	OM-LA0031	0	0	1	1	C	T	C	T	A	A
FINOMOM-TU0142	OM-TU0142	0	0	1	1	C	T	C	T	A	A
FINOMOM-OU0177	OM-OU0177	0	0	1	1	C	T	C	T	A	A
FINOMOM-KU0093	OM-KU0093	0	0	1	1	C	T	C	T	A	A
FINOMOM-T21	OM-T21	0	0	1	1	C	T	C	T	A	A
FINOMOM-TU0024	OM-TU0024	0	0	1	1	C	T	C	T	A	A
FINOMOM-VA0001	OM-VA0001	0	0	1	1	C	T	C	T	A	A
FINOMOM-VA0002	OM-VA0002	0	0	1	1	C	T	C	T	A	A
FINOMOM-T40	OM-T40	0	0	1	1	C	T	C	T	A	A
FINOMOM-OU0068	OM-OU0068	0	0	1	1	C	T	C	T	A	A
FINOMOM-OU0069	OM-OU0069	0	0	1	1	C	T	C	T	A	A
FINOMOM-VA0013	OM-VA0013	0	0	1	1	C	T	C	T	A	A
FINOMOM-TA0104	OM-TA0104	0	0	1	1	C	T	C	T	A	A
FINOMOM-OU0072	OM-OU0072	0	0	1	1	C	T	C	T	A	A
FINOMOM-TU0040	OM-TU0040	0	0	1	1	C	T	C	T	A	A
FINOMOM-TU0192	OM-TU0192	0	0	1	1	C	T	C	T	A	A
FINOMOM-VA0025	OM-VA0025	0	0	1	1	C	T	C	T	A	A
FINOMOM-KU0111	OM-KU0111	0	0	1	1	C	T	C	T	A	A
FINOMOM-TU0056	OM-TU0056	0	0	1	1	C	T	C	T	A	A
FINOMOM-TA0121	OM-TA0121	0	0	1	1	C	T	C	T	A	A
FINOMOM-TU0061	OM-TU0061	0	0	1	1	C	T	C	T	A	A
FINOMOM-TA0130	OM-TA0130	0	0	1	1	C	T	C	T	A	A
FINOMOM-TU0074	OM-TU0074	0	0	1	1	C	C	T	T	A	A
FINOMOM-TU0076	OM-TU0076	0	0	1	1	C	C	T	T	A	A
FINOMOM-TU0079	OM-TU0079	0	0	1	1	C	C	T	T	A	A
FINOMOM-1293S	OM-1293S	0	0	1	1	C	C	T	T	A	A
FINOMOM-TA0143	OM-TA0143	0	0	1	1	C	C	T	T	A	A
FINOMOM-TA0145	OM-TA0145	0	0	1	1	C	C	T	T	A	A
FINOMOM-VA0055	OM-VA0055	0	0	1	1	C	C	T	T	A	A
FINOMOM-TA0146	OM-TA0146	0	0	1	1	C	C	T	T	A	A
FINOMOM-VA0056	OM-VA0056	0	0	1	1	C	C	T	T	A	A
FINOMOM-TA0149	OM-TA0149	0	0	1	1	C	C	T	T	A	A
FINOMOM-TU0080	OM-TU0080	0	0	1	1	C	C	T	T	A	A
FINOMOM-K10	OM-K10	0	0	1	1	C	C	T	T	A	A
FINOMOM-K11	OM-K11	0	0	1	1	C	C	T	T	A	A
FINOMOM-KU0149	OM-KU0149	0	0	1	1	C	C	T	T	A	A
FINOMOM-TU0201	OM-TU0201	0	0	1	1	C	C	T	T	A	A
FINOMOM-TU0084	OM-TU0084	0	0	1	1	C	C	T	T	A	A
FINOMOM-K15	OM-K15	0	0	1	1	C	C	T	T	A	A
FINOMOM-TU0086	OM-TU0086	0	0	1	1	C	C	T	T	A	A
FINOMOM-K17	OM-K17	0	0	1	1	C	C	T	T	A	A
FINOMOM-TU0205	OM-TU0205	0	0	1	1	C	C	T	T	A	A
FINOMOM-TU0206	OM-TU0206	0	0	1	1	C	C	T	T	A	A
FINOMOM-TU0089	OM-TU0089	0	0	1	1	C	C	T	T	A	A
FINOMOM-K19	OM-K19	0	0	1	1	C	C	T	T	A	A
FINOMOM-TU0209	OM-TU0209	0	0	1	1	C	C	T	T	A	A
FINOMOM-TA0005	OM-TA0005	0	0	1	1	C	C	T	T	A	A
FINOMOM-TA0007	OM-TA0007	0	0	1	1	C	C	T	T	A	A
FINOMOM-TA0008	OM-TA0008	0	0	1	1	C	C	T	T	A	A
FINOMOM-TA0157	OM-TA0157	0	0	1	1	C	C	T	T	A	A
FINOMOM-1347S	OM-1347S	0	0	1	1	C	C	T	T	A	A
FINOMOM-KU0001	OM-KU0001	0	0	1	1	C	C	T	T	A	A
FINOMOM-KU0150	OM-KU0150	0	0	1	1	C	C	T	T	A	A
FINOMOM-KU0151	OM-KU0151	0	0	1	1	C	C	T	T	A	A
FINOMOM-KU0153	OM-KU0153	0	0	1	1	C	C	T	T	A	A
FINOMOM-KU0154	OM-KU0154	0	0	1	1	C	C	T	T	A	A
FINOMOM-KU0006	OM-KU0006	0	0	1	1	C	C	T	T	A	A
FINOMOM-KU0155	OM-KU0155	0	0	1	1	C	C	T	T	A	A
FINOMOM-KU0156	OM-KU0156	0	0	1	1	C	C	T	T	A	A
FINOMOM-PO0001	OM-PO0001	0	0	1	1	C	C	T	T	A	A
FINOMOM-1389S	OM-1389S	0	0	1	1	C	C	T	T	A	A
FINOMOM-K20	OM-K20	0	0	1	1	C	C	T	T	A	A
FINOMOM-KU0009	OM-KU0009	0	0	1	1	C	C	T	T	A	A
FINOMOM-KU0158	OM-KU0158	0	0	1	1	C	C	T	T	A	A
FINOMOM-TU0092	OM-TU0092	0	0	1	1	C	C	T	T	A	A
FINOMOM-PO0003	OM-PO0003	0	0	1	1	C	C	T	T	A	A
FINOMOM-K22	OM-K22	0	0	1	1	C	C	T	T	A	A
FINOMOM-TU0094	OM-TU0094	0	0	1	1	C	C	T	T	A	A
FINOMOM-TU0095	OM-TU0095	0	0	1	1	C	C	T	T	A	A
FINOMOM-PO0008	OM-PO0008	0	0	1	1	C	C	T	T	A	A
FINOMOM-K26	OM-K26	0	0	1	1	C	C	T	T	A	A
FINOMOM-PO0009	OM-PO0009	0	0	1	1	C	C	T	T	A	A
FINOMOM-K28	OM-K28	0	0	1	1	C	C	T	T	A	A
FINOMOM-2743	OM-2743	0	0	1	1	C	C	T	T	A	A
FINOMOM-TA0011	OM-TA0011	0	0	1	1	C	C	T	T	A	A
FINOMOM-K29	OM-K29	0	0	1	1	C	C	T	T	A	A
FINOMOM-TA0161	OM-TA0161	0	0	1	1	C	C	T	T	A	A
FINOMOM-TA0163	OM-TA0163	0	0	1	1	C	C	T	T	A	A
FINOMOM-TA0016	OM-TA0016	0	0	1	1	C	C	T	T	A	A
FINOMOM-TA0017	OM-TA0017	0	0	1	1	C	C	T	T	A	A
FINOMOM-TA0166	OM-TA0166	0	0	1	1	C	C	T	T	A	A
FINOMOM-KU0010	OM-KU0010	0	0	1	1	C	C	T	T	A	A
FINOMOM-3125	OM-3125	0	0	1	1	C	C	T	T	A	A
FINOMOM-1496S	OM-1496S	0	0	1	1	C	C	T	T	A	A
FINOMOM-KU0012	OM-KU0012	0	0	1	1	C	C	T	T	A	A
FINOMOM-OU0101	OM-OU0101	0	0	1	1	C	C	T	T	A	A
FINOMOM-259	OM-259	0	0	1	1	C	C	T	T	A	A
FINOMOM-PO0010	OM-PO0010	0	0	1	1	C	C	T	T	A	A
FINOMOM-PO0012	OM-PO0012	0	0	1	1	C	C	T	T	A	A
FINOMOM-K30	OM-K30	0	0	1	1	C	C	T	T	A	A
FINOMOM-KU0019	OM-KU0019	0	0	1	1	C	C	T	T	A	A
FINOMOM-PO0013	OM-PO0013	0	0	1	1	C	C	T	T	A	A
FINOMOM-K31	OM-K31	0	0	1	1	C	C	T	T	A	A
FINOMOM-K32	OM-K32	0	0	1	1	C	C	T	T	A	A
FINOMOM-OU0108	OM-OU0108	0	0	1	1	C	C	T	T	A	A
FINOMOM-K34	OM-K34	0	0	1	1	C	C	T	T	A	A
FINOMOM-PO0017	OM-PO0017	0	0	1	1	C	C	T	T	A	A
FINOMOM-K35	OM-K35	0	0	1	1	C	C	T	T	A	A
FINOMOM-PO0019	OM-PO0019	0	0	1	1	C	C	T	T	A	A
FINOMOM-K37	OM-K37	0	0	1	1	C	C	T	T	A	A
FINOMOM-K38	OM-K38	0	0	1	1	C	C	T	T	A	A
FINOMOM-TA0021	OM-TA0021	0	0	1	1	C	C	T	T	A	A
FINOMOM-TA0022	OM-TA0022	0	0	1	1	C	C	T	T	A	A
FINOMOM-TA0025	OM-TA0025	0	0	1	1	C	C	T	T	A	A
FINOMOM-TA0173	OM-TA0173	0	0	1	1	C	C	T	T	A	A
FINOMOM-TA0026	OM-TA0026	0	0	1	1	C	C	T	T	A	A
FINOMOM-TA0027	OM-TA0027	0	0	1	1	C	C	T	T	A	A
FINOMOM-TA0028	OM-TA0028	0	0	1	1	C	C	T	T	A	A
FINOMOM-KU0021	OM-KU0021	0	0	1	1	C	C	T	T	A	A
FINOMOM-PLEV-003	OM-PLEV-003	0	0	1	1	C	C	T	T	A	A
FINOMOM-KU0026	OM-KU0026	0	0	1	1	C	C	T	T	A	A
FINOMOM-OU0112	OM-OU0112	0	0	1	1	C	C	T	T	A	A
FINOMOM-PO0020	OM-PO0020	0	0	1	1	C	C	T	T	A	A
FINOMOM-KU0027	OM-KU0027	0	0	1	1	C	C	T	T	A	A
FINOMOM-K40	OM-K40	0	0	1	1	C	C	T	T	A	A
FINOMOM-OU0117	OM-OU0117	0	0	1	1	C	C	T	T	A	A
FINOMOM-PO0025	OM-PO0025	0	0	1	1	C	C	T	T	A	A
FINOMOM-OU0118	OM-OU0118	0	0	1	1	C	C	T	T	A	A
FINOMOM-PO0026	OM-PO0026	0	0	1	1	C	C	T	T	A	A
FINOMOM-K44	OM-K44	0	0	1	1	C	C	T	T	A	A
FINOMOM-1800S	OM-1800S	0	0	1	1	C	C	T	T	A	A
FINOMOM-OU0119	OM-OU0119	0	0	1	1	C	C	T	T	A	A
FINOMOM-PO0028	OM-PO0028	0	0	1	1	C	C	T	T	A	A
FINOMOM-PO0029	OM-PO0029	0	0	1	1	C	C	T	T	A	A
FINOMOM-K47	OM-K47	0	0	1	1	C	C	T	T	A	A
FINOMOM-K48	OM-K48	0	0	1	1	C	C	T	T	A	A
FINOMOM-TA0031	OM-TA0031	0	0	1	1	C	C	T	T	A	A
FINOMOM-K49	OM-K49	0	0	1	1	C	C	T	T	A	A
FINOMOM-TA0181	OM-TA0181	0	0	1	1	C	C	T	T	A	A
FINOMOM-TA0035	OM-TA0035	0	0	1	1	C	C	T	T	A	A
FINOMOM-TA0183	OM-TA0183	0	0	1	1	C	C	T	T	A	A
FINOMOM-TA0184	OM-TA0184	0	0	1	1	C	C	T	T	A	A
FINOMOM-TA0037	OM-TA0037	0	0	1	1	C	C	T	T	A	A
FINOMOM-TA0185	OM-TA0185	0	0	1	1	C	C	T	T	A	A
FINOMOM-1721S	OM-1721S	0	0	1	1	C	C	T	T	A	A
FINOMOM-TA0187	OM-TA0187	0	0	1	1	C	C	T	T	A	A
FINOMOM-TA0189	OM-TA0189	0	0	1	1	C	C	T	T	A	A
FINOMOM-KU0030	OM-KU0030	0	0	1	1	C	C	T	T	A	A
FINOMOM-PLEV-012	OM-PLEV-012	0	0	1	1	C	C	T	T	A	A
FINOMOM-3148	OM-3148	0	0	1	1	C	C	T	T	A	A
FINOMOM-KU0036	OM-KU0036	0	0	1	1	C	C	T	T	A	A
FINOMOM-PO0030	OM-PO0030	0	0	1	1	C	C	T	T	A	A
FINOMOM-KU0038	OM-KU0038	0	0	1	1	C	C	T	T	A	A
FINOMOM-K50	OM-K50	0	0	1	1	C	C	T	T	A	A
FINOMOM-KU0187	OM-KU0187	0	0	1	1	C	C	T	T	A	A
FINOMOM-KU0189	OM-KU0189	0	0	1	1	C	C	T	T	A	A
FINOMOM-PO0035	OM-PO0035	0	0	1	1	C	C	T	T	A	A
FINOMOM-OU0128	OM-OU0128	0	0	1	1	C	C	T	T	A	A
FINOMOM-PO0037	OM-PO0037	0	0	1	1	C	C	T	T	A	A
FINOMOM-PO0039	OM-PO0039	0	0	1	1	C	C	T	T	A	A
FINOMOM-TA0043	OM-TA0043	0	0	1	1	C	C	T	T	A	A
FINOMOM-TA0044	OM-TA0044	0	0	1	1	C	C	T	T	A	A
FINOMOM-TA0193	OM-TA0193	0	0	1	1	C	C	T	T	A	A
FINOMOM-TA0194	OM-TA0194	0	0	1	1	C	C	T	T	A	A
FINOMOM-TA0196	OM-TA0196	0	0	1	1	C	C	T	T	A	A
FINOMOM-TA0048	OM-TA0048	0	0	1	1	C	C	T	T	A	A
FINOMOM-TA0197	OM-TA0197	0	0	1	1	C	C	T	T	A	A
FINOMOM-TA0198	OM-TA0198	0	0	1	1	C	C	T	T	A	A
FINOMOM-KU0041	OM-KU0041	0	0	1	1	C	C	T	T	A	A
FINOMOM-KU0042	OM-KU0042	0	0	1	1	C	C	T	T	A	A
FINOMOM-5641S	OM-5641S	0	0	1	1	C	C	T	T	A	A
FINOMOM-KU0047	OM-KU0047	0	0	1	1	C	C	T	T	A	A
FINOMOM-OU0134	OM-OU0134	0	0	1	1	C	C	T	T	A	A
FINOMOM-TU0100	OM-TU0100	0	0	1	1	C	C	T	T	A	A
FINOMOM-PO0044	OM-PO0044	0	0	1	1	C	C	T	T	A	A
FINOMOM-1802S	OM-1802S	0	0	1	1	C	C	T	T	A	A
FINOMOM-PO0047	OM-PO0047	0	0	1	1	C	C	T	T	A	A
FINOMOM-PO0049	OM-PO0049	0	0	1	1	C	C	T	T	A	A
FINOMOM-TA0050	OM-TA0050	0	0	1	1	C	C	T	T	A	A
FINOMOM-TU0108	OM-TU0108	0	0	1	1	C	C	T	T	A	A
FINOMOM-TU0109	OM-TU0109	0	0	1	1	C	C	T	T	A	A
FINOMOM-TA0053	OM-TA0053	0	0	1	1	C	C	T	T	A	A
FINOMOM-2786	OM-2786	0	0	1	1	C	C	T	T	A	A
FINOMOM-TA0054	OM-TA0054	0	0	1	1	C	C	T	T	A	A
FINOMOM-K1	OM-K1	0	0	1	1	C	C	T	T	A	A
FINOMOM-TA0058	OM-TA0058	0	0	1	1	C	C	T	T	A	A
FINOMOM-TA0059	OM-TA0059	0	0	1	1	C	C	T	T	A	A
FINOMOM-K5	OM-K5	0	0	1	1	C	C	T	T	A	A
FINOMOM-K6	OM-K6	0	0	1	1	C	C	T	T	A	A
FINOMOM-JY0001	OM-JY0001	0	0	1	1	C	C	T	T	A	A
FINOMOM-K9	OM-K9	0	0	1	1	C	C	T	T	A	A
FINOMOM-JY0006	OM-JY0006	0	0	1	1	C	C	T	T	A	A
FINOMOM-JY0007	OM-JY0007	0	0	1	1	C	C	T	T	A	A
FINOMOM-KU0054	OM-KU0054	0	0	1	1	C	C	T	T	A	A
FINOMOM-KU0055	OM-KU0055	0	0	1	1	C	C	T	T	A	A
FINOMOM-PO0051	OM-PO0051	0	0	1	1	C	C	T	T	A	A
FINOMOM-PO0052	OM-PO0052	0	0	1	1	C	C	T	T	A	A
FINOMOM-TU0110	OM-TU0110	0	0	1	1	C	C	T	T	A	A
FINOMOM-TU0112	OM-TU0112	0	0	1	1	C	C	T	T	A	A
FINOMOM-LA0002	OM-LA0002	0	0	1	1	C	C	T	T	A	A
FINOMOM-TU0113	OM-TU0113	0	0	1	1	C	C	T	T	A	A
FINOMOM-TU0115	OM-TU0115	0	0	1	1	C	C	T	T	A	A
FINOMOM-LA0005	OM-LA0005	0	0	1	1	C	C	T	T	A	A
FINOMOM-TU0116	OM-TU0116	0	0	1	1	C	C	T	T	A	A
FINOMOM-TU0117	OM-TU0117	0	0	1	1	C	C	T	T	A	A
FINOMOM-TA0060	OM-TA0060	0	0	1	1	C	C	T	T	A	A
FINOMOM-TU0119	OM-TU0119	0	0	1	1	C	C	T	T	A	A
FINOMOM-LA0009	OM-LA0009	0	0	1	1	C	C	T	T	A	A
FINOMOM-TA0064	OM-TA0064	0	0	1	1	C	C	T	T	A	A
FINOMOM-TA0067	OM-TA0067	0	0	1	1	C	C	T	T	A	A
FINOMOM-TA0069	OM-TA0069	0	0	1	1	C	C	T	T	A	A
FINOMOM-JY0012	OM-JY0012	0	0	1	1	C	C	T	T	A	A
FINOMOM-KU0062	OM-KU0062	0	0	1	1	C	C	T	T	A	A
FINOMOM-574	OM-574	0	0	1	1	C	C	T	T	A	A
FINOMOM-KU0066	OM-KU0066	0	0	1	1	C	C	T	T	A	A
FINOMOM-KU0068	OM-KU0068	0	0	1	1	C	C	T	T	A	A
FINOMOM-KU0069	OM-KU0069	0	0	1	1	C	C	T	T	A	A
FINOMOM-OU0154	OM-OU0154	0	0	1	1	C	C	T	T	A	A
FINOMOM-TU0120	OM-TU0120	0	0	1	1	C	C	T	T	A	A
FINOMOM-OU0155	OM-OU0155	0	0	1	1	C	C	T	T	A	A
FINOMOM-992	OM-992	0	0	1	1	C	C	T	T	A	A
FINOMOM-LA0011	OM-LA0011	0	0	1	1	C	C	T	T	A	A
FINOMOM-TU0122	OM-TU0122	0	0	1	1	C	C	T	T	A	A
FINOMOM-LA0012	OM-LA0012	0	0	1	1	C	C	T	T	A	A
FINOMOM-OU0157	OM-OU0157	0	0	1	1	C	C	T	T	A	A
FINOMOM-OU0158	OM-OU0158	0	0	1	1	C	C	T	T	A	A
FINOMOM-TU0124	OM-TU0124	0	0	1	1	C	C	T	T	A	A
FINOMOM-LA0014	OM-LA0014	0	0	1	1	C	C	T	T	A	A
FINOMOM-TU0125	OM-TU0125	0	0	1	1	C	C	T	T	A	A
FINOMOM-LA0015	OM-LA0015	0	0	1	1	C	C	T	T	A	A
FINOMOM-TU0126	OM-TU0126	0	0	1	1	C	C	T	T	A	A
FINOMOM-TU0127	OM-TU0127	0	0	1	1	C	C	T	T	A	A
FINOMOM-TA0071	OM-TA0071	0	0	1	1	C	C	T	T	A	A
FINOMOM-TA0072	OM-TA0072	0	0	1	1	C	C	T	T	A	A
FINOMOM-TA0073	OM-TA0073	0	0	1	1	C	C	T	T	A	A
FINOMOM-TA0077	OM-TA0077	0	0	1	1	C	C	T	T	A	A
FINOMOM-JY0021	OM-JY0021	0	0	1	1	C	C	T	T	A	A
FINOMOM-5617S	OM-5617S	0	0	1	1	C	C	T	T	A	A
FINOMOM-KU0076	OM-KU0076	0	0	1	1	C	C	T	T	A	A
FINOMOM-OU0161	OM-OU0161	0	0	1	1	C	C	T	T	A	A
FINOMOM-OU0016	OM-OU0016	0	0	1	1	C	C	T	T	A	A
FINOMOM-TU0131	OM-TU0131	0	0	1	1	C	C	T	T	A	A
FINOMOM-TU0132	OM-TU0132	0	0	1	1	C	C	T	T	A	A
FINOMOM-LA0023	OM-LA0023	0	0	1	1	C	C	T	T	A	A
FINOMOM-TU0134	OM-TU0134	0	0	1	1	C	C	T	T	A	A
FINOMOM-TU0136	OM-TU0136	0	0	1	1	C	C	T	T	A	A
FINOMOM-2515	OM-2515	0	0	1	1	C	C	T	T	A	A
FINOMOM-LA0026	OM-LA0026	0	0	1	1	C	C	T	T	A	A
FINOMOM-TA0080	OM-TA0080	0	0	1	1	C	C	T	T	A	A
FINOMOM-TA0083	OM-TA0083	0	0	1	1	C	C	T	T	A	A
FINOMOM-TA0084	OM-TA0084	0	0	1	1	C	C	T	T	A	A
FINOMOM-TA0201	OM-TA0201	0	0	1	1	C	C	T	T	A	A
FINOMOM-TA0085	OM-TA0085	0	0	1	1	C	C	T	T	A	A
FINOMOM-TA0202	OM-TA0202	0	0	1	1	C	C	T	T	A	A
FINOMOM-TA0205	OM-TA0205	0	0	1	1	C	C	T	T	A	A
FINOMOM-TA0208	OM-TA0208	0	0	1	1	C	C	T	T	A	A
FINOMOM-3044	OM-3044	0	0	1	1	C	C	T	T	A	A
FINOMOM-TA0209	OM-TA0209	0	0	1	1	C	C	T	T	A	A
FINOMOM-KU0080	OM-KU0080	0	0	1	1	C	C	T	T	A	A
FINOMOM-KU0082	OM-KU0082	0	0	1	1	C	C	T	T	A	A
FINOMOM-KU0083	OM-KU0083	0	0	1	1	C	C	T	T	A	A
FINOMOM-KU0084	OM-KU0084	0	0	1	1	C	C	T	T	A	A
FINOMOM-OU0024	OM-OU0024	0	0	1	1	C	C	T	T	A	A
FINOMOM-2105	OM-2105	0	0	1	1	C	C	T	T	A	A
FINOMOM-KU0089	OM-KU0089	0	0	1	1	C	C	T	T	A	A
FINOMOM-OU0175	OM-OU0175	0	0	1	1	C	C	T	T	A	A
FINOMOM-TU0143	OM-TU0143	0	0	1	1	C	C	T	T	A	A
FINOMOM-LA0033	OM-LA0033	0	0	1	1	C	C	T	T	A	A
FINOMOM-LA0036	OM-LA0036	0	0	1	1	C	C	T	T	A	A
FINOMOM-TU0147	OM-TU0147	0	0	1	1	C	C	T	T	A	A
FINOMOM-LA0038	OM-LA0038	0	0	1	1	C	C	T	T	A	A
FINOMOM-TU0149	OM-TU0149	0	0	1	1	C	C	T	T	A	A
FINOMOM-TA0210	OM-TA0210	0	0	1	1	C	C	T	T	A	A
FINOMOM-T11	OM-T11	0	0	1	1	C	C	T	T	A	A
FINOMOM-T12	OM-T12	0	0	1	1	C	C	T	T	A	A
FINOMOM-T15	OM-T15	0	0	1	1	C	C	T	T	A	A
FINOMOM-T16	OM-T16	0	0	1	1	C	C	T	T	A	A
FINOMOM-T17	OM-T17	0	0	1	1	C	C	T	T	A	A
FINOMOM-KU0091	OM-KU0091	0	0	1	1	C	C	T	T	A	A
FINOMOM-T19	OM-T19	0	0	1	1	C	C	T	T	A	A
FINOMOM-OU0030	OM-OU0030	0	0	1	1	C	C	T	T	A	A
FINOMOM-KU0098	OM-KU0098	0	0	1	1	C	C	T	T	A	A
FINOMOM-1512S	OM-1512S	0	0	1	1	C	C	T	T	A	A
FINOMOM-KU0099	OM-KU0099	0	0	1	1	C	C	T	T	A	A
FINOMOM-TU0150	OM-TU0150	0	0	1	1	C	C	T	T	A	A
FINOMOM-LA0040	OM-LA0040	0	0	1	1	C	C	T	T	A	A
FINOMOM-TU0152	OM-TU0152	0	0	1	1	C	C	T	T	A	A
FINOMOM-LA0042	OM-LA0042	0	0	1	1	C	C	T	T	A	A
FINOMOM-TU0006	OM-TU0006	0	0	1	1	C	C	T	T	A	A
FINOMOM-TU0154	OM-TU0154	0	0	1	1	C	C	T	T	A	A
FINOMOM-LA0044	OM-LA0044	0	0	1	1	C	C	T	T	A	A
FINOMOM-OU0189	OM-OU0189	0	0	1	1	C	C	T	T	A	A
FINOMOM-TU0009	OM-TU0009	0	0	1	1	C	C	T	T	A	A
FINOMOM-TU0158	OM-TU0158	0	0	1	1	C	C	T	T	A	A
FINOMOM-1581S	OM-1581S	0	0	1	1	C	C	T	T	A	A
FINOMOM-1448S	OM-1448S	0	0	1	1	C	C	T	T	A	A
FINOMOM-T20	OM-T20	0	0	1	1	C	C	T	T	A	A
FINOMOM-T22	OM-T22	0	0	1	1	C	C	T	T	A	A
FINOMOM-T24	OM-T24	0	0	1	1	C	C	T	T	A	A
FINOMOM-T26	OM-T26	0	0	1	1	C	C	T	T	A	A
FINOMOM-T27	OM-T27	0	0	1	1	C	C	T	T	A	A
FINOMOM-T28	OM-T28	0	0	1	1	C	C	T	T	A	A
FINOMOM-T29	OM-T29	0	0	1	1	C	C	T	T	A	A
FINOMOM-OU0042	OM-OU0042	0	0	1	1	C	C	T	T	A	A
FINOMOM-TU0011	OM-TU0011	0	0	1	1	C	C	T	T	A	A
FINOMOM-TU0012	OM-TU0012	0	0	1	1	C	C	T	T	A	A
FINOMOM-LA0050	OM-LA0050	0	0	1	1	C	C	T	T	A	A
FINOMOM-OU0047	OM-OU0047	0	0	1	1	C	C	T	T	A	A
FINOMOM-OU0049	OM-OU0049	0	0	1	1	C	C	T	T	A	A
FINOMOM-TU0163	OM-TU0163	0	0	1	1	C	C	T	T	A	A
FINOMOM-LA0053	OM-LA0053	0	0	1	1	C	C	T	T	A	A
FINOMOM-TU0016	OM-TU0016	0	0	1	1	C	C	T	T	A	A
FINOMOM-TU0166	OM-TU0166	0	0	1	1	C	C	T	T	A	A
FINOMOM-TU0019	OM-TU0019	0	0	1	1	C	C	T	T	A	A
FINOMOM-T31	OM-T31	0	0	1	1	C	C	T	T	A	A
FINOMOM-T33	OM-T33	0	0	1	1	C	C	T	T	A	A
FINOMOM-T34	OM-T34	0	0	1	1	C	C	T	T	A	A
FINOMOM-T35	OM-T35	0	0	1	1	C	C	T	T	A	A
FINOMOM-T36	OM-T36	0	0	1	1	C	C	T	T	A	A
FINOMOM-T37	OM-T37	0	0	1	1	C	C	T	T	A	A
FINOMOM-T38	OM-T38	0	0	1	1	C	C	T	T	A	A
FINOMOM-T39	OM-T39	0	0	1	1	C	C	T	T	A	A
FINOMOM-OU0050	OM-OU0050	0	0	1	1	C	C	T	T	A	A
FINOMOM-TU0020	OM-TU0020	0	0	1	1	C	C	T	T	A	A
FINOMOM-TU0021	OM-TU0021	0	0	1	1	C	C	T	T	A	A
FINOMOM-OU0056	OM-OU0056	0	0	1	1	C	C	T	T	A	A
FINOMOM-TU0023	OM-TU0023	0	0	1	1	C	C	T	T	A	A
FINOMOM-TU0172	OM-TU0172	0	0	1	1	C	C	T	T	A	A
FINOMOM-TU0174	OM-TU0174	0	0	1	1	C	C	T	T	A	A
FINOMOM-TU0175	OM-TU0175	0	0	1	1	C	C	T	T	A	A
FINOMOM-TU0028	OM-TU0028	0	0	1	1	C	C	T	T	A	A
FINOMOM-TU0029	OM-TU0029	0	0	1	1	C	C	T	T	A	A
FINOMOM-TU0179	OM-TU0179	0	0	1	1	C	C	T	T	A	A
FINOMOM-VA0003	OM-VA0003	0	0	1	1	C	C	T	T	A	A
FINOMOM-VA0004	OM-VA0004	0	0	1	1	C	C	T	T	A	A
FINOMOM-T41	OM-T41	0	0	1	1	C	C	T	T	A	A
FINOMOM-VA0008	OM-VA0008	0	0	1	1	C	C	T	T	A	A
FINOMOM-T43	OM-T43	0	0	1	1	C	C	T	T	A	A
FINOMOM-1742S	OM-1742S	0	0	1	1	C	C	T	T	A	A
FINOMOM-T44	OM-T44	0	0	1	1	C	C	T	T	A	A
FINOMOM-T45	OM-T45	0	0	1	1	C	C	T	T	A	A
FINOMOM-T46	OM-T46	0	0	1	1	C	C	T	T	A	A
FINOMOM-T48	OM-T48	0	0	1	1	C	C	T	T	A	A
FINOMOM-T49	OM-T49	0	0	1	1	C	C	T	T	A	A
FINOMOM-OU0063	OM-OU0063	0	0	1	1	C	C	T	T	A	A
FINOMOM-OU0066	OM-OU0066	0	0	1	1	C	C	T	T	A	A
FINOMOM-TU0182	OM-TU0182	0	0	1	1	C	C	T	T	A	A
FINOMOM-TU0035	OM-TU0035	0	0	1	1	C	C	T	T	A	A
FINOMOM-TU0183	OM-TU0183	0	0	1	1	C	C	T	T	A	A
FINOMOM-TU0184	OM-TU0184	0	0	1	1	C	C	T	T	A	A
FINOMOM-TU0038	OM-TU0038	0	0	1	1	C	C	T	T	A	A
FINOMOM-TU0186	OM-TU0186	0	0	1	1	C	C	T	T	A	A
FINOMOM-TU0187	OM-TU0187	0	0	1	1	C	C	T	T	A	A
FINOMOM-VA0010	OM-VA0010	0	0	1	1	C	C	T	T	A	A
FINOMOM-5582S	OM-5582S	0	0	1	1	C	C	T	T	A	A
FINOMOM-VA0011	OM-VA0011	0	0	1	1	C	C	T	T	A	A
FINOMOM-VA0014	OM-VA0014	0	0	1	1	C	C	T	T	A	A
FINOMOM-1716S	OM-1716S	0	0	1	1	C	C	T	T	A	A
FINOMOM-VA0015	OM-VA0015	0	0	1	1	C	C	T	T	A	A
FINOMOM-VA0016	OM-VA0016	0	0	1	1	C	C	T	T	A	A
FINOMOM-VA0017	OM-VA0017	0	0	1	1	C	C	T	T	A	A
FINOMOM-TA0108	OM-TA0108	0	0	1	1	C	C	T	T	A	A
FINOMOM-TA0109	OM-TA0109	0	0	1	1	C	C	T	T	A	A
FINOMOM-KU0101	OM-KU0101	0	0	1	1	C	C	T	T	A	A
FINOMOM-OU0070	OM-OU0070	0	0	1	1	C	C	T	T	A	A
FINOMOM-1902S	OM-1902S	0	0	1	1	C	C	T	T	A	A
FINOMOM-OU0071	OM-OU0071	0	0	1	1	C	C	T	T	A	A
FINOMOM-KU0104	OM-KU0104	0	0	1	1	C	C	T	T	A	A
FINOMOM-KU0105	OM-KU0105	0	0	1	1	C	C	T	T	A	A
FINOMOM-OU0073	OM-OU0073	0	0	1	1	C	C	T	T	A	A
FINOMOM-KU0107	OM-KU0107	0	0	1	1	C	C	T	T	A	A
FINOMOM-1399S	OM-1399S	0	0	1	1	C	C	T	T	A	A
FINOMOM-5529S	OM-5529S	0	0	1	1	C	C	T	T	A	A
FINOMOM-OU0076	OM-OU0076	0	0	1	1	C	C	T	T	A	A
FINOMOM-OU0077	OM-OU0077	0	0	1	1	C	C	T	T	A	A
FINOMOM-TU0191	OM-TU0191	0	0	1	1	C	C	T	T	A	A
FINOMOM-TU0046	OM-TU0046	0	0	1	1	C	C	T	T	A	A
FINOMOM-TU0047	OM-TU0047	0	0	1	1	C	C	T	T	A	A
FINOMOM-TU0195	OM-TU0195	0	0	1	1	C	C	T	T	A	A
FINOMOM-TU0048	OM-TU0048	0	0	1	1	C	C	T	T	A	A
FINOMOM-TU0196	OM-TU0196	0	0	1	1	C	C	T	T	A	A
FINOMOM-TU0049	OM-TU0049	0	0	1	1	C	C	T	T	A	A
FINOMOM-TU0198	OM-TU0198	0	0	1	1	C	C	T	T	A	A
FINOMOM-TA0110	OM-TA0110	0	0	1	1	C	C	T	T	A	A
FINOMOM-VA0021	OM-VA0021	0	0	1	1	C	C	T	T	A	A
FINOMOM-VA0022	OM-VA0022	0	0	1	1	C	C	T	T	A	A
FINOMOM-TA0113	OM-TA0113	0	0	1	1	C	C	T	T	A	A
FINOMOM-1865S	OM-1865S	0	0	1	1	C	C	T	T	A	A
FINOMOM-T2	OM-T2	0	0	1	1	C	C	T	T	A	A
FINOMOM-VA0026	OM-VA0026	0	0	1	1	C	C	T	T	A	A
FINOMOM-T3	OM-T3	0	0	1	1	C	C	T	T	A	A
FINOMOM-TA0117	OM-TA0117	0	0	1	1	C	C	T	T	A	A
FINOMOM-VA0028	OM-VA0028	0	0	1	1	C	C	T	T	A	A
FINOMOM-T5	OM-T5	0	0	1	1	C	C	T	T	A	A
FINOMOM-VA0029	OM-VA0029	0	0	1	1	C	C	T	T	A	A
FINOMOM-T7	OM-T7	0	0	1	1	C	C	T	T	A	A
FINOMOM-T8	OM-T8	0	0	1	1	C	C	T	T	A	A
FINOMOM-T9	OM-T9	0	0	1	1	C	C	T	T	A	A
FINOMOM-OU0080	OM-OU0080	0	0	1	1	C	C	T	T	A	A
FINOMOM-OU0081	OM-OU0081	0	0	1	1	C	C	T	T	A	A
FINOMOM-OU0200	OM-OU0200	0	0	1	1	C	C	T	T	A	A
FINOMOM-OU0084	OM-OU0084	0	0	1	1	C	C	T	T	A	A
FINOMOM-2016	OM-2016	0	0	1	1	C	C	T	T	A	A
FINOMOM-OU0085	OM-OU0085	0	0	1	1	C	C	T	T	A	A
FINOMOM-TU0052	OM-TU0052	0	0	1	1	C	C	T	T	A	A
FINOMOM-OU0088	OM-OU0088	0	0	1	1	C	C	T	T	A	A
FINOMOM-TU0054	OM-TU0054	0	0	1	1	C	C	T	T	A	A
FINOMOM-TU0057	OM-TU0057	0	0	1	1	C	C	T	T	A	A
FINOMOM-VA0034	OM-VA0034	0	0	1	1	C	C	T	T	A	A
FINOMOM-TA0126	OM-TA0126	0	0	1	1	C	C	T	T	A	A
FINOMOM-TA0128	OM-TA0128	0	0	1	1	C	C	T	T	A	A
FINOMOM-VA0039	OM-VA0039	0	0	1	1	C	C	T	T	A	A
FINOMOM-OU0091	OM-OU0091	0	0	1	1	C	C	T	T	A	A
FINOMOM-OU0092	OM-OU0092	0	0	1	1	C	C	T	T	A	A
FINOMOM-OU0094	OM-OU0094	0	0	1	1	C	C	T	T	A	A
FINOMOM-TU0060	OM-TU0060	0	0	1	1	C	C	T	T	A	A
FINOMOM-OU0096	OM-OU0096	0	0	1	1	C	C	T	T	A	A
FINOMOM-TU0064	OM-TU0064	0	0	1	1	C	C	T	T	A	A
FINOMOM-OU0099	OM-OU0099	0	0	1	1	C	C	T	T	A	A
FINOMOM-TU0067	OM-TU0067	0	0	1	1	C	C	T	T	A	A
FINOMOM-TU0069	OM-TU0069	0	0	1	1	C	C	T	T	A	A
FINOMOM-VA0040	OM-VA0040	0	0	1	1	C	C	T	T	A	A
FINOMOM-TA0131	OM-TA0131	0	0	1	1	C	C	T	T	A	A
FINOMOM-VA0041	OM-VA0041	0	0	1	1	C	C	T	T	A	A
FINOMOM-VA0042	OM-VA0042	0	0	1	1	C	C	T	T	A	A
FINOMOM-VA0044	OM-VA0044	0	0	1	1	C	C	T	T	A	A
FINOMOM-TA0139	OM-TA0139	0	0	1	1	C	C	T	T	A	A
FINOMOM-1773S	OM-1773S	0	0	1	1	C	C	T	T	A	A
FINOMOM-KU0132	OM-KU0132	0	0	1	1	C	C	T	T	A	A
FINOMOM-5650S	OM-5650S	0	0	1	1	C	C	T	T	A	A
FINOMOM-KU0134	OM-KU0134	0	0	1	1	C	C	T	T	A	A
FINOMOM-TU0070	OM-TU0070	0	0	1	1	C	C	T	T	A	A
FINOMOM-TU0072	OM-TU0072	0	0	1	1	C	C	T	T	A	A
FINOMOM-2451	OM-2451	0	0	1	1	C	C	T	T	A	A
FINOMOM-TU0073	OM-TU0073	0	0	1	1	C	C	T	T	A	A
FINOMOM-TU0085	OM-TU0085	0	0	1	1	0	0	0	0	A	G
FINOMOM-TA0051	OM-TA0051	0	0	1	1	0	0	0	0	A	G
FINOMOM-OU0014	OM-OU0014	0	0	1	1	0	0	0	0	A	G
FINOMOM-TA0151	OM-TA0151	0	0	1	1	C	C	0	0	A	G
FINOMOM-OU0093	OM-OU0093	0	0	1	1	T	T	0	0	A	G
FINOMOM-TU0208	OM-TU0208	0	0	1	1	C	T	C	C	A	G
FINOMOM-PO0015	OM-PO0015	0	0	1	1	C	T	C	C	A	G
FINOMOM-TA0176	OM-TA0176	0	0	1	1	C	T	C	C	A	G
FINOMOM-LA0051	OM-LA0051	0	0	1	1	C	T	C	C	A	G
FINOMOM-T47	OM-T47	0	0	1	1	C	T	C	C	A	G
FINOMOM-OU0060	OM-OU0060	0	0	1	1	C	T	C	C	A	G
FINOMOM-T50	OM-T50	0	0	1	1	C	T	C	C	A	G
FINOMOM-OU0086	OM-OU0086	0	0	1	1	C	T	C	C	A	G
FINOMOM-VA0054	OM-VA0054	0	0	1	1	T	T	C	C	A	G
FINOMOM-KU0140	OM-KU0140	0	0	1	1	T	T	C	C	A	G
FINOMOM-PLEV-002	OM-PLEV-002	0	0	1	1	T	T	C	C	A	G
FINOMOM-LA0008	OM-LA0008	0	0	1	1	T	T	C	C	A	G
FINOMOM-TA0066	OM-TA0066	0	0	1	1	T	T	C	C	A	G
FINOMOM-KU0064	OM-KU0064	0	0	1	1	T	T	C	C	A	G
FINOMOM-TU0138	OM-TU0138	0	0	1	1	T	T	C	C	A	G
FINOMOM-OU0176	OM-OU0176	0	0	1	1	T	T	C	C	A	G
FINOMOM-1848S	OM-1848S	0	0	1	1	T	T	C	C	A	G
FINOMOM-OU0036	OM-OU0036	0	0	1	1	T	T	C	C	A	G
FINOMOM-VA0012	OM-VA0012	0	0	1	1	T	T	C	C	A	G
FINOMOM-OU0203	OM-OU0203	0	0	1	1	T	T	C	C	A	G
FINOMOM-TU0077	OM-TU0077	0	0	1	1	C	T	C	T	A	G
FINOMOM-TU0078	OM-TU0078	0	0	1	1	C	T	C	T	A	G
FINOMOM-TA0140	OM-TA0140	0	0	1	1	C	T	C	T	A	G
FINOMOM-VA0050	OM-VA0050	0	0	1	1	C	T	C	T	A	G
FINOMOM-TA0144	OM-TA0144	0	0	1	1	C	T	C	T	A	G
FINOMOM-K14	OM-K14	0	0	1	1	C	T	C	T	A	G
FINOMOM-5545S	OM-5545S	0	0	1	1	C	T	C	T	A	G
FINOMOM-TU0087	OM-TU0087	0	0	1	1	C	T	C	T	A	G
FINOMOM-K18	OM-K18	0	0	1	1	C	T	C	T	A	G
FINOMOM-TA0003	OM-TA0003	0	0	1	1	C	T	C	T	A	G
FINOMOM-TA0152	OM-TA0152	0	0	1	1	C	T	C	T	A	G
FINOMOM-TU0090	OM-TU0090	0	0	1	1	C	T	C	T	A	G
FINOMOM-KU0008	OM-KU0008	0	0	1	1	C	T	C	T	A	G
FINOMOM-PO0002	OM-PO0002	0	0	1	1	C	T	C	T	A	G
FINOMOM-KU0159	OM-KU0159	0	0	1	1	C	T	C	T	A	G
FINOMOM-TU0210	OM-TU0210	0	0	1	1	C	T	C	T	A	G
FINOMOM-TU0093	OM-TU0093	0	0	1	1	C	T	C	T	A	G
FINOMOM-K23	OM-K23	0	0	1	1	C	T	C	T	A	G
FINOMOM-PO0007	OM-PO0007	0	0	1	1	C	T	C	T	A	G
FINOMOM-K25	OM-K25	0	0	1	1	C	T	C	T	A	G
FINOMOM-K27	OM-K27	0	0	1	1	C	T	C	T	A	G
FINOMOM-TA0160	OM-TA0160	0	0	1	1	C	T	C	T	A	G
FINOMOM-TA0013	OM-TA0013	0	0	1	1	C	T	C	T	A	G
FINOMOM-TA0018	OM-TA0018	0	0	1	1	C	T	C	T	A	G
FINOMOM-TA0019	OM-TA0019	0	0	1	1	C	T	C	T	A	G
FINOMOM-KU0160	OM-KU0160	0	0	1	1	C	T	C	T	A	G
FINOMOM-OU0100	OM-OU0100	0	0	1	1	C	T	C	T	A	G
FINOMOM-OU0102	OM-OU0102	0	0	1	1	C	T	C	T	A	G
FINOMOM-OU0104	OM-OU0104	0	0	1	1	C	T	C	T	A	G
FINOMOM-OU0105	OM-OU0105	0	0	1	1	C	T	C	T	A	G
FINOMOM-OU0106	OM-OU0106	0	0	1	1	C	T	C	T	A	G
FINOMOM-K33	OM-K33	0	0	1	1	C	T	C	T	A	G
FINOMOM-K36	OM-K36	0	0	1	1	C	T	C	T	A	G
FINOMOM-TA0020	OM-TA0020	0	0	1	1	C	T	C	T	A	G
FINOMOM-TA0023	OM-TA0023	0	0	1	1	C	T	C	T	A	G
FINOMOM-TA0171	OM-TA0171	0	0	1	1	C	T	C	T	A	G
FINOMOM-TA0172	OM-TA0172	0	0	1	1	C	T	C	T	A	G
FINOMOM-TA0179	OM-TA0179	0	0	1	1	C	T	C	T	A	G
FINOMOM-KU0022	OM-KU0022	0	0	1	1	C	T	C	T	A	G
FINOMOM-OU0113	OM-OU0113	0	0	1	1	C	T	C	T	A	G
FINOMOM-PO0021	OM-PO0021	0	0	1	1	C	T	C	T	A	G
FINOMOM-KU0028	OM-KU0028	0	0	1	1	C	T	C	T	A	G
FINOMOM-OU0115	OM-OU0115	0	0	1	1	C	T	C	T	A	G
FINOMOM-K41	OM-K41	0	0	1	1	C	T	C	T	A	G
FINOMOM-PO0024	OM-PO0024	0	0	1	1	C	T	C	T	A	G
FINOMOM-K42	OM-K42	0	0	1	1	C	T	C	T	A	G
FINOMOM-K43	OM-K43	0	0	1	1	C	T	C	T	A	G
FINOMOM-K46	OM-K46	0	0	1	1	C	T	C	T	A	G
FINOMOM-TA0032	OM-TA0032	0	0	1	1	C	T	C	T	A	G
FINOMOM-TA0180	OM-TA0180	0	0	1	1	C	T	C	T	A	G
FINOMOM-TA0036	OM-TA0036	0	0	1	1	C	T	C	T	A	G
FINOMOM-TA0038	OM-TA0038	0	0	1	1	C	T	C	T	A	G
FINOMOM-PLEV-010	OM-PLEV-010	0	0	1	1	C	T	C	T	A	G
FINOMOM-PLEV-011	OM-PLEV-011	0	0	1	1	C	T	C	T	A	G
FINOMOM-KU0032	OM-KU0032	0	0	1	1	C	T	C	T	A	G
FINOMOM-KU0035	OM-KU0035	0	0	1	1	C	T	C	T	A	G
FINOMOM-KU0037	OM-KU0037	0	0	1	1	C	T	C	T	A	G
FINOMOM-PO0032	OM-PO0032	0	0	1	1	C	T	C	T	A	G
FINOMOM-PO0034	OM-PO0034	0	0	1	1	C	T	C	T	A	G
FINOMOM-PO0038	OM-PO0038	0	0	1	1	C	T	C	T	A	G
FINOMOM-TA0041	OM-TA0041	0	0	1	1	C	T	C	T	A	G
FINOMOM-1563S	OM-1563S	0	0	1	1	C	T	C	T	A	G
FINOMOM-1843S	OM-1843S	0	0	1	1	C	T	C	T	A	G
FINOMOM-TA0199	OM-TA0199	0	0	1	1	C	T	C	T	A	G
FINOMOM-KU0040	OM-KU0040	0	0	1	1	C	T	C	T	A	G
FINOMOM-551	OM-551	0	0	1	1	C	T	C	T	A	G
FINOMOM-KU0043	OM-KU0043	0	0	1	1	C	T	C	T	A	G
FINOMOM-PO0043	OM-PO0043	0	0	1	1	C	T	C	T	A	G
FINOMOM-PO0045	OM-PO0045	0	0	1	1	C	T	C	T	A	G
FINOMOM-OU0139	OM-OU0139	0	0	1	1	C	T	C	T	A	G
FINOMOM-TU0105	OM-TU0105	0	0	1	1	C	T	C	T	A	G
FINOMOM-TU0106	OM-TU0106	0	0	1	1	C	T	C	T	A	G
FINOMOM-TA0052	OM-TA0052	0	0	1	1	C	T	C	T	A	G
FINOMOM-TA0057	OM-TA0057	0	0	1	1	C	T	C	T	A	G
FINOMOM-K3	OM-K3	0	0	1	1	C	T	C	T	A	G
FINOMOM-K8	OM-K8	0	0	1	1	C	T	C	T	A	G
FINOMOM-JY0003	OM-JY0003	0	0	1	1	C	T	C	T	A	G
FINOMOM-KU0050	OM-KU0050	0	0	1	1	C	T	C	T	A	G
FINOMOM-KU0053	OM-KU0053	0	0	1	1	C	T	C	T	A	G
FINOMOM-JY0009	OM-JY0009	0	0	1	1	C	T	C	T	A	G
FINOMOM-KU0057	OM-KU0057	0	0	1	1	C	T	C	T	A	G
FINOMOM-PO0050	OM-PO0050	0	0	1	1	C	T	C	T	A	G
FINOMOM-TU0111	OM-TU0111	0	0	1	1	C	T	C	T	A	G
FINOMOM-1523S	OM-1523S	0	0	1	1	C	T	C	T	A	G
FINOMOM-LA0003	OM-LA0003	0	0	1	1	C	T	C	T	A	G
FINOMOM-OU0148	OM-OU0148	0	0	1	1	C	T	C	T	A	G
FINOMOM-TA0061	OM-TA0061	0	0	1	1	C	T	C	T	A	G
FINOMOM-TA0063	OM-TA0063	0	0	1	1	C	T	C	T	A	G
FINOMOM-TA0065	OM-TA0065	0	0	1	1	C	T	C	T	A	G
FINOMOM-TA0068	OM-TA0068	0	0	1	1	C	T	C	T	A	G
FINOMOM-JY0014	OM-JY0014	0	0	1	1	C	T	C	T	A	G
FINOMOM-KU0061	OM-KU0061	0	0	1	1	C	T	C	T	A	G
FINOMOM-JY0016	OM-JY0016	0	0	1	1	C	T	C	T	A	G
FINOMOM-OU0152	OM-OU0152	0	0	1	1	C	T	C	T	A	G
FINOMOM-TU0123	OM-TU0123	0	0	1	1	C	T	C	T	A	G
FINOMOM-TA0075	OM-TA0075	0	0	1	1	C	T	C	T	A	G
FINOMOM-TA0078	OM-TA0078	0	0	1	1	C	T	C	T	A	G
FINOMOM-TA0079	OM-TA0079	0	0	1	1	C	T	C	T	A	G
FINOMOM-KU0075	OM-KU0075	0	0	1	1	C	T	C	T	A	G
FINOMOM-1794S	OM-1794S	0	0	1	1	C	T	C	T	A	G
FINOMOM-LA0020	OM-LA0020	0	0	1	1	C	T	C	T	A	G
FINOMOM-LA0022	OM-LA0022	0	0	1	1	C	T	C	T	A	G
FINOMOM-TU0133	OM-TU0133	0	0	1	1	C	T	C	T	A	G
FINOMOM-OU0168	OM-OU0168	0	0	1	1	C	T	C	T	A	G
FINOMOM-LA0024	OM-LA0024	0	0	1	1	C	T	C	T	A	G
FINOMOM-TA0082	OM-TA0082	0	0	1	1	C	T	C	T	A	G
FINOMOM-TA0086	OM-TA0086	0	0	1	1	C	T	C	T	A	G
FINOMOM-TA0087	OM-TA0087	0	0	1	1	C	T	C	T	A	G
FINOMOM-TA0088	OM-TA0088	0	0	1	1	C	T	C	T	A	G
FINOMOM-KU0085	OM-KU0085	0	0	1	1	C	T	C	T	A	G
FINOMOM-OU0170	OM-OU0170	0	0	1	1	C	T	C	T	A	G
FINOMOM-OU0023	OM-OU0023	0	0	1	1	C	T	C	T	A	G
FINOMOM-TU0140	OM-TU0140	0	0	1	1	C	T	C	T	A	G
FINOMOM-LA0030	OM-LA0030	0	0	1	1	C	T	C	T	A	G
FINOMOM-OU0029	OM-OU0029	0	0	1	1	C	T	C	T	A	G
FINOMOM-OU0178	OM-OU0178	0	0	1	1	C	T	C	T	A	G
FINOMOM-LA0037	OM-LA0037	0	0	1	1	C	T	C	T	A	G
FINOMOM-1196	OM-1196	0	0	1	1	C	T	C	T	A	G
FINOMOM-TA0094	OM-TA0094	0	0	1	1	C	T	C	T	A	G
FINOMOM-TA0096	OM-TA0096	0	0	1	1	C	T	C	T	A	G
FINOMOM-T13	OM-T13	0	0	1	1	C	T	C	T	A	G
FINOMOM-T14	OM-T14	0	0	1	1	C	T	C	T	A	G
FINOMOM-T18	OM-T18	0	0	1	1	C	T	C	T	A	G
FINOMOM-KU0092	OM-KU0092	0	0	1	1	C	T	C	T	A	G
FINOMOM-KU0094	OM-KU0094	0	0	1	1	C	T	C	T	A	G
FINOMOM-OU0032	OM-OU0032	0	0	1	1	C	T	C	T	A	G
FINOMOM-KU0096	OM-KU0096	0	0	1	1	C	T	C	T	A	G
FINOMOM-KU0097	OM-KU0097	0	0	1	1	C	T	C	T	A	G
FINOMOM-TU0001	OM-TU0001	0	0	1	1	C	T	C	T	A	G
FINOMOM-OU0184	OM-OU0184	0	0	1	1	C	T	C	T	A	G
FINOMOM-LA0041	OM-LA0041	0	0	1	1	C	T	C	T	A	G
FINOMOM-OU0188	OM-OU0188	0	0	1	1	C	T	C	T	A	G
FINOMOM-T23	OM-T23	0	0	1	1	C	T	C	T	A	G
FINOMOM-OU0041	OM-OU0041	0	0	1	1	C	T	C	T	A	G
FINOMOM-1797S	OM-1797S	0	0	1	1	C	T	C	T	A	G
FINOMOM-1381S	OM-1381S	0	0	1	1	C	T	C	T	A	G
FINOMOM-OU0193	OM-OU0193	0	0	1	1	C	T	C	T	A	G
FINOMOM-TU0013	OM-TU0013	0	0	1	1	C	T	C	T	A	G
FINOMOM-TU0014	OM-TU0014	0	0	1	1	C	T	C	T	A	G
FINOMOM-TU0162	OM-TU0162	0	0	1	1	C	T	C	T	A	G
FINOMOM-LA0052	OM-LA0052	0	0	1	1	C	T	C	T	A	G
FINOMOM-OU0199	OM-OU0199	0	0	1	1	C	T	C	T	A	G
FINOMOM-TU0165	OM-TU0165	0	0	1	1	C	T	C	T	A	G
FINOMOM-TU0018	OM-TU0018	0	0	1	1	C	T	C	T	A	G
FINOMOM-TU0167	OM-TU0167	0	0	1	1	C	T	C	T	A	G
FINOMOM-T30	OM-T30	0	0	1	1	C	T	C	T	A	G
FINOMOM-T32	OM-T32	0	0	1	1	C	T	C	T	A	G
FINOMOM-OU0059	OM-OU0059	0	0	1	1	C	T	C	T	A	G
FINOMOM-TU0025	OM-TU0025	0	0	1	1	C	T	C	T	A	G
FINOMOM-TU0176	OM-TU0176	0	0	1	1	C	T	C	T	A	G
FINOMOM-TU0178	OM-TU0178	0	0	1	1	C	T	C	T	A	G
FINOMOM-VA0005	OM-VA0005	0	0	1	1	C	T	C	T	A	G
FINOMOM-T42	OM-T42	0	0	1	1	C	T	C	T	A	G
FINOMOM-5649S	OM-5649S	0	0	1	1	C	T	C	T	A	G
FINOMOM-TU0032	OM-TU0032	0	0	1	1	C	T	C	T	A	G
FINOMOM-TU0037	OM-TU0037	0	0	1	1	C	T	C	T	A	G
FINOMOM-TU0039	OM-TU0039	0	0	1	1	C	T	C	T	A	G
FINOMOM-TA0100	OM-TA0100	0	0	1	1	C	T	C	T	A	G
FINOMOM-TA0101	OM-TA0101	0	0	1	1	C	T	C	T	A	G
FINOMOM-1701S	OM-1701S	0	0	1	1	C	T	C	T	A	G
FINOMOM-TA0103	OM-TA0103	0	0	1	1	C	T	C	T	A	G
FINOMOM-TA0106	OM-TA0106	0	0	1	1	C	T	C	T	A	G
FINOMOM-TU0042	OM-TU0042	0	0	1	1	C	T	C	T	A	G
FINOMOM-TU0190	OM-TU0190	0	0	1	1	C	T	C	T	A	G
FINOMOM-KU0109	OM-KU0109	0	0	1	1	C	T	C	T	A	G
FINOMOM-TU0043	OM-TU0043	0	0	1	1	C	T	C	T	A	G
FINOMOM-TU0044	OM-TU0044	0	0	1	1	C	T	C	T	A	G
FINOMOM-TA0111	OM-TA0111	0	0	1	1	C	T	C	T	A	G
FINOMOM-TA0114	OM-TA0114	0	0	1	1	C	T	C	T	A	G
FINOMOM-T6	OM-T6	0	0	1	1	C	T	C	T	A	G
FINOMOM-KU0114	OM-KU0114	0	0	1	1	C	T	C	T	A	G
FINOMOM-OU0082	OM-OU0082	0	0	1	1	C	T	C	T	A	G
FINOMOM-TU0051	OM-TU0051	0	0	1	1	C	T	C	T	A	G
FINOMOM-KU0118	OM-KU0118	0	0	1	1	C	T	C	T	A	G
FINOMOM-KU0119	OM-KU0119	0	0	1	1	C	T	C	T	A	G
FINOMOM-TU0055	OM-TU0055	0	0	1	1	C	T	C	T	A	G
FINOMOM-TU0058	OM-TU0058	0	0	1	1	C	T	C	T	A	G
FINOMOM-TU0059	OM-TU0059	0	0	1	1	C	T	C	T	A	G
FINOMOM-2707	OM-2707	0	0	1	1	C	T	C	T	A	G
FINOMOM-VA0033	OM-VA0033	0	0	1	1	C	T	C	T	A	G
FINOMOM-TA0124	OM-TA0124	0	0	1	1	C	T	C	T	A	G
FINOMOM-VA0037	OM-VA0037	0	0	1	1	C	T	C	T	A	G
FINOMOM-VA0038	OM-VA0038	0	0	1	1	C	T	C	T	A	G
FINOMOM-TA0129	OM-TA0129	0	0	1	1	C	T	C	T	A	G
FINOMOM-1492S	OM-1492S	0	0	1	1	C	T	C	T	A	G
FINOMOM-KU0120	OM-KU0120	0	0	1	1	C	T	C	T	A	G
FINOMOM-KU0121	OM-KU0121	0	0	1	1	C	T	C	T	A	G
FINOMOM-KU0123	OM-KU0123	0	0	1	1	C	T	C	T	A	G
FINOMOM-TU0063	OM-TU0063	0	0	1	1	C	T	C	T	A	G
FINOMOM-5585S	OM-5585S	0	0	1	1	C	T	C	T	A	G
FINOMOM-TA0135	OM-TA0135	0	0	1	1	C	T	C	T	A	G
FINOMOM-VA0045	OM-VA0045	0	0	1	1	C	T	C	T	A	G
FINOMOM-VA0047	OM-VA0047	0	0	1	1	C	T	C	T	A	G
FINOMOM-VA0048	OM-VA0048	0	0	1	1	C	T	C	T	A	G
FINOMOM-VA0049	OM-VA0049	0	0	1	1	C	T	C	T	A	G
FINOMOM-KU0130	OM-KU0130	0	0	1	1	C	T	C	T	A	G
FINOMOM-KU0131	OM-KU0131	0	0	1	1	C	T	C	T	A	G
FINOMOM-KU0133	OM-KU0133	0	0	1	1	C	T	C	T	A	G
FINOMOM-KU0139	OM-KU0139	0	0	1	1	C	T	C	T	A	G
FINOMOM-K16	OM-K16	0	0	1	1	T	T	C	C	G	G
FINOMOM-TU0207	OM-TU0207	0	0	1	1	T	T	C	C	G	G
FINOMOM-TA0002	OM-TA0002	0	0	1	1	T	T	C	C	G	G
FINOMOM-K21	OM-K21	0	0	1	1	T	T	C	C	G	G
FINOMOM-PO0006	OM-PO0006	0	0	1	1	T	T	C	C	G	G
FINOMOM-TU0096	OM-TU0096	0	0	1	1	T	T	C	C	G	G
FINOMOM-KU0011	OM-KU0011	0	0	1	1	T	T	C	C	G	G
FINOMOM-OU0107	OM-OU0107	0	0	1	1	T	T	C	C	G	G
FINOMOM-TA0175	OM-TA0175	0	0	1	1	T	T	C	C	G	G
FINOMOM-TA0188	OM-TA0188	0	0	1	1	T	T	C	C	G	G
FINOMOM-KU0034	OM-KU0034	0	0	1	1	T	T	C	C	G	G
FINOMOM-K2	OM-K2	0	0	1	1	T	T	C	C	G	G
FINOMOM-JY0008	OM-JY0008	0	0	1	1	T	T	C	C	G	G
FINOMOM-OU0141	OM-OU0141	0	0	1	1	T	T	C	C	G	G
FINOMOM-KU0078	OM-KU0078	0	0	1	1	T	T	C	C	G	G
FINOMOM-TU0017	OM-TU0017	0	0	1	1	T	T	C	C	G	G
FINOMOM-KU0108	OM-KU0108	0	0	1	1	T	T	C	C	G	G
FINOMOM-T1	OM-T1	0	0	1	1	T	T	C	C	G	G
FINOMOM-T4	OM-T4	0	0	1	1	T	T	C	C	G	G
FINOMOM-VA0032	OM-VA0032	0	0	1	1	T	T	C	C	G	G
FINOMOM-TU0065	OM-TU0065	0	0	1	1	T	T	C	C	G	G
FINOMOM-VA0046	OM-VA0046	0	0	1	1	T	T	C	C	G	G
FIN213FIN213_1	FIN213_1	0	0	0	2	C	C	C	C	A	A
FIN213FIN213_2	FIN213_2	0	0	0	2	C	C	C	C	A	A
FIN213FIN213_3	FIN213_3	0	0	0	2	C	C	C	C	A	A
FIN213FIN213_4	FIN213_4	0	0	0	2	C	C	C	C	A	A
FIN213FIN213_5	FIN213_5	0	0	0	2	C	C	C	C	A	A
FIN213FIN213_6	FIN213_6	0	0	0	2	C	C	C	C	A	A
FIN213FIN213_7	FIN213_7	0	0	0	2	C	C	C	C	A	A
FIN213FIN213_8	FIN213_8	0	0	0	2	C	C	C	C	A	A
FIN213FIN213_9	FIN213_9	0	0	0	2	C	C	C	C	A	A
FIN213FIN213_10	FIN213_10	0	0	0	2	C	C	C	C	A	A
FIN213FIN213_11	FIN213_11	0	0	0	2	C	C	C	C	A	A
FIN213FIN213_12	FIN213_12	0	0	0	2	C	T	C	T	A	A
FIN213FIN213_13	FIN213_13	0	0	0	2	C	T	C	T	A	A
FIN213FIN213_14	FIN213_14	0	0	0	2	C	T	C	T	A	A
FIN213FIN213_15	FIN213_15	0	0	0	2	C	T	C	T	A	A
FIN213FIN213_16	FIN213_16	0	0	0	2	C	T	C	T	A	A
FIN213FIN213_17	FIN213_17	0	0	0	2	C	T	C	T	A	A
FIN213FIN213_18	FIN213_18	0	0	0	2	C	T	C	T	A	A
FIN213FIN213_19	FIN213_19	0	0	0	2	C	T	C	T	A	A
FIN213FIN213_20	FIN213_20	0	0	0	2	C	T	C	T	A	A
FIN213FIN213_21	FIN213_21	0	0	0	2	C	T	C	T	A	A
FIN213FIN213_22	FIN213_22	0	0	0	2	C	T	C	T	A	A
FIN213FIN213_23	FIN213_23	0	0	0	2	C	T	C	T	A	A
FIN213FIN213_24	FIN213_24	0	0	0	2	C	T	C	T	A	A
FIN213FIN213_25	FIN213_25	0	0	0	2	C	T	C	T	A	A
FIN213FIN213_26	FIN213_26	0	0	0	2	C	T	C	T	A	A
FIN213FIN213_27	FIN213_27	0	0	0	2	C	T	C	T	A	A
FIN213FIN213_28	FIN213_28	0	0	0	2	C	T	C	T	A	A
FIN213FIN213_29	FIN213_29	0	0	0	2	C	C	T	T	A	A
FIN213FIN213_30	FIN213_30	0	0	0	2	C	C	T	T	A	A
FIN213FIN213_31	FIN213_31	0	0	0	2	C	C	T	T	A	A
FIN213FIN213_32	FIN213_32	0	0	0	2	C	C	T	T	A	A
FIN213FIN213_33	FIN213_33	0	0	0	2	C	C	T	T	A	A
FIN213FIN213_34	FIN213_34	0	0	0	2	C	C	T	T	A	A
FIN213FIN213_35	FIN213_35	0	0	0	2	C	C	T	T	A	A
FIN213FIN213_36	FIN213_36	0	0	0	2	C	C	T	T	A	A
FIN213FIN213_37	FIN213_37	0	0	0	2	C	C	T	T	A	A
FIN213FIN213_38	FIN213_38	0	0	0	2	C	C	T	T	A	A
FIN213FIN213_39	FIN213_39	0	0	0	2	C	C	T	T	A	A
FIN213FIN213_40	FIN213_40	0	0	0	2	C	C	T	T	A	A
FIN213FIN213_41	FIN213_41	0	0	0	2	C	C	T	T	A	A
FIN213FIN213_42	FIN213_42	0	0	0	2	C	C	T	T	A	A
FIN213FIN213_43	FIN213_43	0	0	0	2	C	C	T	T	A	A
FIN213FIN213_44	FIN213_44	0	0	0	2	C	C	T	T	A	A
FIN213FIN213_45	FIN213_45	0	0	0	2	C	C	T	T	A	A
FIN213FIN213_46	FIN213_46	0	0	0	2	C	C	T	T	A	A
FIN213FIN213_47	FIN213_47	0	0	0	2	C	C	T	T	A	A
FIN213FIN213_48	FIN213_48	0	0	0	2	C	C	T	T	A	A
FIN213FIN213_49	FIN213_49	0	0	0	2	C	C	T	T	A	A
FIN213FIN213_50	FIN213_50	0	0	0	2	C	C	T	T	A	A
FIN213FIN213_51	FIN213_51	0	0	0	2	C	C	T	T	A	A
FIN213FIN213_52	FIN213_52	0	0	0	2	C	C	T	T	A	A
FIN213FIN213_53	FIN213_53	0	0	0	2	C	C	T	T	A	A
FIN213FIN213_54	FIN213_54	0	0	0	2	C	C	T	T	A	A
FIN213FIN213_55	FIN213_55	0	0	0	2	C	C	T	T	A	A
FIN213FIN213_56	FIN213_56	0	0	0	2	C	C	T	T	A	A
FIN213FIN213_57	FIN213_57	0	0	0	2	C	C	T	T	A	A
FIN213FIN213_58	FIN213_58	0	0	0	2	C	C	T	T	A	A
FIN213FIN213_59	FIN213_59	0	0	0	2	C	C	T	T	A	A
FIN213FIN213_60	FIN213_60	0	0	0	2	C	C	T	T	A	A
FIN213FIN213_61	FIN213_61	0	0	0	2	C	C	T	T	A	A
FIN213FIN213_62	FIN213_62	0	0	0	2	C	C	T	T	A	A
FIN213FIN213_63	FIN213_63	0	0	0	2	C	C	T	T	A	A
FIN213FIN213_64	FIN213_64	0	0	0	2	C	C	T	T	A	A
FIN213FIN213_65	FIN213_65	0	0	0	2	C	C	T	T	A	A
FIN213FIN213_66	FIN213_66	0	0	0	2	C	C	T	T	A	A
FIN213FIN213_67	FIN213_67	0	0	0	2	C	C	T	T	A	A
FIN213FIN213_68	FIN213_68	0	0	0	2	C	C	T	T	A	A
FIN213FIN213_69	FIN213_69	0	0	0	2	C	C	T	T	A	A
FIN213FIN213_70	FIN213_70	0	0	0	2	C	C	T	T	A	A
FIN213FIN213_71	FIN213_71	0	0	0	2	C	C	T	T	A	A
FIN213FIN213_72	FIN213_72	0	0	0	2	C	C	T	T	A	A
FIN213FIN213_73	FIN213_73	0	0	0	2	C	C	T	T	A	A
FIN213FIN213_74	FIN213_74	0	0	0	2	C	C	T	T	A	A
FIN213FIN213_75	FIN213_75	0	0	0	2	C	C	T	T	A	A
FIN213FIN213_76	FIN213_76	0	0	0	2	C	C	T	T	A	A
FIN213FIN213_77	FIN213_77	0	0	0	2	C	C	T	T	A	A
FIN213FIN213_78	FIN213_78	0	0	0	2	C	C	T	T	A	A
FIN213FIN213_79	FIN213_79	0	0	0	2	C	C	T	T	A	A
FIN213FIN213_80	FIN213_80	0	0	0	2	C	C	T	T	A	A
FIN213FIN213_81	FIN213_81	0	0	0	2	C	C	T	T	A	A
FIN213FIN213_82	FIN213_82	0	0	0	2	C	C	T	T	A	A
FIN213FIN213_83	FIN213_83	0	0	0	2	C	C	T	T	A	A
FIN213FIN213_84	FIN213_84	0	0	0	2	C	C	T	T	A	A
FIN213FIN213_85	FIN213_85	0	0	0	2	C	C	T	T	A	A
FIN213FIN213_86	FIN213_86	0	0	0	2	C	C	T	T	A	A
FIN213FIN213_87	FIN213_87	0	0	0	2	C	C	T	T	A	A
FIN213FIN213_88	FIN213_88	0	0	0	2	C	C	T	T	A	A
FIN213FIN213_89	FIN213_89	0	0	0	2	C	C	T	T	A	A
FIN213FIN213_90	FIN213_90	0	0	0	2	C	C	T	T	A	A
FIN213FIN213_91	FIN213_91	0	0	0	2	C	C	T	T	A	A
FIN213FIN213_92	FIN213_92	0	0	0	2	C	C	T	T	A	A
FIN213FIN213_93	FIN213_93	0	0	0	2	C	C	T	T	A	A
FIN213FIN213_94	FIN213_94	0	0	0	2	C	C	T	T	A	A
FIN213FIN213_95	FIN213_95	0	0	0	2	C	C	T	T	A	A
FIN213FIN213_96	FIN213_96	0	0	0	2	C	C	T	T	A	A
FIN213FIN213_97	FIN213_97	0	0	0	2	C	C	T	T	A	A
FIN213FIN213_98	FIN213_98	0	0	0	2	C	C	T	T	A	A
FIN213FIN213_99	FIN213_99	0	0	0	2	C	C	T	T	A	A
FIN213FIN213_100	FIN213_100	0	0	0	2	C	C	T	T	A	A
FIN213FIN213_101	FIN213_101	0	0	0	2	C	C	T	T	A	A
FIN213FIN213_102	FIN213_102	0	0	0	2	C	C	T	T	A	A
FIN213FIN213_103	FIN213_103	0	0	0	2	C	C	T	T	A	A
FIN213FIN213_104	FIN213_104	0	0	0	2	C	C	T	T	A	A
FIN213FIN213_105	FIN213_105	0	0	0	2	C	C	T	T	A	A
FIN213FIN213_106	FIN213_106	0	0	0	2	C	C	T	T	A	A
FIN213FIN213_107	FIN213_107	0	0	0	2	C	T	T	T	A	A
FIN213FIN213_108	FIN213_108	0	0	0	2	C	T	T	T	A	A
FIN213FIN213_109	FIN213_109	0	0	0	2	T	T	T	T	A	A
FIN213FIN213_110	FIN213_110	0	0	0	2	T	T	T	T	A	A
FIN213FIN213_111	FIN213_111	0	0	0	2	T	T	T	T	A	A
FIN213FIN213_112	FIN213_112	0	0	0	2	T	T	T	T	A	A
FIN213FIN213_113	FIN213_113	0	0	0	2	T	T	T	T	A	A
FIN213FIN213_114	FIN213_114	0	0	0	2	T	T	T	T	A	A
FIN213FIN213_115	FIN213_115	0	0	0	2	T	T	T	T	A	A
FIN213FIN213_116	FIN213_116	0	0	0	2	T	T	T	T	A	A
FIN213FIN213_117	FIN213_117	0	0	0	2	T	T	T	T	A	A
FIN213FIN213_118	FIN213_118	0	0	0	2	T	T	T	T	A	A
FIN213FIN213_119	FIN213_119	0	0	0	2	T	T	T	T	A	A
FIN213FIN213_120	FIN213_120	0	0	0	2	T	T	T	T	A	A
FIN213FIN213_121	FIN213_121	0	0	0	2	T	T	T	T	A	A
FIN213FIN213_122	FIN213_122	0	0	0	2	C	T	C	T	A	G
FIN213FIN213_123	FIN213_123	0	0	0	2	C	T	C	T	A	G
FIN213FIN213_124	FIN213_124	0	0	0	2	C	T	C	T	A	G
FIN213FIN213_125	FIN213_125	0	0	0	2	C	T	C	T	A	G
FIN213FIN213_126	FIN213_126	0	0	0	2	C	T	C	T	A	G
FIN213FIN213_127	FIN213_127	0	0	0	2	C	T	C	T	A	G
FIN213FIN213_128	FIN213_128	0	0	0	2	C	T	C	T	A	G
FIN213FIN213_129	FIN213_129	0	0	0	2	C	T	C	T	A	G
FIN213FIN213_130	FIN213_130	0	0	0	2	C	T	C	T	A	G
FIN213FIN213_131	FIN213_131	0	0	0	2	C	T	C	T	A	G
FIN213FIN213_132	FIN213_132	0	0	0	2	C	T	C	T	A	G
FIN213FIN213_133	FIN213_133	0	0	0	2	C	T	C	T	A	G
FIN213FIN213_134	FIN213_134	0	0	0	2	C	T	C	T	A	G
FIN213FIN213_135	FIN213_135	0	0	0	2	C	T	C	T	A	G
FIN213FIN213_136	FIN213_136	0	0	0	2	C	T	C	T	A	G
FIN213FIN213_137	FIN213_137	0	0	0	2	C	T	C	T	A	G
FIN213FIN213_138	FIN213_138	0	0	0	2	C	T	C	T	A	G
FIN213FIN213_139	FIN213_139	0	0	0	2	C	T	C	T	A	G
FIN213FIN213_140	FIN213_140	0	0	0	2	C	T	C	T	A	G
FIN213FIN213_141	FIN213_141	0	0	0	2	C	T	C	T	A	G
FIN213FIN213_142	FIN213_142	0	0	0	2	C	T	C	T	A	G
FIN213FIN213_143	FIN213_143	0	0	0	2	C	T	C	T	A	G
FIN213FIN213_144	FIN213_144	0	0	0	2	C	T	C	T	A	G
FIN213FIN213_145	FIN213_145	0	0	0	2	C	T	C	T	A	G
FIN213FIN213_146	FIN213_146	0	0	0	2	C	T	C	T	A	G
FIN213FIN213_147	FIN213_147	0	0	0	2	C	T	C	T	A	G
FIN213FIN213_148	FIN213_148	0	0	0	2	C	T	C	T	A	G
FIN213FIN213_149	FIN213_149	0	0	0	2	C	T	C	T	A	G
FIN213FIN213_150	FIN213_150	0	0	0	2	C	T	C	T	A	G
FIN213FIN213_151	FIN213_151	0	0	0	2	C	T	C	T	A	G
FIN213FIN213_152	FIN213_152	0	0	0	2	C	T	C	T	A	G
FIN213FIN213_153	FIN213_153	0	0	0	2	C	T	C	T	A	G
FIN213FIN213_154	FIN213_154	0	0	0	2	C	T	C	T	A	G
FIN213FIN213_155	FIN213_155	0	0	0	2	C	T	C	T	A	G
FIN213FIN213_156	FIN213_156	0	0	0	2	C	T	C	T	A	G
FIN213FIN213_157	FIN213_157	0	0	0	2	C	T	C	T	A	G
FIN213FIN213_158	FIN213_158	0	0	0	2	C	T	C	T	A	G
FIN213FIN213_159	FIN213_159	0	0	0	2	C	T	C	T	A	G
FIN213FIN213_160	FIN213_160	0	0	0	2	C	T	C	T	A	G
FIN213FIN213_161	FIN213_161	0	0	0	2	C	T	C	T	A	G
FIN213FIN213_162	FIN213_162	0	0	0	2	C	T	C	T	A	G
FIN213FIN213_163	FIN213_163	0	0	0	2	C	T	C	T	A	G
FIN213FIN213_164	FIN213_164	0	0	0	2	C	T	C	T	A	G
FIN213FIN213_165	FIN213_165	0	0	0	2	C	T	C	T	A	G
FIN213FIN213_166	FIN213_166	0	0	0	2	C	T	C	T	A	G
FIN213FIN213_167	FIN213_167	0	0	0	2	C	T	C	T	A	G
FIN213FIN213_168	FIN213_168	0	0	0	2	C	T	C	T	A	G
FIN213FIN213_169	FIN213_169	0	0	0	2	C	T	C	T	A	G
FIN213FIN213_170	FIN213_170	0	0	0	2	C	T	C	T	A	G
FIN213FIN213_171	FIN213_171	0	0	0	2	C	T	C	T	A	G
FIN213FIN213_172	FIN213_172	0	0	0	2	C	T	C	T	A	G
FIN213FIN213_173	FIN213_173	0	0	0	2	C	T	C	T	A	G
FIN213FIN213_174	FIN213_174	0	0	0	2	C	T	C	T	A	G
FIN213FIN213_175	FIN213_175	0	0	0	2	C	T	C	T	A	G
FIN213FIN213_176	FIN213_176	0	0	0	2	C	T	C	T	A	G
FIN213FIN213_177	FIN213_177	0	0	0	2	C	T	C	T	A	G
FIN213FIN213_178	FIN213_178	0	0	0	2	C	T	C	T	A	G
FIN213FIN213_179	FIN213_179	0	0	0	2	C	T	C	T	A	G
FIN213FIN213_180	FIN213_180	0	0	0	2	C	T	C	T	A	G
FIN213FIN213_181	FIN213_181	0	0	0	2	C	T	C	T	A	G
FIN213FIN213_182	FIN213_182	0	0	0	2	C	T	C	T	A	G
FIN213FIN213_183	FIN213_183	0	0	0	2	C	T	C	T	A	G
FIN213FIN213_184	FIN213_184	0	0	0	2	C	T	C	T	A	G
FIN213FIN213_185	FIN213_185	0	0	0	2	C	T	C	T	A	G
FIN213FIN213_186	FIN213_186	0	0	0	2	C	T	C	T	A	G
FIN213FIN213_187	FIN213_187	0	0	0	2	C	T	C	T	A	G
FIN213FIN213_188	FIN213_188	0	0	0	2	C	T	C	T	A	G
FIN213FIN213_189	FIN213_189	0	0	0	2	C	T	C	T	A	G
FIN213FIN213_190	FIN213_190	0	0	0	2	C	T	C	T	A	G
FIN213FIN213_191	FIN213_191	0	0	0	2	C	T	C	T	A	G
FIN213FIN213_192	FIN213_192	0	0	0	2	0	0	C	T	A	G
FIN213FIN213_193	FIN213_193	0	0	0	2	0	0	C	T	A	G
FIN213FIN213_194	FIN213_194	0	0	0	2	0	0	C	T	A	G
FIN213FIN213_195	FIN213_195	0	0	0	2	0	0	0	0	A	G
FIN213FIN213_196	FIN213_196	0	0	0	2	0	0	0	0	A	G
FIN213FIN213_197	FIN213_197	0	0	0	2	C	C	C	C	G	G
FIN213FIN213_198	FIN213_198	0	0	0	2	C	C	C	C	G	G
FIN213FIN213_199	FIN213_199	0	0	0	2	C	C	C	C	G	G
FIN213FIN213_200	FIN213_200	0	0	0	2	C	C	C	C	G	G
FIN213FIN213_201	FIN213_201	0	0	0	2	C	C	C	C	G	G
FIN213FIN213_202	FIN213_202	0	0	0	2	C	C	C	C	G	G
FIN213FIN213_203	FIN213_203	0	0	0	2	C	C	C	C	G	G
FIN213FIN213_204	FIN213_204	0	0	0	2	C	C	C	C	G	G
