# Supplementary material for: Predisposition to Childhood Otitis Media and Genetic Polymorphisms within the Toll-Like Receptor 4 (TLR4) Locus
Source: PLoS One. 2015 Jul 15;10(7):e0132551. doi: 10.1371/journal.pone.0132551 (PMC4503307; doi:10.1371/journal.pone.0132551)
Supplement: S2 Data — (ZIP) [file pone.0132551.s002.zip › skra╠ür fyrir TLR4 grein/TLR4 sequenom/haploview all FIN TLR4.map]

RS7875849	120369028
RS1329055	120372882
RS716570	120387228
RS12001662	120406009
RS913615	120418118
RS1329066	120418308
RS7039756	120431545
RS10818067	120437061
RS1329060	120438477
RS1329057	120441946
RS11536857	120464136
RS12377632	120472730
RS2770146	120473338
RS5030717	120473834
RS4986791	120475602
RS7037117	120483663
RS10759934	120488996
RS2149351	120501644
RS7866830	120502265
RS7870814	120503274
RS10983766	120509848
