# Supplementary material for: Predisposition to Childhood Otitis Media and Genetic Polymorphisms within the Toll-Like Receptor 4 (TLR4) Locus
Source: PLoS One. 2015 Jul 15;10(7):e0132551. doi: 10.1371/journal.pone.0132551 (PMC4503307; doi:10.1371/journal.pone.0132551)
Supplement: S2 Data — (ZIP) [file pone.0132551.s002.zip › skra╠ür fyrir TLR4 grein/UK-Bhutta/OMcombined.ped]

8	0008F	0	0	1	1	C	C	T	T	A	A
8	0008M	0	0	2	1	T	C	T	C	G	A
8	0008P	0008F	0008M	1	2	T	C	T	C	G	A
8	0008S1	0008F	0008M	1	1	C	C	T	T	A	A
8	0008S2	0008F	0008M	1	1	C	C	T	T	A	A
9	0009M	0	0	2	1	C	C	T	T	A	A
9	0009P	0	0009M	1	2	T	C	T	C	G	A
9	0009S1	0	0009M	1	1	C	C	T	T	A	A
10	0010M	0	0	2	1	C	C	T	T	A	A
10	0010P	0	0010M	1	2	C	C	T	T	A	A
17	0017F	0	0	1	1	C	C	T	T	A	A
17	0017M	0	0	2	1	T	C	T	C	A	A
17	0017P	0	0017M	1	2	C	C	T	T	A	A
19	0019F	0	0	1	1	C	C	T	T	A	A
19	0019M	0	0	2	1	C	C	T	T	A	A
19	0019P	0019F	0019M	1	2	C	C	T	T	A	A
20	0020F	0	0	1	1	C	C	T	T	A	A
20	0020M	0	0	2	1	T	C	T	C	A	A
20	0020P	0020F	0020M	1	2	C	C	T	T	A	A
20	0020S1	0020F	0020M	1	1	C	C	T	T	A	A
26	0026F	0	0	1	1	C	C	T	T	A	A
26	0026M	0	0	2	1	C	C	T	T	A	A
26	0026P	0026F	0026M	1	2	C	C	T	T	A	A
26	0026S1	0026F	0026M	1	1	C	C	T	T	A	A
26	0026S2	0026F	0026M	1	1	C	C	T	T	A	A
27	0027F	0	0	1	1	C	C	T	T	A	A
27	0027M	0	0	2	1	C	C	T	T	A	A
27	0027P	0027F	0027M	1	2	C	C	T	T	A	A
27	0027S1	0027F	0027M	1	1	C	C	T	T	A	A
28	0028F	0	0	1	1	T	C	T	C	G	A
28	0028M	0	0	2	1	C	C	T	T	A	A
28	0028P	0028F	0028M	1	2	T	C	T	C	G	A
28	0028S1	0028F	0028M	1	1	C	C	T	T	A	A
28	0028S2	0028F	0028M	1	1	C	C	T	T	A	A
32	0032F	0	0	1	1	T	C	T	C	G	A
32	0032M	0	0	2	1	T	C	T	C	G	A
32	0032P	0032F	0032M	1	2	T	C	T	C	G	A
32	0032S1	0032F	0032M	1	1	C	C	T	T	A	A
35	0035F	0	0	1	1	T	C	C	C	G	A
35	0035M	0	0	2	1	C	C	T	T	A	A
35	0035P	0035F	0035M	1	2	C	C	T	C	A	A
36	0036F	0	0	1	1	C	C	T	T	A	A
36	0036M	0	0	2	1	C	C	T	T	A	A
36	0036P	0036F	0036M	1	2	C	C	T	T	A	A
38	38F	0	0	1	1	C	C	T	T	A	A
38	38M	0	0	2	1	C	C	T	T	A	A
38	38P	38F	38M	1	2	C	C	T	T	A	A
38	38S1	38F	38M	1	1	C	C	T	T	A	A
40	40F	0	0	1	1	C	C	T	T	A	A
40	40M	0	0	2	1	C	C	T	T	A	A
40	40P	40F	40M	1	2	C	C	T	T	A	A
40	40S1	40F	40M	1	1	C	C	T	T	A	A
50	0050F	0	0	1	1	C	C	T	T	A	A
50	0050M	0	0	2	1	C	C	T	T	A	A
50	0050P	0050F	0050M	1	2	C	C	T	T	A	A
53	0053F	0	0	1	1	T	C	T	C	G	A
53	0053M	0	0	2	1	C	C	T	T	A	A
53	0053P	0053F	0053M	1	2	T	C	T	C	G	A
53	0053S1	0053F	0053M	1	1	C	C	T	T	A	A
54	0054F	0	0	1	1	C	C	T	T	A	A
54	0054M	0	0	2	1	C	C	T	T	A	A
54	0054P	0054F	0054M	1	2	C	C	T	T	A	A
60	60F	0	0	1	1	C	C	T	C	A	A
60	60M	0	0	2	1	C	C	T	T	A	A
60	60P	60F	60M	1	2	C	C	T	C	A	A
63	0063F	0	0	1	1	C	C	T	T	G	A
63	0063M	0	0	2	1	C	C	T	T	A	A
63	0063P	0063F	0063M	1	2	C	C	T	T	G	A
73	0073F	0	0	1	1	T	C	T	C	G	A
73	0073M	0	0	2	1	C	C	T	C	A	A
73	0073P	0073F	0073M	1	2	T	C	T	C	G	A
73	0073S1	0073F	0073M	1	1	T	C	C	C	G	A
78	0078F	0	0	1	1	C	C	T	T	A	A
78	0078M	0	0	2	1	C	C	T	T	A	A
78	0078P	0078F	0078M	1	2	C	C	T	T	A	A
84	0084F	0	0	1	1	C	C	T	T	A	A
84	0084M	0	0	2	1	C	C	T	T	A	A
84	0084P	0084F	0084M	1	2	C	C	T	T	A	A
84	0084S4F	0	0	1	1	T	C	T	C	G	A
86	86F	0	0	1	1	C	C	T	T	A	A
86	86M	0	0	2	1	C	C	T	T	A	A
86	86P	86F	86M	1	2	C	C	T	T	A	A
86	86S1	86F	86M	1	1	C	C	T	T	A	A
87	0087F	0	0	1	1	C	C	T	T	A	A
87	0087M	0	0	2	1	C	C	T	T	A	A
87	0087P	0087F	0087M	1	2	C	C	T	T	A	A
87	0087S1	0087F	0087M	1	1	C	C	T	T	A	A
87	0087S2	0087F	0087M	1	1	C	C	T	T	A	A
88	0088F	0	0	1	1	C	C	T	T	A	A
88	0088M	0	0	2	1	T	C	T	C	G	A
88	0088P	0088F	0088M	1	2	T	C	T	C	G	A
88	0088S1	0088F	0088M	1	1	T	C	T	C	G	A
89	0089F	0	0	1	1	T	C	T	C	G	A
89	0089M	0	0	2	1	T	C	T	C	G	A
89	0089P	0089F	0089M	1	2	T	C	T	C	G	A
89	0089S1	0089F	0089M	1	1	T	C	T	C	G	A
90	0090F	0	0	1	1	C	C	0	0	A	A
90	0090M	0	0	2	1	C	C	T	T	A	A
90	0090P	0090F	0090M	1	2	0	0	0	0	0	0
90	0090S1	0090F	0090M	1	1	C	C	T	T	A	A
90	90p	0	0	1	2	C	C	T	T	A	A
94	0094F	0	0	1	1	T	C	T	C	G	A
94	0094M	0	0	2	1	T	C	T	C	G	A
94	0094P	0094F	0094M	1	2	C	C	T	T	A	A
94	0094S1	0094F	0094M	1	1	T	C	T	C	G	A
95	0095F	0	0	1	1	C	C	T	T	A	A
95	0095M	0	0	2	1	C	C	T	T	A	A
95	0095P	0095F	0095M	1	2	C	C	T	T	A	A
95	0095S1	0095F	0095M	1	1	C	C	T	T	A	A
98	0098M	0	0	2	1	C	C	T	C	A	A
98	0098P	0	0098M	1	2	C	C	T	C	A	A
106	0106F	0	0	1	1	C	C	T	T	A	A
106	0106M	0	0	2	1	C	C	T	T	A	A
106	0106P	0106F	0106M	1	2	C	C	T	T	A	A
106	0106S1	0106F	0106M	1	1	C	C	T	T	A	A
107	0107F	0	0	1	1	C	C	T	T	A	A
107	0107M	0	0	2	1	T	C	T	C	G	A
107	0107P	0107F	0107M	1	2	T	C	T	C	G	A
108	0108F	0	0	1	1	T	C	T	C	G	A
108	0108M	0	0	2	1	C	C	T	T	A	A
108	0108P	0108F	0108M	1	2	C	C	0	0	0	0
109	0109M	0	0	2	1	C	C	T	T	A	A
109	109P	0	109M	1	2	C	C	T	T	A	A
113	0113F	0	0	1	1	T	C	T	C	G	A
113	0113M	0	0	2	1	C	C	T	T	A	A
113	0113P	0113F	0113M	1	2	T	C	T	C	G	A
113	0113S1	0113F	0113M	1	1	C	C	T	T	A	A
114	0114F	0	0	1	1	C	C	T	C	A	A
114	0114M	0	0	2	1	C	C	T	T	A	A
114	0114P	0114F	0114M	1	2	C	C	T	T	A	A
114	0114S1	0114F	0114M	1	1	C	C	T	T	A	A
114	0114S2	0114F	0114M	1	1	C	C	T	T	A	A
117	0117F	0	0	1	1	C	C	T	C	A	A
117	0117M	0	0	2	1	T	C	T	C	G	A
117	0117P	0117F	0117M	1	2	T	C	C	C	G	A
117	0117S1	0117F	0117M	1	1	C	C	T	T	A	A
118	0118F	0	0	1	1	C	C	T	T	A	A
118	0118M	0	0	2	1	C	C	T	C	A	A
118	0118P	0118F	0118M	1	2	C	C	T	C	A	A
118	0118S1	0118F	0118M	1	1	C	C	T	C	A	A
119	0119F	0	0	1	1	T	C	T	C	G	A
119	0119M	0	0	2	1	C	C	T	T	A	A
119	0119P	0119F	0119M	1	2	T	C	T	C	G	A
119	0119S1	0119F	0119M	1	1	T	C	T	C	G	A
119	0119S2	0119F	0119M	1	1	C	C	T	T	A	A
119	0119S3	0119F	0119M	1	1	T	C	T	C	G	A
122	0122F	0	0	1	1	C	C	T	T	A	A
122	0122M	0	0	2	1	C	C	T	T	A	A
122	0122P	0122F	0122M	1	2	C	C	T	T	A	A
122	0122S1	0122F	0122M	1	1	C	C	T	T	A	A
132	132F	0	0	1	1	T	C	T	C	A	A
132	132M	0	0	2	1	C	C	T	T	A	A
132	132P	132F	132M	1	2	C	C	T	T	A	A
133	133F	0	0	1	1	C	C	T	T	A	A
133	133M	0	0	2	1	C	C	T	C	A	A
133	133P	133F	133M	1	2	C	C	T	C	A	A
135	0135F	0	0	1	1	C	C	T	T	A	A
135	0135M	0	0	2	1	C	C	T	C	A	A
135	0135P	0135F	0135M	1	2	C	C	T	C	A	A
135	0135S1	0135F	0135M	1	1	C	C	T	T	A	A
139	0139F	0	0	1	1	C	C	T	T	A	A
139	0139M	0	0	2	1	T	C	T	C	G	A
139	0139P	0139F	0139M	1	2	T	C	T	C	G	A
140	0140F	0	0	1	1	C	C	T	T	A	A
140	0140M	0	0	2	1	C	C	T	T	A	A
140	0140P	0140F	0140M	1	2	0	0	0	0	A	A
140	0140S1	0140F	0140M	1	1	C	C	T	T	A	A
141	0141F	0	0	1	1	C	C	T	T	A	A
141	0141M	0	0	2	1	C	C	T	T	A	A
141	0141P	0141F	0141M	1	2	C	C	T	T	A	A
141	0141S1	0141F	0141M	1	1	C	C	T	T	A	A
142	0142M	0	0	2	1	T	C	T	T	A	A
142	0142P	0	0142M	1	2	T	T	T	C	G	A
144	0144F	0	0	1	1	C	C	T	T	A	A
144	0144M	0	0	2	1	C	C	T	T	A	A
144	0144P	0144F	0144M	1	2	C	C	T	T	A	A
144	0144S1	0144F	0144M	1	1	C	C	T	T	A	A
145	0145F	0	0	1	1	T	C	T	C	G	A
145	0145M	0	0	2	1	C	C	T	C	A	A
145	0145P	0145F	0145M	1	2	C	C	T	T	A	A
147	0147F	0	0	1	1	C	C	T	T	A	A
147	0147M	0	0	2	1	C	C	T	T	A	A
147	0147P	0147F	0147M	1	2	C	C	T	T	A	A
147	0147S1	0147F	0147M	1	1	C	C	T	T	A	A
148	0148F	0	0	1	1	T	C	T	C	A	A
148	0148M	0	0	2	1	T	C	T	C	G	A
148	0148P	0148F	0148M	1	2	C	C	T	T	A	A
148	0148S1	0148F	0148M	1	1	T	C	T	C	A	A
150	0150F	0	0	1	1	C	C	T	C	A	A
150	0150M	0	0	2	1	C	C	T	C	A	A
150	0150P	0150F	0150M	1	2	C	C	C	C	A	A
150	0150S1	0150F	0150M	1	1	C	C	C	C	A	A
150	0150S2	0150F	0150M	1	1	C	C	C	C	A	A
156	156F	0	0	1	1	C	C	T	T	A	A
156	156M	0	0	2	1	C	C	T	T	A	A
156	156P	156F	156M	1	2	C	C	T	T	A	A
156	156S1	156F	156M	1	1	C	C	T	T	A	A
159	0159F	0	0	1	1	C	C	T	T	A	A
159	0159M	0	0	2	1	C	C	T	T	A	A
159	0159P	0159F	0159M	1	2	C	C	T	T	A	A
164	0164F	0	0	1	1	C	C	T	T	A	A
164	0164M	0	0	2	1	C	C	T	T	A	A
164	0164P	0164F	0164M	1	2	C	C	T	T	A	A
167	0167F	0	0	1	1	T	C	T	C	G	A
167	0167M	0	0	2	1	C	C	T	T	A	A
167	0167P	0167F	0167M	1	2	C	C	T	T	A	A
167	0167S1	0167F	0167M	1	1	T	C	T	C	G	A
170	0170F	0	0	1	1	C	C	T	T	A	A
170	0170M	0	0	2	1	T	C	T	C	A	A
170	0170P	0170F	0170M	1	2	C	C	T	T	A	A
171	0171F	0	0	1	1	C	C	T	T	A	A
171	0171M	0	0	2	1	C	C	T	T	A	A
171	0171P	0171F	0171M	1	2	C	C	T	T	A	A
171	0171S1	0171F	0171M	1	1	C	C	T	T	A	A
175	175F	0	0	1	1	C	C	T	C	A	A
175	175M	0	0	2	1	C	C	T	T	A	A
175	175P	175F	175M	1	2	C	C	T	T	A	A
175	175S1	175F	175M	1	1	C	C	T	T	A	A
177	0177F	0	0	1	1	T	C	T	C	G	A
177	0177M	0	0	2	1	C	C	T	T	A	A
177	0177P	0177F	0177M	1	2	T	C	T	C	G	A
177	0177S1	0177F	0177M	1	1	T	C	T	C	G	A
178	178F	0	0	1	1	C	C	T	C	A	A
178	178M	0	0	2	1	C	C	T	T	A	A
178	178P	178F	178M	1	2	C	C	T	T	A	A
178	178S1	178F	178M	1	1	C	C	T	T	A	A
180	180F	0	0	1	1	C	C	T	T	A	A
180	180M	0	0	2	1	C	C	T	C	A	A
180	180P	180F	180M	1	2	C	C	T	C	A	A
201	0201F	0	0	1	1	T	C	T	C	G	A
201	0201M	0	0	2	1	C	C	T	T	A	A
201	0201P	0201F	0201M	1	2	T	C	T	C	G	A
202	0202F	0	0	1	1	C	C	T	T	A	A
202	0202M	0	0	2	1	T	C	T	C	G	A
202	0202P	0202F	0202M	1	2	C	C	T	T	A	A
202	0202S1	0202F	0202M	1	1	C	C	T	T	A	A
203	0203M	0	0	2	1	C	C	T	T	A	A
203	0203P	0	0203M	1	2	C	C	T	T	A	A
204	0204F	0	0	1	1	T	C	C	C	G	A
204	0204M	0	0	2	1	C	C	T	T	A	A
204	0204P	0204F	0204M	1	2	T	C	T	C	G	A
204	0204S1	0204F	0204M	1	1	C	C	T	C	A	A
205	0205F	0	0	1	1	C	C	T	C	A	A
205	0205M	0	0	2	1	C	C	T	T	A	A
205	0205P	0205F	0205M	1	2	C	C	T	C	A	A
205	0205S1	0205F	0205M	1	1	C	C	T	T	A	A
205	0205S2	0205F	0205M	1	1	C	C	T	C	A	A
209	0209F	0	0	1	1	C	C	T	T	A	A
209	0209M	0	0	2	1	C	C	T	T	A	A
209	0209P	0209F	0209M	1	2	C	C	T	T	A	A
209	0209S1	0209F	0209M	1	1	C	C	T	T	A	A
210	0210F	0	0	1	1	C	C	T	T	A	A
210	0210M	0	0	2	1	T	C	T	C	A	A
210	0210P	0210F	0210M	1	2	C	C	T	T	A	A
210	0210S1	0210F	0210M	1	1	T	C	T	C	A	A
211	0211F	0	0	1	1	T	C	C	T	G	A
211	0211M	0	0	2	1	C	C	T	T	A	A
211	0211P	0211F	0211M	1	2	T	C	C	T	G	A
212	0212F	0	0	1	1	C	C	T	T	A	A
212	0212M	0	0	2	1	C	C	T	T	A	A
212	0212P	0212F	0212M	1	2	C	C	T	T	A	A
213	0213F	0	0	1	1	C	C	C	T	A	A
213	0213M	0	0	2	1	C	C	T	T	A	A
215	0215F	0	0	1	1	T	C	C	T	G	A
215	0215M	0	0	2	1	T	C	C	T	A	A
215	0215P	0215F	0215M	1	2	T	C	C	T	G	A
216	0216F	0	0	1	1	C	C	T	T	A	A
216	0216M	0	0	2	1	C	C	T	T	A	A
216	0216P	0216F	0216M	1	2	C	C	T	T	A	A
217	0217F	0	0	1	1	C	C	T	T	A	A
217	0217M	0	0	2	1	C	C	T	T	A	A
217	0217P	0217F	0217M	1	2	C	C	T	T	A	A
218	0218F	0	0	1	1	C	C	T	T	A	A
218	0218M	0	0	2	1	C	C	T	T	A	A
218	0218P	0218F	0218M	1	2	0	0	0	0	0	0
219	0219F	0	0	1	1	C	C	T	T	A	A
219	0219M	0	0	2	1	T	C	C	T	A	A
219	0219P	0219F	0219M	1	2	C	C	T	T	A	A
220	0220F	0	0	1	1	C	C	C	T	A	A
220	0220M	0	0	2	1	T	C	C	T	A	A
220	0220P	0220F	0220M	1	2	T	C	C	C	A	A
228	0228F	0	0	1	1	T	C	T	C	G	A
228	0228M	0	0	2	1	C	C	T	T	A	A
228	0228P	0228F	0228M	1	2	C	C	T	T	A	A
228	0228S1	0228F	0228M	1	1	C	C	T	T	A	A
229	0229F	0	0	1	1	C	C	T	T	A	A
229	0229M	0	0	2	1	T	C	T	C	G	A
229	0229P	0229F	0229M	1	2	C	C	T	T	A	A
229	0229S1	0229F	0229M	1	1	T	C	T	C	G	A
229	0229S2	0229F	0229M	1	1	C	C	T	T	A	A
231	0231F	0	0	1	1	C	C	T	T	A	A
231	0231M	0	0	2	1	T	C	T	C	A	A
231	0231P	0231F	0231M	1	2	C	C	T	T	A	A
232	0232F	0	0	1	1	T	C	T	C	G	A
232	0232M	0	0	2	1	C	C	T	T	A	A
232	0232P	0232F	0232M	1	2	T	C	T	C	G	A
232	0232S1	0232F	0232M	1	1	T	C	T	C	G	A
233	0233F	0	0	1	1	T	C	T	C	G	A
233	0233M	0	0	2	1	C	C	T	T	A	A
233	0233P	0233F	0233M	1	2	T	C	T	C	G	A
233	0233S1	0233F	0233M	1	1	T	C	T	C	G	A
237	0237F	0	0	1	1	C	C	T	T	A	A
237	0237M	0	0	2	1	C	C	T	T	A	A
237	0237P	0237F	0237M	1	2	C	C	T	T	A	A
237	0237S1	0237F	0237M	1	1	C	C	T	T	A	A
240	0240F	0	0	1	1	C	C	T	T	A	A
240	0240M	0	0	2	1	T	C	T	C	G	A
240	0240P	0240F	0240M	1	2	C	C	T	T	A	A
240	0240S1	0240F	0240M	1	1	C	C	T	T	A	A
241	241f	0	0	1	1	C	C	T	T	A	A
241	241m	0	0	2	1	C	C	T	T	A	A
241	241p	241f	241m	1	2	0	0	T	T	A	A
241	241s1	241f	241m	1	1	C	C	T	T	A	A
243	0243F	0	0	1	1	C	C	T	C	A	A
243	0243M	0	0	2	1	C	C	T	T	A	A
243	0243P	0243F	0243M	1	2	C	C	T	T	A	A
243	0243S1	0243F	0243M	1	1	C	C	T	C	A	A
245	245f	0	0	1	1	C	C	T	T	A	A
245	245m	0	0	2	1	C	C	T	T	A	A
245	245p	245f	245m	1	2	C	C	T	T	A	A
245	245s1	245f	245m	1	1	C	C	T	T	A	A
245	245s2	245f	245m	1	1	C	C	T	T	A	A
246	246F	0	0	1	1	T	C	T	C	G	A
246	246M	0	0	2	1	C	C	T	T	A	A
246	246P	246F	246M	1	2	T	C	T	C	G	A
246	246S1	246F	246M	1	1	T	C	T	C	G	A
247	247F	0	0	1	1	T	C	T	C	G	A
247	247M	0	0	2	1	C	C	T	T	A	A
247	247P	247F	247M	1	2	C	C	T	T	A	A
247	247S1	247F	247M	1	1	0	0	0	0	0	0
248	0248F	0	0	1	1	C	C	T	T	A	A
248	0248M	0	0	2	1	C	C	T	T	A	A
248	0248P	0248F	0248M	1	2	C	C	T	T	A	A
248	0248S1	0248F	0248M	1	1	C	C	T	T	A	A
249	249F	0	0	1	1	0	0	0	0	0	0
249	249f	0	0	1	1	C	C	T	T	A	A
249	249M	0	0	2	1	T	C	T	C	A	A
249	249P	249F	249M	1	2	T	C	T	C	A	A
249	249S1	249F	249M	1	1	C	C	T	T	A	A
249	249S2	249F	249M	1	1	C	C	T	T	A	A
259	0259M	0	0	2	1	T	C	T	C	G	A
259	0259P	0	0259M	1	2	T	C	T	C	G	A
259	0259S1	0	0259M	1	1	C	C	T	T	A	A
262	0262F	0	0	1	1	C	C	T	T	A	A
262	0262M	0	0	2	1	C	C	T	T	A	A
262	0262P	0262F	0262M	1	2	0	0	0	0	0	0
262	0262S1	0262F	0262M	1	1	C	C	T	T	A	A
265	0265M	0	0	2	1	T	T	C	C	G	A
265	0265P	0	0265M	1	2	T	C	T	C	G	A
266	0266F	0	0	1	1	C	C	T	T	A	A
266	0266M	0	0	2	1	C	C	T	T	A	A
266	0266P	0266F	0266M	1	2	C	C	T	T	A	A
266	0266S1	0266F	0266M	1	1	C	C	T	T	A	A
266	0266S2	0266F	0266M	1	1	C	C	T	T	A	A
267	0267F	0	0	1	1	C	C	T	T	A	A
267	0267M	0	0	2	1	T	C	T	T	A	A
267	0267P	0267F	0267M	1	2	C	C	T	T	A	A
269	0269F	0	0	1	1	C	C	T	T	A	A
269	0269M	0	0	2	1	C	C	T	T	A	A
269	0269P	0269F	0269M	1	2	C	C	T	T	A	A
269	0269S1	0269F	0269M	1	1	C	C	T	T	A	A
271	0271F	0	0	1	1	C	C	T	C	A	A
271	0271M	0	0	2	1	C	C	T	T	A	A
271	0271P	0271F	0271M	1	2	C	C	T	C	A	A
271	0271S1	0271F	0271M	1	1	C	C	T	C	A	A
272	0272F	0	0	1	1	T	C	T	C	G	A
272	0272M	0	0	2	1	C	C	0	0	A	A
272	0272P	0272F	0272M	1	2	C	C	T	T	A	A
273	0273F	0	0	1	1	C	C	T	T	A	A
273	0273M	0	0	2	1	C	C	T	T	A	A
273	0273P	0273F	0273M	1	2	C	C	T	T	A	A
273	0273S1	0273F	0273M	1	1	C	C	T	T	A	A
274	0274M	0	0	2	1	C	C	T	T	A	A
274	0274P	0	0274M	1	2	C	C	T	T	A	A
274	0274S1	0	0274M	1	1	C	C	T	T	A	A
276	0276F	0	0	1	1	C	C	T	T	A	A
276	0276M	0	0	2	1	C	C	T	T	A	A
276	0276P	0276F	0276M	1	2	C	C	T	T	A	A
278	0278F	0	0	1	1	C	C	T	T	A	A
278	0278M	0	0	2	1	C	C	T	T	A	A
278	0278P	0278F	0278M	1	2	C	C	T	T	A	A
278	0278S1	0278F	0278M	1	1	C	C	T	T	A	A
279	279F	0	0	1	1	T	C	T	C	A	A
279	279M	0	0	2	1	C	C	T	T	A	A
279	279P	279F	279M	1	2	C	C	T	T	A	A
279	279S1	279F	279M	1	1	C	C	T	T	A	A
285	0285F	0	0	1	1	C	C	T	T	A	A
285	0285M	0	0	2	1	C	C	T	T	A	A
285	0285P	0285F	0285M	1	2	C	C	T	T	A	A
287	287F	0	0	1	1	T	C	T	C	G	A
287	287M	0	0	2	1	T	T	C	C	G	A
287	287P	287F	287M	1	2	T	T	C	C	G	A
287	287S1	287F	287M	1	1	T	C	T	C	A	A
292	0292M	0	0	2	1	C	C	T	T	A	A
292	0292P	0	0292M	1	2	C	C	T	T	G	A
292	0292S1	0	0292M	1	1	C	C	C	T	A	A
294	0294M	0	0	2	1	C	C	T	T	A	A
294	0294P	0	0294M	1	2	C	C	C	T	A	A
294	0294S1	0	0294M	1	1	C	C	C	T	A	A
295	295F	0	0	1	1	T	C	T	C	A	A
295	295M	0	0	2	1	C	C	T	T	A	A
295	295P	295F	295M	1	2	T	C	T	C	A	A
295	295S1	295F	295M	1	1	C	C	T	T	A	A
295	295S2	295F	295M	1	1	T	C	T	C	A	A
296	296F	0	0	1	1	C	C	T	T	A	A
296	296M	0	0	2	1	T	C	T	C	G	A
296	296P	296F	296M	1	2	T	C	T	C	G	A
296	296S1	296F	296M	1	1	C	C	T	T	A	A
297	297F	0	0	1	1	0	0	0	0	0	0
297	297M	0	0	2	1	T	C	T	C	A	A
297	297P	297F	297M	1	2	T	C	T	C	G	A
301	0301F	0	0	1	1	C	C	T	C	A	A
301	0301M	0	0	2	1	T	C	T	C	A	A
301	0301P	0301F	0301M	1	2	T	C	T	C	A	A
302	0302F	0	0	1	1	C	C	T	T	A	A
302	0302M	0	0	2	1	T	C	C	T	A	A
302	0302P	0302F	0302M	1	2	C	C	T	T	A	A
303	0303F	0	0	1	1	0	0	0	0	0	0
303	0303M	0	0	2	1	C	C	T	T	A	A
303	0303P	0303F	0303M	1	2	C	C	T	T	A	A
307	0307F	0	0	1	1	C	C	T	T	A	A
307	0307M	0	0	2	1	T	C	T	C	G	A
307	0307P	0307F	0307M	1	2	T	C	T	C	G	A
312	0312F	0	0	1	1	C	C	T	T	A	A
312	0312M	0	0	2	1	C	C	T	T	A	A
312	0312P	0312F	0312M	1	2	C	C	T	T	A	A
328	0328F	0	0	1	1	C	C	T	T	A	A
328	0328M	0	0	2	1	T	C	C	T	G	A
328	0328P	0328F	0328M	1	2	T	C	C	T	G	A
347	0347F	0	0	1	1	C	C	T	T	A	A
347	0347M	0	0	2	1	T	C	T	C	G	A
347	0347P	0	0347M	1	2	T	C	T	C	G	A
349	0349M	0	0	2	1	C	C	T	T	A	A
349	0349P	0	0349M	1	2	C	C	T	T	A	A
353	0353F	0	0	1	1	T	C	T	C	G	A
353	0353M	0	0	2	1	C	C	T	T	A	A
353	0353P	0353F	0353M	1	2	T	C	T	C	G	A
353	0353S1	0353F	0353M	1	1	C	C	T	T	A	A
353	0353S2	0353F	0353M	1	1	T	C	T	C	G	A
354	0354F	0	0	1	1	C	C	T	T	A	A
354	0354M	0	0	2	1	C	C	T	T	A	A
354	0354P	0354F	0354M	1	2	C	C	T	T	A	A
354	354m	0	0	2	1	C	C	T	T	A	A
357	0357F	0	0	1	1	T	C	T	C	G	A
357	0357M	0	0	2	1	T	C	0	0	G	A
357	0357P	0357F	0357M	1	2	T	T	C	C	0	0
357	0357S1	0357F	0357M	1	1	C	C	T	T	A	A
363	0363F	0	0	1	1	C	C	T	T	A	A
363	0363M	0	0	2	1	C	C	T	T	A	A
363	0363P	0363F	0363M	1	2	C	C	T	T	A	A
363	0363S1	0363F	0363M	1	1	C	C	T	T	A	A
364	0364F	0	0	1	1	T	C	T	C	G	A
364	0364M	0	0	2	1	C	C	T	T	A	A
364	0364P	0364F	0364M	1	2	C	C	T	T	A	A
364	0364S1	0364F	0364M	1	1	T	C	T	C	G	A
365	0365F	0	0	1	1	C	C	T	T	A	A
365	0365M	0	0	2	1	C	C	T	T	A	A
365	0365P	0365F	0365M	1	2	C	C	T	T	A	A
366	0366F	0	0	1	1	0	0	T	T	A	A
366	0366M	0	0	2	1	C	C	T	T	A	A
366	0366P	0366F	0366M	1	2	C	C	T	T	A	A
366	0366S1	0366F	0366M	1	1	0	0	0	0	0	0
368	0368F	0	0	1	1	T	C	T	C	G	A
368	0368M	0	0	2	1	C	C	T	T	A	A
368	0368P	0368F	0368M	1	2	T	C	T	C	G	A
368	0368S1	0368F	0368M	1	1	C	C	T	T	A	A
374	0374F	0	0	1	1	T	C	T	C	G	A
374	0374M	0	0	2	1	T	C	T	C	A	A
374	0374P	0374F	0374M	1	2	0	0	T	C	A	A
375	0375M	0	0	2	1	C	C	T	T	A	A
375	0375P	0	0375M	1	2	C	C	T	T	A	A
375	0375S1	0	0375M	1	1	T	C	T	C	G	A
377	0377F	0	0	1	1	T	T	T	C	G	A
377	0377M	0	0	2	1	C	C	T	T	A	A
377	0377P	0377F	0377M	1	2	T	C	T	C	G	A
377	0377S1	0377F	0377M	1	1	T	C	T	T	A	A
377	0377S2	0377F	0377M	1	1	T	C	T	T	A	A
379	0379M	0	0	2	1	C	C	T	T	A	A
379	0379P	0	0379M	1	2	C	C	T	T	A	A
381	0381F	0	0	1	1	C	C	T	T	A	A
381	0381M	0	0	2	1	C	C	T	T	A	A
381	0381P	0381F	0381M	1	2	C	C	T	T	A	A
381	0381S1	0381F	0381M	1	1	C	C	T	T	A	A
383	0383F	0	0	1	1	C	C	T	T	A	A
383	0383M	0	0	2	1	C	C	T	T	A	A
383	0383P	0383F	0383M	1	2	C	C	T	T	A	A
383	0383S1	0383F	0383M	1	1	C	C	T	T	A	A
384	0384M	0	0	2	1	C	C	T	T	A	A
384	0384P	0	0384M	1	2	C	C	T	T	A	A
384	0384S1	0	0384M	1	1	C	C	T	T	A	A
385	0385F	0	0	1	1	T	C	T	C	G	A
385	0385M	0	0	2	1	C	C	T	C	A	A
385	0385P	0385F	0385M	1	2	C	C	T	C	A	A
385	0385S1	0385F	0385M	1	1	T	C	C	C	G	A
387	0387F	0	0	1	1	C	C	T	T	A	A
387	0387M	0	0	2	1	T	T	C	C	G	G
387	0387P	0387F	0387M	1	2	T	C	T	C	G	A
387	0387S1	0387F	0387M	1	1	T	C	T	C	G	A
389	0389M	0	0	2	1	T	T	C	C	G	G
389	0389P	0	0389M	1	2	T	T	C	C	G	G
389	0389S1	0	0389M	1	1	T	C	T	C	G	A
390	0390F	0	0	1	1	C	C	T	T	A	A
390	0390M	0	0	2	1	C	C	T	T	A	A
390	0390P	0390F	0390M	1	2	C	C	T	T	A	A
390	0390S1	0390F	0390M	1	1	C	C	T	T	A	A
390	0390S2	0390F	0390M	1	1	C	C	T	T	A	A
393	0393F	0	0	1	1	C	C	T	T	A	A
393	0393M	0	0	2	1	C	C	T	T	A	A
393	0393P	0	0393M	1	2	C	C	T	T	A	A
393	0393S1	0	0393M	1	1	C	C	T	T	A	A
393	0393S2	0	0393M	1	1	C	C	T	T	A	A
397	0397F	0	0	1	1	C	C	T	T	A	A
397	0397M	0	0	2	1	C	C	T	T	A	A
397	0397P	0397F	0397M	1	2	C	C	T	T	A	A
397	0397S1	0397F	0397M	1	1	C	C	T	T	A	A
398	0398F	0	0	1	1	C	C	T	T	A	A
398	0398M	0	0	2	1	C	C	T	T	A	A
398	0398P	0398F	0398M	1	2	C	C	T	T	A	A
398	0398S1	0398F	0398M	1	1	C	C	T	T	A	A
408	0408F	0	0	1	1	C	C	T	T	A	A
408	0408M	0	0	2	1	C	C	T	T	A	A
408	0408P	0408F	0408M	1	2	C	C	T	T	A	A
408	0408S1	0408F	0408M	1	1	C	C	T	T	A	A
411	0411F	0	0	1	1	C	C	T	C	A	A
411	0411M	0	0	2	1	C	C	T	T	A	A
411	0411P	0411F	0411M	1	2	C	C	T	C	A	A
411	0411S1	0411F	0411M	1	1	C	C	T	C	A	A
414	0414F	0	0	1	1	C	C	T	T	A	A
414	0414M	0	0	2	1	T	T	C	C	G	G
414	0414P	0414F	0414M	1	2	T	C	T	C	G	A
414	0414S1	0414F	0414M	1	1	T	C	T	C	G	A
417	0417F	0	0	1	1	C	C	T	T	A	A
417	0417M	0	0	2	1	C	C	T	T	A	A
417	0417P	0417F	0417M	1	2	C	C	T	T	A	A
417	0417S1	0417F	0417M	1	1	C	C	T	T	A	A
423	0423F	0	0	1	1	C	C	T	T	A	A
423	0423M	0	0	2	1	C	C	T	T	A	A
423	0423P	0423F	0423M	1	2	C	C	T	T	A	A
423	0423S1	0423F	0423M	1	1	C	C	T	T	A	A
424	0424F	0	0	1	1	C	C	T	T	A	A
424	0424M	0	0	2	1	T	C	C	C	G	A
424	0424P	0424F	0424M	1	2	T	C	T	C	G	A
424	0424S1	0424F	0424M	1	1	C	C	T	C	A	A
428	0428F	0	0	1	1	C	C	T	T	A	A
428	0428M	0	0	2	1	C	C	T	T	0	0
428	0428P	0428F	0428M	1	2	C	C	T	T	A	A
428	0428S1	0428F	0428M	1	1	C	C	0	0	A	A
430	430F	0	0	1	1	C	C	T	T	A	A
430	430M	0	0	2	1	C	C	T	C	A	A
430	430P	430F	430M	1	2	C	C	T	T	A	A
436	436F	0	0	1	1	C	C	T	T	A	A
436	436M	0	0	2	1	C	C	T	T	A	A
436	436P	436F	436M	1	2	C	C	T	T	A	A
438	0438F	0	0	1	1	T	C	T	C	G	A
438	0438M	0	0	2	1	C	C	T	T	A	A
438	0438P	0438F	0438M	1	2	T	C	T	C	G	A
438	0438S1	0438F	0438M	1	1	T	C	T	C	G	A
440	0440F	0	0	1	1	C	C	T	T	A	A
440	0440M	0	0	2	1	C	C	T	T	A	A
440	0440P	0440F	0440M	1	2	C	C	T	T	A	A
440	0440S1	0440F	0440M	1	1	C	C	T	T	A	A
441	0441F	0	0	1	1	C	C	T	T	A	A
441	0441M	0	0	2	1	T	T	C	C	G	G
441	0441P	0441F	0441M	1	2	T	C	T	C	G	A
441	0441S1	0441F	0441M	1	1	T	C	T	C	G	A
441	0441S2	0441F	0441M	1	1	T	C	T	C	G	A
441	0441S3	0441F	0441M	1	1	T	C	T	C	G	A
446	0446F	0	0	1	1	C	C	T	T	A	A
446	0446M	0	0	2	1	C	C	T	T	A	A
446	0446P	0446F	0446M	1	2	C	C	T	T	A	A
446	0446S1	0446F	0446M	1	1	C	C	T	T	A	A
446	0446S2	0446F	0446M	1	1	C	C	T	T	A	A
449	0449F	0	0	1	1	C	C	T	T	A	A
449	0449M	0	0	2	1	C	C	T	T	A	A
449	0449P	0449F	0449M	1	2	C	C	T	T	A	A
450	0450F	0	0	1	1	C	C	T	T	A	A
450	0450M	0	0	2	1	C	C	T	T	A	A
450	0450P	0450F	0450M	1	2	C	C	T	T	A	A
450	0450S1	0450F	0450M	1	1	C	C	T	T	A	A
451	0451F	0	0	1	1	C	C	T	T	A	A
451	0451M	0	0	2	1	C	C	T	T	A	A
451	0451P	0451F	0451M	1	2	C	C	T	T	A	A
452	0452F	0	0	1	1	C	C	T	T	A	A
452	0452M	0	0	2	1	T	C	T	C	G	A
452	0452P	0452F	0452M	1	2	C	C	T	T	A	A
452	0452S1	0452F	0452M	1	1	T	C	T	C	G	A
454	454F	0	0	1	1	C	C	T	T	A	A
454	454M	0	0	2	1	C	C	T	T	A	A
454	454P	454F	454M	1	2	C	C	T	T	A	A
454	454S1	454F	454M	1	1	0	0	T	T	A	A
456	0456F	0	0	1	1	C	C	T	T	A	A
456	0456M	0	0	2	1	C	C	T	T	A	A
456	0456P	0456F	0456M	1	2	C	C	T	T	A	A
459	0459F	0	0	1	1	T	C	T	C	G	A
459	0459M	0	0	2	1	C	C	T	C	A	A
459	0459P	0459F	0459M	1	2	C	C	T	T	A	A
461	0461F	0	0	1	1	C	C	T	T	A	A
461	0461M	0	0	2	1	C	C	T	T	A	A
461	0461P	0461F	0461M	1	2	C	C	T	T	A	A
463	0463F	0	0	1	1	C	C	T	T	A	A
463	0463M	0	0	2	1	C	C	T	T	A	A
463	0463P	0463F	0463M	1	2	C	C	T	T	A	A
463	0463S1	0463F	0463M	1	1	C	C	T	T	A	A
469	0469F	0	0	1	1	C	C	T	T	A	A
469	0469M	0	0	2	1	C	C	C	T	A	A
469	0469P	0469F	0469M	1	2	C	C	T	T	A	A
470	0470F	0	0	1	1	C	C	T	T	A	A
470	0470M	0	0	2	1	T	C	C	T	G	A
470	0470P	0470F	0470M	1	2	C	C	T	T	A	A
472	0472F	0	0	1	1	T	C	C	C	A	A
472	0472M	0	0	2	1	C	C	T	T	A	A
472	0472P	0472F	0472M	1	2	T	C	C	T	A	A
473	0473F	0	0	1	1	C	C	T	T	A	A
473	0473M	0	0	2	1	T	C	C	T	G	A
473	0473P	0473F	0473M	1	2	T	C	C	T	G	A
475	0475F	0	0	1	1	C	C	T	T	A	A
475	0475M	0	0	2	1	T	C	C	T	G	A
475	0475P	0475F	0475M	1	2	C	C	T	T	A	A
476	0476F	0	0	1	1	C	C	T	T	A	A
476	0476M	0	0	2	1	C	C	T	T	A	A
476	0476P	0476F	0476M	1	2	C	C	T	T	A	A
486	0486F	0	0	1	1	C	C	T	T	A	A
486	0486M	0	0	2	1	C	C	T	T	A	A
486	0486P	0486F	0486M	1	2	C	C	T	T	A	A
487	0487F	0	0	1	1	C	C	C	T	A	A
487	0487M	0	0	2	1	C	C	T	T	A	A
487	0487P	0487F	0487M	1	2	C	C	C	T	A	A
488	0488F	0	0	1	1	C	C	T	T	A	A
488	0488M	0	0	2	1	C	C	T	T	A	A
488	0488P	0488F	0488M	1	2	C	C	T	T	A	A
498	0498F	0	0	1	1	C	C	T	T	A	A
498	0498M	0	0	2	1	C	C	T	T	A	A
498	0498P	0498F	0498M	1	2	C	C	T	T	A	A
504	0504F	0	0	1	1	T	C	T	C	G	A
504	0504M	0	0	2	1	T	C	T	C	G	A
504	0504P	0504F	0504M	1	2	T	C	T	C	G	A
504	0504S1	0504F	0504M	1	1	T	C	T	C	G	A
507	0507F	0	0	1	1	C	C	T	T	A	A
507	0507M	0	0	2	1	C	C	T	T	A	A
507	0507P	0507F	0507M	1	2	C	C	T	T	A	A
507	0507S1	0507F	0507M	1	1	C	C	T	T	A	A
507	0507S2	0507F	0507M	1	1	C	C	T	T	A	A
508	0508F	0	0	1	1	C	C	T	T	A	A
508	0508M	0	0	2	1	T	C	T	C	G	A
508	0508P	0508F	0508M	1	2	T	C	T	C	G	A
508	0508S1	0508F	0508M	1	1	T	C	T	C	G	A
517	0517F	0	0	1	1	T	C	T	C	G	A
517	0517M	0	0	2	1	C	C	T	T	A	A
517	0517P	0517F	0517M	1	2	T	C	T	C	G	A
517	0517S1	0517F	0517M	1	1	C	C	T	T	A	A
518	0518F	0	0	1	1	T	C	T	C	G	A
518	0518M	0	0	2	1	C	C	T	T	A	A
518	0518P	0518F	0518M	1	2	C	C	T	T	A	A
518	0518S1	0518F	0518M	1	1	C	C	T	T	A	A
522	0522F	0	0	1	1	C	C	T	T	A	A
522	0522M	0	0	2	1	T	C	C	T	G	A
522	0522P	0522F	0522M	1	2	T	C	C	T	G	A
526	0526F	0	0	1	1	T	C	C	T	G	A
526	0526M	0	0	2	1	T	T	C	C	G	G
526	0526P	0526F	0526M	1	2	T	T	C	C	G	G
533	0533F	0	0	1	1	C	C	T	T	A	A
533	0533M	0	0	2	1	T	C	C	T	G	A
533	0533P	0533F	0533M	1	2	T	C	C	T	G	A
535	0535F	0	0	1	1	C	C	T	T	A	A
535	0535M	0	0	2	1	T	C	C	T	A	A
535	0535P	0535F	0535M	1	2	T	C	C	T	A	A
536	0536M	0	0	2	1	C	C	T	T	A	A
536	0536P	0	0536M	1	2	C	C	T	T	A	A
552	0552F	0	0	1	1	C	C	T	T	G	A
552	0552M	0	0	2	1	C	C	T	T	A	A
552	0552P	0552F	0552M	1	2	C	C	T	T	G	A
618	0618F	0	0	1	1	T	C	T	C	G	A
618	0618M	0	0	2	1	C	C	T	T	A	A
618	0618P	0618F	0618M	1	2	C	C	T	T	0	0
618	0618S1	0618F	0618M	1	1	T	C	T	C	G	A
622	0622F	0	0	1	1	C	C	T	T	A	A
622	0622M	0	0	2	1	C	C	T	T	A	A
622	0622P	0622F	0622M	1	2	C	C	T	T	A	A
622	0622S1	0622F	0622M	1	1	C	C	T	T	A	A
622	0622S2	0622F	0622M	1	1	C	C	T	T	A	A
622	0622S3	0622F	0622M	1	1	C	C	T	T	A	A
624	0624F	0	0	1	1	T	C	T	C	G	A
624	0624M	0	0	2	1	C	C	T	T	A	A
624	0624P	0624F	0624M	1	2	C	C	T	T	A	A
627	0627F	0	0	1	1	C	C	T	T	A	A
627	0627M	0	0	2	1	C	C	T	T	A	A
627	0627P	0627F	0627M	1	2	C	C	T	T	A	A
627	0627S1	0627F	0627M	1	1	C	C	T	T	A	A
629	0629F	0	0	1	1	T	C	T	C	G	A
629	0629M	0	0	2	1	C	C	T	T	A	A
629	0629P	0629F	0629M	1	2	T	C	T	C	G	A
630	0630F	0	0	1	1	T	T	C	C	A	A
630	0630M	0	0	2	1	T	C	T	C	A	A
630	0630P	0630F	0630M	1	2	T	C	T	C	A	A
630	0630S1	0630F	0630M	1	1	T	T	C	C	A	A
633	0633F	0	0	1	1	T	C	T	C	G	A
633	0633M	0	0	2	1	T	C	T	C	G	G
633	0633P	0633F	0633M	1	2	T	C	T	C	G	G
633	0633S1	0633F	0633M	1	1	T	C	T	C	G	A
634	0634F	0	0	1	1	C	C	T	T	A	A
634	0634M	0	0	2	1	C	C	T	T	A	A
634	0634P	0634F	0634M	1	2	C	C	T	T	A	A
634	0634S1	0634F	0634M	1	1	C	C	T	T	A	A
635	0635F	0	0	1	1	T	C	T	C	G	A
635	0635M	0	0	2	1	C	C	T	T	A	A
635	0635P	0635F	0635M	1	2	T	C	T	C	G	A
635	0635S1	0635F	0635M	1	1	0	0	0	0	0	0
636	0636F	0	0	1	1	C	C	T	T	A	A
636	0636M	0	0	2	1	T	C	T	C	A	A
636	0636P	0636F	0636M	1	2	C	C	T	T	A	A
637	0637F	0	0	1	1	C	C	T	C	A	A
637	0637M	0	0	2	1	C	C	T	T	A	A
637	0637P	0637F	0637M	1	2	C	C	T	C	A	A
637	0637S1	0637F	0637M	1	1	C	C	T	T	A	A
637	0637S2	0637F	0637M	1	1	C	C	T	T	A	A
640	0640F	0	0	1	1	C	C	T	C	A	A
640	0640M	0	0	2	1	C	C	T	T	A	A
640	0640P	0640F	0640M	1	2	C	C	T	T	A	A
640	0640S1	0640F	0640M	1	1	C	C	T	C	A	A
642	0642F	0	0	1	1	T	T	C	C	0	0
642	0642M	0	0	2	1	C	C	T	T	A	A
642	0642P	0642F	0642M	1	2	0	0	0	0	0	0
642	0642S1	0642F	0642M	1	1	T	C	T	C	G	A
645	0645F	0	0	1	1	C	C	T	T	A	A
645	0645M	0	0	2	1	C	C	T	T	A	A
645	0645P	0645F	0645M	1	2	C	C	T	T	A	A
650	0650F	0	0	1	1	T	C	T	C	A	A
650	0650P	0650F	0	1	2	T	C	T	C	A	A
651	0651F	0	0	1	1	C	C	T	T	A	A
651	0651M	0	0	2	1	C	C	T	T	0	0
651	0651P	0651F	0651M	1	2	C	C	T	T	A	A
651	0651S1	0651F	0651M	1	1	C	C	T	T	A	A
652	0652F	0	0	1	1	C	C	T	T	A	A
652	0652M	0	0	2	1	C	C	T	T	A	A
652	0652P	0652F	0652M	1	2	C	C	T	T	A	A
652	0652S1	0652F	0652M	1	1	C	C	T	T	A	A
653	0653F	0	0	1	1	C	C	T	C	A	A
653	0653M	0	0	2	1	C	C	T	T	A	A
653	0653P	0653F	0653M	1	2	C	C	T	C	A	A
653	0653S1	0653F	0653M	1	1	C	C	T	T	A	A
664	0664F	0	0	1	1	C	C	T	T	A	A
664	0664M	0	0	2	1	C	C	T	T	A	A
664	0664P	0664F	0664M	1	2	C	C	T	T	A	A
664	0664S1	0664F	0664M	1	1	C	C	T	T	A	A
668	0668F	0	0	1	1	T	C	T	C	G	A
668	0668M	0	0	2	1	T	C	T	C	G	A
668	0668P	0668F	0668M	1	2	C	C	0	0	A	A
668	0668S1	0668F	0668M	1	1	T	C	T	C	G	A
668	0668S2	0668F	0668M	1	1	T	C	T	C	G	A
672	0672M	0	0	2	1	T	C	C	C	G	A
672	0672P	0	0672M	1	2	T	C	C	C	G	A
673	0673F	0	0	1	1	T	C	T	C	G	A
673	0673M	0	0	2	1	C	C	T	T	A	A
673	0673P	0673F	0673M	1	2	T	C	T	C	G	A
673	0673S1	0673F	0673M	1	1	T	C	T	C	G	A
677	0677F	0	0	1	1	C	C	T	T	A	A
677	0677M	0	0	2	1	C	C	T	C	A	A
677	0677P	0677F	0677M	1	2	C	C	T	T	A	A
677	0677S1	0677F	0677M	1	1	C	C	T	T	A	A
681	0681M	0	0	2	1	C	C	T	T	A	A
681	0681P	0	0681M	1	2	T	C	T	C	G	A
690	690F	0	0	1	1	C	C	T	T	A	A
690	690M	0	0	2	1	C	C	T	T	A	A
690	690P	690F	690M	1	2	C	C	T	T	A	A
690	690S1	690F	690M	1	1	C	C	T	T	A	A
693	0693F	0	0	1	1	C	C	T	T	A	A
693	0693M	0	0	2	1	C	C	T	T	A	A
693	0693P	0693F	0693M	1	2	C	C	T	T	A	A
694	0694F	0	0	1	1	C	C	T	T	A	A
694	0694M	0	0	2	1	C	C	T	T	0	0
694	0694P	0694F	0694M	1	2	C	C	T	T	A	A
694	0694S1	0694F	0694M	1	1	C	C	T	T	A	A
697	0697M	0	0	2	1	C	C	T	T	A	A
697	0697P	0	0697M	1	2	C	C	T	T	A	A
699	0699F	0	0	1	1	T	C	T	C	G	A
699	0699M	0	0	2	1	C	C	T	C	A	A
699	0699P	0699F	0699M	1	2	C	C	T	C	A	A
699	0699S1	0699F	0699M	1	1	C	C	T	T	A	A
699	0699S2	0699F	0699M	1	1	T	C	T	C	G	A
700	0700F	0	0	1	1	C	C	T	T	A	A
700	0700M	0	0	2	1	T	C	T	C	G	A
700	0700P	0700F	0700M	1	2	T	C	T	C	G	A
700	0700S1	0700F	0700M	1	1	T	C	T	C	G	A
700	0700S2	0700F	0700M	1	1	C	C	T	T	A	A
701	0701F	0	0	1	1	T	C	T	C	A	A
701	0701M	0	0	2	1	C	C	T	T	A	A
701	0701P	0701F	0701M	1	2	T	C	T	C	A	A
701	0701S1	0701F	0701M	1	1	C	C	T	T	A	A
705	0705M	0	0	2	1	C	C	T	T	A	A
705	0705P	0	0705M	1	2	C	C	T	T	A	A
713	0713M	0	0	2	1	C	C	T	T	A	A
713	0713P	0	0713M	1	2	T	C	T	C	G	A
717	717F	0	0	1	1	C	C	T	T	A	A
717	717M	0	0	2	1	C	C	0	0	A	A
717	717P	717F	717M	1	2	C	C	T	T	A	A
717	717S1	717F	717M	1	1	C	C	T	T	A	A
720	0720F	0	0	1	1	C	C	T	T	A	A
720	0720M	0	0	2	1	0	0	T	T	A	A
720	0720P	0720F	0720M	1	2	C	C	T	T	A	A
720	0720S1	0720F	0720M	1	1	C	C	T	T	A	A
723	723F	0	0	1	1	C	C	T	C	A	A
723	723M	0	0	2	1	T	C	T	C	G	A
723	723P	723F	723M	1	2	T	C	T	C	G	A
726	0726F	0	0	1	1	C	C	T	T	A	A
726	0726M	0	0	2	1	C	C	T	T	A	A
726	0726P	0726F	0726M	1	2	C	C	T	T	A	A
726	0726S1	0726F	0726M	1	1	C	C	T	T	A	A
731	0731F	0	0	1	1	C	C	T	T	A	A
731	0731M	0	0	2	1	T	C	T	C	G	A
731	0731P	0731F	0731M	1	2	C	C	T	T	A	A
734	734M	0	0	2	1	C	C	T	T	A	A
734	734P	0	734M	1	2	C	C	T	T	A	A
734	734S1	0	734M	1	1	C	C	T	T	A	A
740	0740F	0	0	1	1	C	C	T	T	A	A
740	0740M	0	0	2	1	T	C	T	C	A	A
740	0740P	0740F	0740M	1	2	C	C	T	T	A	A
743	743F	0	0	1	1	C	C	T	T	A	A
743	743M	0	0	2	1	C	C	T	T	A	A
743	743P	743F	743M	1	2	C	C	T	T	A	A
743	743S1	743F	743M	1	1	C	C	T	T	A	A
752	0752F	0	0	1	1	C	C	T	T	A	A
752	0752M	0	0	2	1	C	C	T	T	A	A
752	0752P	0752F	0752M	1	2	C	C	T	T	A	A
753	0753F	0	0	1	1	C	C	T	T	A	A
753	0753M	0	0	2	1	C	C	T	T	A	A
753	0753P	0753F	0753M	1	2	C	C	T	T	A	A
753	0753S1	0753F	0753M	1	1	C	C	T	T	A	A
754	754F	0	0	1	1	C	C	T	C	A	A
754	754M	0	0	2	1	T	C	T	C	G	A
754	754P	754F	754M	1	2	C	C	T	T	A	A
754	754S1	754F	754M	1	1	T	C	C	C	G	A
757	0757F	0	0	1	1	C	C	T	T	A	A
757	0757M	0	0	2	1	C	C	T	T	A	A
757	0757P	0757F	0757M	1	2	C	C	T	T	A	A
757	0757S1	0757F	0757M	1	1	C	C	T	T	A	A
761	0761F	0	0	1	1	C	C	T	T	A	A
761	0761M	0	0	2	1	T	C	T	C	G	A
761	0761P	0761F	0761M	1	2	T	C	T	C	G	A
761	0761S1	0761F	0761M	1	1	0	0	0	0	0	0
761	0761S2	0761F	0761M	1	1	T	C	T	C	G	A
762	0762F	0	0	1	1	C	C	T	T	A	A
762	0762M	0	0	2	1	C	C	T	T	A	A
762	0762P	0762F	0762M	1	2	C	C	T	T	A	A
762	0762S1	0762F	0762M	1	1	C	C	T	T	A	A
764	0764F	0	0	1	1	T	C	T	C	G	A
764	0764M	0	0	2	1	0	0	T	T	A	A
764	0764P	0764F	0764M	1	2	C	C	T	T	A	A
764	0764S1	0764F	0764M	1	1	C	C	T	T	A	A
765	0765F	0	0	1	1	C	C	T	T	A	A
765	0765M	0	0	2	1	T	C	T	C	G	A
765	0765P	0765F	0765M	1	2	T	C	T	C	G	A
765	0765S1	0765F	0765M	1	1	T	C	T	C	G	A
766	0766F	0	0	1	1	C	C	T	T	A	A
766	0766M	0	0	2	1	C	C	T	T	A	A
766	0766P	0766F	0766M	1	2	C	C	T	T	A	A
766	0766S1	0766F	0766M	1	1	C	C	T	T	A	A
766	0766S2	0766F	0766M	1	1	C	C	T	T	A	A
767	0767F	0	0	1	1	C	C	T	T	A	A
767	0767M	0	0	2	1	T	C	T	C	G	A
767	0767P	0767F	0767M	1	2	T	C	T	C	G	A
767	0767S1	0767F	0767M	1	1	T	C	T	C	G	A
775	0775F	0	0	1	1	C	C	T	T	A	A
775	0775M	0	0	2	1	C	C	T	T	A	A
775	0775P	0775F	0775M	1	2	C	C	T	T	A	A
775	0775S1	0775F	0775M	1	1	C	C	T	T	A	A
775	0775S2	0775F	0775M	1	1	C	C	T	T	A	A
776	0776F	0	0	1	1	T	C	T	C	G	A
776	0776M	0	0	2	1	T	C	C	C	G	A
776	0776P	0776F	0776M	1	2	T	C	T	C	G	A
776	0776S1	0776F	0776M	1	1	C	C	T	C	A	A
776	0776S2	0776F	0776M	1	1	T	C	C	C	G	A
777	777M	0	0	2	1	C	C	T	T	A	A
777	777P	0	777M	1	2	C	C	T	T	A	A
780	0780F	0	0	1	1	C	C	T	T	A	A
780	0780M	0	0	2	1	C	C	T	T	A	A
780	0780P	0780F	0780M	1	2	C	C	T	T	A	A
780	0780S1	0780F	0780M	1	1	C	C	T	T	A	A
782	0782F	0	0	1	1	C	C	T	T	A	A
782	0782M	0	0	2	1	C	C	T	T	A	A
782	0782P	0782F	0782M	1	2	C	C	0	0	A	A
782	0782S1	0782F	0782M	1	1	C	C	0	0	A	A
783	0783F	0	0	1	1	C	C	T	T	A	A
783	0783M	0	0	2	1	C	C	T	T	A	A
783	0783P	0783F	0783M	1	2	C	C	T	T	A	A
785	0785F	0	0	1	1	T	C	T	C	G	A
785	0785M	0	0	2	1	C	C	T	T	A	A
785	0785P	0785F	0785M	1	2	0	0	T	C	G	A
785	0785S1	0785F	0785M	1	1	C	C	T	T	A	A
788	0788F	0	0	1	1	C	C	T	T	A	A
788	0788M	0	0	2	1	C	C	T	T	A	A
788	0788P	0788F	0788M	1	2	C	C	T	T	A	A
788	0788S1	0788F	0788M	1	1	C	C	T	T	A	A
791	791F	0	0	1	1	C	C	T	T	A	A
791	791M	0	0	2	1	C	C	T	T	A	A
791	791P	791F	791M	1	2	C	C	T	T	A	A
791	791S1	791F	791M	1	1	C	C	T	T	A	A
791	791S2	791F	791M	1	1	0	0	T	T	A	A
791	791S3	791F	791M	1	1	C	C	T	T	A	A
792	0792F	0	0	1	1	C	C	T	T	A	A
792	0792M	0	0	2	1	C	C	T	T	A	A
792	0792P	0792F	0792M	1	2	C	C	T	T	A	A
792	0792S1	0792F	0792M	1	1	C	C	T	T	A	A
796	796F	0	0	1	1	C	C	T	T	A	A
796	796M	0	0	2	1	C	C	T	T	A	A
796	796P	796F	796M	1	2	C	C	T	T	A	A
796	796S1	796F	796M	1	1	C	C	T	T	A	A
799	0799F	0	0	1	1	T	C	T	C	G	A
799	0799M	0	0	2	1	C	C	T	T	A	A
799	0799P	0799F	0799M	1	2	C	C	T	T	A	A
799	0799S1	0799F	0799M	1	1	T	C	T	C	G	A
801	0801F	0	0	1	1	C	C	T	T	G	A
801	0801M	0	0	2	1	C	C	T	C	A	A
801	0801P	0801F	0801M	1	2	C	C	T	C	A	A
801	0801S1	0801F	0801M	1	1	C	C	T	C	A	A
803	0803F	0	0	1	1	C	C	T	T	A	A
803	0803M	0	0	2	1	C	C	0	0	0	0
803	0803P	0803F	0803M	1	2	C	C	T	T	A	A
803	0803S1	0803F	0803M	1	1	C	C	T	T	A	A
803	0803S2	0803F	0803M	1	1	C	C	T	T	A	A
804	804F	0	0	1	1	C	C	T	T	A	A
804	804M	0	0	2	1	C	C	T	T	A	A
804	804P	804F	804M	1	2	C	C	T	T	A	A
804	804S1	804F	804M	1	1	0	0	0	0	0	0
804	804S2	804F	804M	1	1	C	C	T	T	A	A
807	807F	0	0	1	1	T	C	C	C	G	A
807	807M	0	0	2	1	C	C	T	T	A	A
807	807P	807F	807M	1	2	T	C	T	C	G	A
807	807S1	807F	807M	1	1	T	C	T	C	G	A
807	807S2	807F	807M	1	1	C	C	T	C	A	A
807	807S3	807F	807M	1	1	C	C	0	0	A	A
810	810F	0	0	1	1	C	C	T	T	A	A
810	810M	0	0	2	1	C	C	T	T	A	A
810	810P	810F	810M	1	2	C	C	T	T	A	A
810	810S1	810F	810M	1	1	C	C	T	T	A	A
812	812F	0	0	1	1	C	C	T	C	A	A
812	812M	0	0	2	1	C	C	T	C	A	A
812	812P	812F	812M	1	2	C	C	T	T	A	A
812	812S1	812F	812M	1	1	C	C	T	C	A	A
813	0813F	0	0	1	1	C	C	T	T	A	A
813	0813M	0	0	2	1	C	C	T	T	A	A
813	0813P	0813F	0813M	1	2	C	C	T	T	A	A
813	0813S1	0813F	0813M	1	1	C	C	T	T	A	A
814	814F	0	0	1	1	C	C	T	C	A	A
814	814M	0	0	2	1	C	C	T	T	A	A
814	814P	814F	814M	1	2	C	C	T	T	A	A
814	814S1	814F	814M	1	1	C	C	T	C	A	A
818	818F	0	0	1	1	C	C	T	T	A	A
818	818M	0	0	2	1	C	C	T	T	A	A
818	818P	818F	818M	1	2	C	C	T	T	A	A
818	818S1	818F	818M	1	1	C	C	T	T	A	A
819	819F	0	0	1	1	C	C	T	T	A	A
819	819M	0	0	2	1	C	C	T	T	A	A
819	819P	819F	819M	1	2	C	C	T	T	A	A
819	819S1	819F	819M	1	1	C	C	T	T	A	A
821	0821F	0	0	1	1	T	C	T	C	A	A
821	0821M	0	0	2	1	C	C	T	T	A	A
821	0821P	0821F	0821M	1	2	T	C	T	C	A	A
821	0821S1	0821F	0821M	1	1	C	C	T	T	A	A
822	822F	0	0	1	1	C	C	T	C	A	A
822	822M	0	0	2	1	C	C	T	C	A	A
822	822P	822F	822M	1	2	C	C	T	C	A	A
822	822S1	822F	822M	1	1	C	C	T	C	A	A
822	822S2	822F	822M	1	1	C	C	T	C	A	A
826	826M	0	0	2	1	T	C	T	C	G	A
826	826p	0	826M	1	2	T	C	T	C	A	A
826	826S1	0	826M	1	1	0	0	0	0	0	0
826	826S2	0	826M	1	1	T	T	C	C	0	0
827	0827F	0	0	1	1	C	C	T	T	0	0
827	0827M	0	0	2	1	C	C	T	T	A	A
827	0827P	0827F	0827M	1	2	C	C	T	T	A	A
827	0827S2	0827F	0827M	1	1	C	C	T	T	A	A
828	828F	0	0	1	1	T	C	T	C	A	A
828	828M	0	0	2	1	C	C	T	T	A	A
828	828P	828F	828M	1	2	C	C	T	T	A	A
829	0829F	0	0	1	1	C	C	T	T	A	A
829	0829M	0	0	2	1	C	C	T	T	A	A
829	0829P	0829F	0829M	1	2	C	C	T	T	A	A
830	830f	0	0	1	1	C	C	T	T	A	A
830	830m	0	0	2	1	T	T	C	C	G	A
830	830p	830f	830m	1	2	T	C	T	C	A	A
830	830s1	830f	830m	1	1	T	C	T	C	A	A
831	0831F	0	0	1	1	C	C	T	C	A	A
831	0831M	0	0	2	1	C	C	T	T	A	A
831	0831P	0831F	0831M	1	2	C	C	T	T	A	A
833	0833F	0	0	1	1	C	C	T	T	A	A
833	0833M	0	0	2	1	C	C	T	T	A	A
833	0833P	0833F	0833M	1	2	C	C	T	T	A	A
833	0833S1	0833F	0833M	1	1	C	C	T	T	A	A
833	0833S2	0833F	0833M	1	1	C	C	T	T	A	A
838	0838f	0	0	1	1	T	C	T	C	G	A
838	0838m	0	0	2	1	C	C	T	T	A	A
838	0838p	0838f	0838m	1	2	T	C	T	C	G	A
838	0838s1	0838f	0838m	1	1	T	C	T	C	G	A
838	0838s2	0838f	0838m	1	1	C	C	T	T	A	A
840	0840F	0	0	1	1	T	C	C	T	G	A
840	0840M	0	0	2	1	C	C	T	T	A	A
840	0840P	0840F	0840M	1	2	0	0	C	T	G	A
842	0842F	0	0	1	1	T	C	T	C	G	A
842	0842M	0	0	2	1	C	C	T	T	A	A
842	0842P	0842F	0842M	1	2	T	C	T	C	G	A
846	846F	0	0	1	1	T	C	T	C	G	A
846	846M	0	0	2	1	C	C	T	T	A	A
846	846P	846F	846M	1	2	T	C	T	C	G	A
848	848M	0	0	2	1	C	C	T	T	0	0
848	848P	0	848M	1	2	C	C	T	C	A	A
850	0850F	0	0	1	1	C	C	T	C	A	A
850	0850M	0	0	2	1	C	C	T	T	A	A
850	0850P	0850F	0850M	1	2	C	C	T	T	A	A
851	0851F	0	0	1	1	C	C	T	T	A	A
851	0851M	0	0	2	1	C	C	T	T	A	A
851	0851P	0851F	0851M	1	2	C	C	T	T	A	A
851	0851S1	0851F	0851M	1	1	C	C	T	T	A	A
852	0852F	0	0	1	1	T	C	C	C	G	A
852	0852M	0	0	2	1	C	C	T	T	A	A
852	0852P	0852F	0852M	1	2	T	C	T	C	G	A
852	0852S1	0852F	0852M	1	1	C	C	T	C	A	A
853	0853F	0	0	1	1	C	C	T	T	A	A
853	0853M	0	0	2	1	C	C	T	T	A	A
853	0853P	0853F	0853M	1	2	C	C	T	T	A	A
853	0853S1	0853F	0853M	1	1	C	C	T	T	A	A
855	0855F	0	0	1	1	C	C	T	T	A	A
855	0855M	0	0	2	1	T	C	T	C	G	A
855	0855P	0855F	0855M	1	2	C	C	0	0	A	A
855	0855S1	0855F	0855M	1	1	C	C	0	0	A	A
856	0856F	0	0	1	1	C	C	T	T	A	A
856	0856M	0	0	2	1	C	C	T	T	A	A
856	0856P	0856F	0856M	1	2	C	C	T	T	A	A
856	0856S1	0856F	0856M	1	1	C	C	T	T	A	A
857	857F	0	0	1	1	T	C	T	C	G	A
857	857M	0	0	2	1	C	C	T	T	A	A
857	857P	857F	857M	1	2	T	C	T	C	G	A
861	861F	0	0	1	1	T	C	C	C	G	A
861	861M	0	0	2	1	C	C	T	T	A	A
861	861P	861F	861M	1	2	C	C	T	C	A	A
862	862F	0	0	1	1	C	C	T	T	A	A
862	862M	0	0	2	1	C	C	T	T	A	A
862	862P	862F	862M	1	2	C	C	T	T	A	A
862	862S1	862F	862M	1	1	C	C	T	T	A	A
863	863M	0	0	2	1	C	C	T	T	A	A
863	863P	0	863M	1	2	C	C	T	T	A	A
863	863S1	0	863M	1	1	C	C	T	T	A	A
863	863S2	0	863M	1	1	T	C	T	C	G	A
864	0864F	0	0	1	1	C	C	T	T	A	A
864	0864M	0	0	2	1	C	C	T	T	A	A
864	0864P	0864F	0864M	1	2	C	C	T	T	A	A
864	0864S1	0864F	0864M	1	1	C	C	T	T	A	A
866	866F	0	0	1	1	C	C	T	T	A	A
866	866M	0	0	2	1	C	C	T	T	A	A
866	866P	866F	866M	1	2	C	C	T	T	A	A
866	866S1	866F	866M	1	1	C	C	T	T	A	A
867	0867F	0	0	1	1	C	C	T	T	A	A
867	0867M	0	0	2	1	C	C	T	T	A	A
867	0867P	0867F	0867M	1	2	C	C	T	T	A	A
868	0868F	0	0	1	1	C	C	T	T	A	A
868	0868M	0	0	2	1	C	C	T	T	A	A
868	0868P	0868F	0868M	1	2	C	C	T	T	A	A
870	0870F	0	0	1	1	C	C	T	T	A	A
870	0870M	0	0	2	1	T	C	T	C	G	A
870	0870P	0870F	0870M	1	2	0	0	T	C	0	0
870	0870S1	0870F	0870M	1	1	T	C	T	C	G	A
871	871F	0	0	1	1	C	C	T	C	A	A
871	871M	0	0	2	1	C	C	T	T	A	A
871	871P	871F	871M	1	2	C	C	T	T	A	A
875	875F	0	0	1	1	T	T	C	C	G	A
875	875M	0	0	2	1	C	C	T	T	A	A
875	875P	875F	875M	1	2	T	C	T	C	A	A
875	875S1	875F	875M	1	1	T	C	T	C	A	A
875	875S2	875F	875M	1	1	T	C	T	C	A	A
876	0876F	0	0	1	1	C	C	T	T	A	A
876	0876M	0	0	2	1	C	C	T	C	A	A
876	0876P	0876F	0876M	1	2	C	C	T	T	A	A
878	878F	0	0	1	1	C	C	T	T	A	A
878	878M	0	0	2	1	T	C	T	C	G	A
878	878P	878F	878M	1	2	C	C	T	T	A	A
878	878S1	878F	878M	1	1	C	C	T	T	A	A
880	880F	0	0	1	1	T	T	0	0	G	G
880	880M	0	0	2	1	C	C	T	T	A	A
880	880P	880F	880M	1	2	T	C	T	C	G	A
880	880S1	880F	880M	1	1	T	C	T	C	G	A
896	0896F	0	0	1	1	C	C	T	T	A	A
896	0896M	0	0	2	1	T	C	T	C	G	A
896	0896P	0896F	0896M	1	2	C	C	T	T	A	A
896	0896S1	0896F	0896M	1	1	T	C	T	C	G	A
913	0913F	0	0	1	1	T	C	T	C	G	A
913	0913M	0	0	2	1	T	C	T	C	G	A
913	0913P	0913F	0913M	1	2	T	C	T	C	G	A
914	914F	0	0	1	1	C	C	T	T	A	A
914	914M	0	0	2	1	C	C	T	T	A	A
914	914P	914F	914M	1	2	C	C	T	T	A	A
914	914S1	914F	914M	1	1	C	C	T	T	A	A
915	0915F	0	0	1	1	T	C	T	C	G	A
915	0915M	0	0	2	1	T	C	T	C	G	A
915	0915P	0915F	0915M	1	2	C	C	T	T	A	A
917	0917M	0	0	2	1	C	C	T	T	0	0
917	0917P	0	0917M	1	2	C	C	T	T	A	A
919	919F	0	0	1	1	C	C	T	T	A	A
919	919M	0	0	2	1	T	C	T	C	G	A
919	919P	919F	919M	1	2	C	C	T	T	A	A
922	922F	0	0	1	1	C	C	T	T	A	A
922	922M	0	0	2	1	C	C	T	T	A	A
922	922P	922F	922M	1	2	C	C	T	T	A	A
922	922S1	922F	922M	1	1	C	C	T	T	A	A
922	922S2	922F	922M	1	1	C	C	T	T	A	A
922	922S3	922F	922M	1	1	C	C	T	T	A	A
923	0923F	0	0	1	1	T	C	T	C	G	A
923	0923M	0	0	2	1	C	C	T	T	A	A
923	0923P	0923F	0923M	1	2	T	C	T	C	G	A
923	0923S1	0923F	0923M	1	1	C	C	T	T	A	A
926	926F	0	0	1	1	T	C	T	C	G	A
926	926M	0	0	2	1	C	C	T	T	A	A
926	926P	926F	926M	1	2	0	0	0	0	0	0
926	926S1	926F	926M	1	1	C	C	T	T	A	A
928	0928M	0	0	2	1	C	C	T	T	A	A
928	0928P	0	0928M	1	2	C	C	T	T	A	A
930	0930F	0	0	1	1	C	C	T	T	A	A
930	0930M	0	0	2	1	T	C	T	C	G	A
930	0930P	0930F	0930M	1	2	C	C	T	T	A	A
930	0930S1	0930F	0930M	1	1	C	C	T	T	A	A
931	931F	0	0	1	1	C	C	T	T	A	A
931	931M	0	0	2	1	C	C	T	T	A	A
931	931P	931F	931M	1	2	C	C	T	T	A	A
933	0933F	0	0	1	1	C	C	T	T	A	A
933	0933M	0	0	2	1	C	C	T	T	A	A
933	0933P	0933F	0933M	1	2	C	C	T	T	A	A
933	0933S1	0933F	0933M	1	1	C	C	T	T	A	A
936	0936F	0	0	1	1	C	C	T	C	A	A
936	0936M	0	0	2	1	C	C	T	T	A	A
936	0936P	0936F	0936M	1	2	C	C	T	C	A	A
938	0938F	0	0	1	1	C	C	T	T	A	A
938	0938M	0	0	2	1	C	C	T	T	A	A
938	0938P	0938F	0938M	1	2	C	C	T	T	A	A
938	0938S1	0938F	0938M	1	1	C	C	T	T	A	A
939	939F	0	0	1	1	C	C	T	T	A	A
939	939M	0	0	2	1	C	C	T	T	A	A
939	939P	939F	939M	1	2	C	C	T	T	A	A
939	939S1	939F	939M	1	1	C	C	T	T	A	A
939	939S2	939F	939M	1	1	C	C	T	T	A	A
940	0940F	0	0	1	1	C	C	T	T	A	A
940	0940M	0	0	2	1	C	C	T	T	A	A
940	0940P	0940F	0940M	1	2	C	C	T	T	A	A
947	0947F	0	0	1	1	C	C	T	T	A	A
947	0947M	0	0	2	1	C	C	T	T	A	A
947	0947P	0947F	0947M	1	2	C	C	T	T	A	A
947	0947PS1	0947F	0947M	1	2	C	C	T	T	A	A
948	0948F	0	0	1	1	C	C	T	T	A	A
948	0948P	0948F	0	1	2	C	C	T	T	A	A
948	0948S1	0948F	0	1	1	C	C	T	T	A	A
948	0948S2	0948F	0	1	1	C	C	T	T	A	A
951	0951F	0	0	1	1	T	C	T	C	A	A
951	0951M	0	0	2	1	T	C	T	C	A	A
951	0951P	0951F	0951M	1	2	T	T	C	C	A	A
951	0951S1	0951F	0951M	1	1	T	T	C	C	A	A
951	0951S2	0951F	0951M	1	1	T	T	C	C	A	A
957	0957F	0	0	1	1	C	C	T	T	A	A
957	0957M	0	0	2	1	C	C	T	T	A	A
957	0957P	0957F	0957M	1	2	C	C	T	T	A	A
960	0960F	0	0	1	1	C	C	T	T	A	A
960	0960M	0	0	2	1	T	T	C	C	G	A
960	0960P	0960F	0960M	1	2	T	C	T	C	G	A
960	0960S1	0960F	0960M	1	1	T	C	0	0	G	A
965	0965F	0	0	1	1	T	C	T	C	G	A
965	0965M	0	0	2	1	C	C	T	T	A	A
965	0965P	0965F	0965M	1	2	C	C	T	T	A	A
965	0965S1	0965F	0965M	1	1	T	C	T	C	G	A
966	0966F	0	0	1	1	C	C	T	C	A	A
966	0966M	0	0	2	1	C	C	T	T	A	A
966	0966P	0966F	0966M	1	2	C	C	T	T	A	A
966	0966S1	0966F	0966M	1	1	C	C	T	C	A	A
968	0968F	0	0	1	1	T	C	T	C	G	A
968	0968M	0	0	2	1	T	C	T	C	G	A
968	0968P	0968F	0968M	1	2	C	C	T	T	A	A
970	0970F	0	0	1	1	C	C	T	T	A	A
970	0970M	0	0	2	1	C	C	T	T	A	A
970	0970P	0970F	0970M	1	2	C	C	T	T	A	A
970	0970S1	0970F	0970M	1	1	C	C	T	T	A	A
970	0970S2	0970F	0970M	1	1	C	C	T	T	A	A
972	972F	0	0	1	1	T	C	T	C	A	A
972	972M	0	0	2	1	C	C	T	T	A	A
972	972P	972F	972M	1	2	T	C	T	C	A	A
972	972S1	972F	972M	1	1	C	C	T	T	A	A
974	0974F	0	0	1	1	T	C	C	T	G	A
974	0974M	0	0	2	1	T	C	C	T	G	A
974	0974P	0974F	0974M	1	2	T	C	C	T	G	A
978	978F	0	0	1	1	C	C	T	T	A	A
978	978M	0	0	2	1	C	C	T	T	A	A
978	978P	978F	978M	1	2	C	C	T	T	A	A
978	978S1	978F	978M	1	1	C	C	T	T	A	A
979	0979F	0	0	1	1	C	C	T	T	A	A
979	0979M	0	0	2	1	T	C	C	T	G	A
979	0979P	0979F	0979M	1	2	T	C	C	T	G	A
980	980F	0	0	1	1	C	C	T	T	A	A
980	980M	0	0	2	1	C	C	T	T	A	A
980	980P	980F	980M	1	2	C	C	T	T	A	A
980	980S1	980F	980M	1	1	C	C	T	T	A	A
980	980S2	980F	980M	1	1	C	C	0	0	A	A
980	980S3	980F	980M	1	1	C	C	T	T	A	A
982	0982F	0	0	1	1	T	C	T	C	A	A
982	0982M	0	0	2	1	C	C	T	C	A	A
982	0982P	0982F	0982M	1	2	T	C	T	C	A	A
982	0982S1	0982F	0982M	1	1	C	C	T	T	A	A
983	0983F	0	0	1	1	C	C	T	T	A	A
983	0983M	0	0	2	1	C	C	T	T	A	A
983	0983P	0983F	0983M	1	2	C	C	T	T	A	A
984	984F	0	0	1	1	C	C	T	T	A	A
984	984M	0	0	2	1	C	C	T	C	A	A
984	984P	984F	984M	1	2	C	C	T	T	A	A
984	984S1	984F	984M	1	1	C	C	T	C	A	A
985	0985F	0	0	1	1	C	C	T	T	A	A
985	0985M	0	0	2	1	T	C	T	C	G	A
985	0985P	0985F	0985M	1	2	T	C	T	C	G	A
985	0985S1	0985F	0985M	1	1	T	C	T	C	G	A
997	0997F	0	0	1	1	C	C	T	T	A	A
997	0997M	0	0	2	1	C	C	T	T	A	A
997	0997P	0997F	0997M	1	2	0	0	0	0	0	0
997	0997S1	0997F	0997M	1	1	0	0	0	0	0	0
997	0997S2	0997F	0997M	1	1	C	C	T	T	A	A
998	0998F	0	0	1	1	C	C	T	T	A	A
998	0998M	0	0	2	1	C	C	T	T	A	A
998	0998P	0998F	0998M	1	2	C	C	T	T	0	0
998	0998S1	0998F	0998M	1	1	C	C	T	T	A	A
1000	1000F	0	0	1	1	C	C	T	T	A	A
1000	1000M	0	0	2	1	C	C	T	T	A	A
1000	1000P	1000F	1000M	1	2	C	C	T	T	A	A
1003	1003F	0	0	1	1	T	C	C	T	G	A
1003	1003M	0	0	2	1	T	C	C	C	A	A
1003	1003P	1003F	1003M	1	2	T	T	C	C	G	A
1005	1005M	0	0	2	1	C	C	T	T	A	A
1005	1005P	0	1005M	1	2	C	C	T	T	A	A
1007	1007F	0	0	1	1	C	C	T	T	A	A
1007	1007M	0	0	2	1	C	C	T	C	A	A
1007	1007P	1007F	1007M	1	2	C	C	T	T	A	A
1008	1008M	0	0	2	1	C	C	T	T	A	A
1008	1008P	0	1008M	1	2	C	C	T	T	A	A
1009	1009F	0	0	1	1	C	C	T	T	A	A
1009	1009M	0	0	2	1	T	C	T	C	G	A
1009	1009P	1009F	1009M	1	2	C	C	T	T	A	A
1009	1009S1	1009F	1009M	1	1	C	C	T	T	A	A
1009	1009S2	1009F	1009M	1	1	T	C	T	C	G	A
1011	1011F	0	0	1	1	C	C	T	T	A	A
1011	1011M	0	0	2	1	C	C	T	T	A	A
1011	1011P	1011F	1011M	1	2	C	C	T	T	A	A
1011	1011S1	1011F	1011M	1	1	C	C	T	T	A	A
1011	1011S2	1011F	1011M	1	1	C	C	T	T	A	A
1012	1012F	0	0	1	1	C	C	T	T	A	A
1012	1012M	0	0	2	1	C	C	T	T	A	A
1012	1012P	1012F	1012M	1	2	C	C	T	T	A	A
1012	1012S1	1012F	1012M	1	1	0	0	0	0	0	0
1013	1013F	0	0	1	1	C	C	T	T	A	A
1013	1013M	0	0	2	1	C	C	T	T	A	A
1013	1013P	1013F	1013M	1	2	C	C	0	0	A	A
1013	1013S1	1013F	1013M	1	1	C	C	T	T	A	A
1016	1016F	0	0	1	1	C	C	T	T	A	A
1016	1016M	0	0	2	1	C	C	T	T	A	A
1016	1016P	1016F	1016M	1	2	C	C	T	T	A	A
1021	1021F	0	0	1	1	C	C	T	T	A	A
1021	1021M	0	0	2	1	C	C	T	T	A	A
1021	1021P	1021F	1021M	1	2	C	C	T	T	A	A
1021	1021S1	1021F	1021M	1	1	C	C	T	T	A	A
1021	1021S2	1021F	1021M	1	1	C	C	T	T	A	A
1022	1022F	0	0	1	1	C	C	T	T	A	A
1022	1022M	0	0	2	1	C	C	T	T	A	A
1022	1022P	1022F	1022M	1	2	C	C	T	T	A	A
1022	1022S1	1022F	1022M	1	1	C	C	T	T	A	A
1022	1022S2	1022F	1022M	1	1	C	C	T	T	A	A
1025	1025F	0	0	1	1	T	C	T	C	G	A
1025	1025M	0	0	2	1	C	C	T	T	A	A
1025	1025P	1025F	1025M	1	2	0	0	T	C	0	0
1028	1028F	0	0	1	1	C	C	T	T	A	A
1028	1028M	0	0	2	1	C	C	T	T	A	A
1028	1028P	1028F	1028M	1	2	C	C	T	T	0	0
1028	1028S1	1028F	1028M	1	1	C	C	T	T	A	A
1028	1028S2	1028F	1028M	1	1	C	C	T	T	A	A
1030	1030F	0	0	1	1	C	C	T	T	A	A
1030	1030M	0	0	2	1	C	C	T	T	A	A
1030	1030P	1030F	1030M	1	2	C	C	T	T	A	A
1030	1030S1	1030F	1030M	1	1	C	C	T	T	A	A
1030	1030S2	1030F	1030M	1	1	C	C	T	T	A	A
1032	1032F	0	0	1	1	C	C	T	T	A	A
1032	1032M	0	0	2	1	C	C	T	T	A	A
1032	1032P	1032F	1032M	1	2	C	C	T	T	A	A
1034	1034F	0	0	1	1	C	C	T	T	A	A
1034	1034M	0	0	2	1	C	C	T	T	A	A
1034	1034P	1034F	1034M	1	2	C	C	T	T	A	A
1038	1038F	0	0	1	1	C	C	T	T	A	A
1038	1038M	0	0	2	1	C	C	T	T	A	A
1038	1038P	1038F	1038M	1	2	C	C	T	T	A	A
1038	1038S1	1038F	1038M	1	1	C	C	T	T	A	A
1044	1044F	0	0	1	1	T	C	T	C	A	A
1044	1044M	0	0	2	1	T	C	T	C	G	A
1044	1044P	1044F	1044M	1	2	T	T	C	C	G	A
1044	1044S1	1044F	1044M	1	1	T	C	T	C	0	0
1048	1048F	0	0	1	1	C	C	T	T	A	A
1048	1048M	0	0	2	1	C	C	T	T	A	A
1048	1048P	1048F	1048M	1	2	C	C	T	T	A	A
1054	1054F	0	0	1	1	C	C	T	T	A	A
1054	1054M	0	0	2	1	C	C	T	T	A	A
1054	1054P	1054F	1054M	1	2	C	C	T	T	A	A
1054	1054S1	1054F	1054M	1	1	C	C	T	T	A	A
1054	1054S2	1054F	1054M	1	1	C	C	T	T	A	A
1055	1055F	0	0	1	1	T	C	T	C	G	A
1055	1055M	0	0	2	1	T	C	T	C	G	A
1055	1055P	1055F	1055M	1	2	T	C	T	C	G	A
1059	1059F	0	0	1	1	C	C	T	C	A	A
1059	1059M	0	0	2	1	C	C	T	T	A	A
1059	1059P	1059F	1059M	1	2	C	C	T	C	A	A
1059	1059S1	1059F	1059M	1	1	C	C	T	T	A	A
1059	1059S2	1059F	1059M	1	1	C	C	T	T	A	A
1060	1060M	0	0	2	1	C	C	T	T	A	A
1060	1060P	0	1060M	1	2	C	C	T	T	A	A
1064	1064F	0	0	1	1	T	C	C	C	G	A
1064	1064M	0	0	2	1	C	C	T	C	A	A
1064	1064P	1064F	1064M	1	2	T	C	T	C	G	A
1064	1064S1	1064F	1064M	1	1	C	C	T	C	G	A
1064	1064S2	1064F	1064M	1	1	C	C	T	C	A	A
1064	1064S3	1064F	1064M	1	1	C	C	T	C	A	A
1065	1065F	0	0	1	1	C	C	T	T	A	A
1065	1065M	0	0	2	1	C	C	T	T	A	A
1065	1065P	1065F	1065M	1	2	C	C	0	0	A	A
1065	1065S1	1065F	1065M	1	1	C	C	0	0	A	A
1066	1066M	0	0	2	1	T	C	T	C	G	A
1066	1066P	0	1066M	1	2	T	C	T	C	G	A
1066	1066S1	0	1066M	1	1	C	C	T	T	A	A
1067	1067F	0	0	1	1	C	C	T	T	A	A
1067	1067M	0	0	2	1	C	C	T	T	A	A
1067	1067P	0	1067M	1	2	C	C	T	T	A	A
1067	1067S1	0	1067M	1	1	C	C	T	T	A	A
1067	1067S2	0	1067M	1	1	C	C	T	T	A	A
1069	1069F	0	0	1	1	C	C	T	T	A	A
1069	1069M	0	0	2	1	T	C	T	C	A	A
1069	1069P	1069F	1069M	1	2	C	C	T	T	A	A
1069	1069S1	1069F	1069M	1	1	C	C	T	T	A	A
1071	1071M	0	0	2	1	C	C	T	T	A	A
1071	1071P	0	1071M	1	2	C	C	T	T	A	A
1072	1072F	0	0	1	1	T	C	T	C	A	A
1072	1072M	0	0	2	1	C	C	T	T	A	A
1072	1072P	1072F	1072M	1	2	T	C	T	C	A	A
1072	1072S2	1072F	1072M	1	1	0	0	T	C	A	A
1073	1073F	0	0	1	1	T	C	T	C	A	A
1073	1073M	0	0	2	1	C	C	T	C	A	A
1073	1073P	1073F	1073M	1	2	T	C	C	C	A	A
1073	1073S1	1073F	1073M	1	1	C	C	T	C	A	A
1080	1080F	0	0	1	1	C	C	T	T	A	A
1080	1080M	0	0	2	1	C	C	T	C	A	A
1080	1080P	1080F	1080M	1	2	C	C	T	T	A	A
1080	1080S1	1080F	1080M	1	1	C	C	T	C	A	A
1086	1086F	0	0	1	1	C	C	T	T	A	A
1086	1086M	0	0	2	1	C	C	T	T	A	A
1086	1086P	1086F	1086M	1	2	C	C	T	T	A	A
1086	1086S1	1086F	1086M	1	1	C	C	T	T	A	A
1092	1092F	0	0	1	1	C	C	T	T	A	A
1092	1092M	0	0	2	1	T	C	T	C	A	A
1092	1092P	1092F	1092M	1	2	C	C	T	T	A	A
1092	1092S1	1092F	1092M	1	1	T	C	T	C	A	A
1095	1095F	0	0	1	1	C	C	T	T	A	A
1095	1095M	0	0	2	1	T	C	T	C	G	A
1095	1095P	1095F	1095M	1	2	C	C	T	T	A	A
1095	1095S1	1095F	1095M	1	1	T	C	T	C	G	A
1095	1095S2	1095F	1095M	1	1	T	C	T	C	G	A
1100	1100F	0	0	1	1	T	C	C	C	G	A
1100	1100M	0	0	2	1	T	C	C	C	G	A
1100	1100P	1100F	1100M	1	2	T	C	C	C	G	A
1104	1104F	0	0	1	1	C	C	T	T	A	A
1104	1104M	0	0	2	1	T	C	T	C	G	A
1104	1104P	1104F	1104M	1	2	T	C	T	C	G	A
1105	1105F	0	0	1	1	C	C	T	T	A	A
1105	1105M	0	0	2	1	C	C	T	T	A	A
1105	1105P	1105F	1105M	1	2	C	C	T	T	A	A
1105	1105S1	1105F	1105M	1	1	C	C	T	T	A	A
1109	1109F	0	0	1	1	C	C	T	T	A	A
1109	1109M	0	0	2	1	T	C	T	C	G	A
1109	1109P	1109F	1109M	1	2	0	0	0	0	0	0
1109	1109S1	1109F	1109M	1	1	T	C	T	C	G	A
1112	1112M	0	0	2	1	C	C	T	T	A	A
1112	1112P	0	1112M	1	2	C	C	T	T	A	A
1112	1112S2	0	1112M	1	1	C	C	T	T	A	A
1114	1114F	0	0	1	1	C	C	T	C	A	A
1114	1114M	0	0	2	1	C	C	T	T	A	A
1114	1114P	1114F	1114M	1	2	C	C	T	T	A	A
1114	1114S1	1114F	1114M	1	1	C	C	T	T	A	A
1114	1114S2	1114F	1114M	1	1	C	C	T	T	A	A
1114	1114S3	1114F	1114M	1	1	C	C	T	T	A	A
1116	1116F	0	0	1	1	C	C	T	T	A	A
1116	1116M	0	0	2	1	C	C	T	T	A	A
1116	1116P	1116F	1116M	1	2	C	C	T	T	A	A
1118	1118F	0	0	1	1	C	C	T	T	A	A
1118	1118M	0	0	2	1	T	C	T	C	G	A
1118	1118P	1118F	1118M	1	2	T	C	T	C	G	A
1118	1118S1	1118F	1118M	1	1	T	C	T	C	G	A
1130	1130M	0	0	2	1	0	0	0	0	0	0
1130	1130P	0	1130M	1	2	T	C	T	C	G	A
1130	1130S1	0	1130M	1	1	C	C	T	T	A	A
1133	1133F	0	0	1	1	C	C	T	T	A	A
1133	1133M	0	0	2	1	T	C	C	C	G	A
1133	1133P	1133F	1133M	1	2	T	C	T	C	G	A
1133	1133S1	1133F	1133M	1	1	C	C	T	C	A	A
1135	1135F	0	0	1	1	C	C	T	T	A	A
1135	1135M	0	0	2	1	C	C	T	T	A	A
1135	1135P	1135F	1135M	1	2	C	C	T	T	A	A
1137	1137F	0	0	1	1	C	C	T	T	A	A
1137	1137M	0	0	2	1	C	C	T	T	A	A
1137	1137P	1137F	1137M	1	2	C	C	T	T	A	A
1137	1137S1	1137F	1137M	1	1	C	C	T	T	A	A
1137	1137S2	1137F	1137M	1	1	C	C	T	T	A	A
1138	1138M	0	0	2	1	C	C	T	T	A	A
1138	1138P	0	1138M	1	2	C	C	T	T	A	A
1140	1140F	0	0	1	1	C	C	T	T	A	A
1140	1140M	0	0	2	1	C	C	T	C	A	A
1140	1140P	1140F	1140M	1	2	C	C	T	T	A	A
1143	1143F	0	0	1	1	C	C	T	T	A	A
1143	1143M	0	0	2	1	C	C	T	T	A	A
1143	1143P	1143F	1143M	1	2	C	C	T	T	A	A
1147	1147F	0	0	1	1	C	C	T	C	A	A
1147	1147M	0	0	2	1	T	C	T	C	A	A
1147	1147P	1147F	1147M	1	2	T	C	T	C	A	A
1153	1153F	0	0	1	1	C	C	T	T	A	A
1153	1153M	0	0	2	1	C	C	T	T	A	A
1153	1153P	1153F	1153M	1	2	C	C	T	T	A	A
1155	1155F	0	0	1	1	T	C	T	C	A	A
1155	1155M	0	0	2	1	T	C	T	C	G	A
1155	1155P	1155F	1155M	1	2	T	C	T	C	G	A
1158	1158F	0	0	1	1	T	C	C	T	A	A
1158	1158M	0	0	2	1	C	C	T	T	A	A
1158	1158P	1158F	1158M	1	2	C	C	T	T	A	A
1159	1159F	0	0	1	1	T	C	C	T	A	A
1159	1159M	0	0	2	1	C	C	C	C	A	A
1159	1159P	1159F	1159M	1	2	C	C	C	T	A	A
1160	1160F	0	0	1	1	C	C	T	T	A	A
1160	1160M	0	0	2	1	C	C	C	T	A	A
1160	1160P	1160F	1160M	1	2	C	C	T	T	A	A
1161	1161M	0	0	2	1	C	C	T	T	A	A
1161	1161P	0	1161M	1	2	C	C	T	T	A	A
1161	1161S1	0	1161M	1	1	C	C	T	T	A	A
1167	1167F	0	0	1	1	T	C	T	C	G	A
1167	1167M	0	0	2	1	C	C	T	T	A	A
1167	1167P	1167F	1167M	1	2	T	C	T	C	G	A
1167	1167S1	1167F	1167M	1	1	T	C	T	C	G	A
1176	1176M	0	0	2	1	T	C	C	T	A	A
1176	1176P	0	1176M	1	2	C	C	T	T	A	A
1176	1176S1	0	1176M	1	1	C	C	T	T	A	A
1177	1177F	0	0	1	1	C	C	T	T	A	A
1177	1177M	0	0	2	1	T	C	C	T	G	A
1177	1177P	1177F	1177M	1	2	C	C	T	T	A	A
1178	1178F	0	0	1	1	C	C	T	T	A	A
1178	1178M	0	0	2	1	C	C	C	T	A	A
1178	1178P	1178F	1178M	1	2	C	C	C	T	A	A
1180	1180F	0	0	1	1	C	C	C	T	A	A
1180	1180M	0	0	2	1	C	C	T	T	A	A
1180	1180P	1180F	1180M	1	2	C	C	C	T	A	A
1181	1181M	0	0	2	1	C	C	T	T	A	A
1181	1181P	0	1181M	1	2	C	C	T	T	A	A
1181	1181S1	0	1181M	1	1	C	C	T	T	A	A
1184	1184M	0	0	2	1	C	C	T	T	A	A
1184	1184P	0	1184M	1	2	C	C	T	T	A	A
1187	1187F	0	0	1	1	C	C	T	T	A	A
1187	1187M	0	0	2	1	C	C	T	T	A	A
1187	1187P	1187F	1187M	1	2	C	C	T	T	A	A
1189	1189F	0	0	1	1	T	C	C	T	G	A
1189	1189M	0	0	2	1	C	C	T	T	A	A
1189	1189P	1189F	1189M	1	2	T	C	C	T	G	A
1192	1192F	0	0	1	1	C	C	T	T	A	A
1192	1192M	0	0	2	1	C	C	C	T	A	A
1192	1192P	1192F	1192M	1	2	C	C	T	T	A	A
1194	1194F	0	0	1	1	C	C	C	T	A	A
1194	1194M	0	0	2	1	C	C	T	T	A	A
1194	1194P	1194F	1194M	1	2	C	C	C	T	A	A
1195	1195F	0	0	1	1	C	C	T	T	A	A
1195	1195M	0	0	2	1	T	C	C	T	G	A
1195	1195P	1195F	1195M	1	2	T	C	C	T	G	A
1198	1198F	0	0	1	1	C	C	T	T	A	A
1198	1198M	0	0	2	1	C	C	T	T	A	A
1198	1198P	1198F	1198M	1	2	C	C	T	T	A	A
1200	1200F	0	0	1	1	C	C	T	T	A	A
1200	1200M	0	0	2	1	C	C	C	T	A	A
1200	1200P	1200F	1200M	1	2	C	C	T	T	A	A
1203	1203F	0	0	1	1	C	C	T	T	A	A
1203	1203M	0	0	2	1	T	C	C	T	A	A
1203	1203P	1203F	1203M	1	2	C	C	T	T	A	A
1205	1205F	0	0	1	1	C	C	T	T	A	A
1205	1205M	0	0	2	1	T	C	C	T	G	A
1205	1205P	1205F	1205M	1	2	C	C	T	T	A	A
1228	1228F	0	0	1	1	C	C	T	T	A	A
1228	1228M	0	0	2	1	T	C	C	T	G	A
1228	1228P	1228F	1228M	1	2	T	C	C	T	G	A
1229	1229F	0	0	1	1	T	C	C	T	G	A
1229	1229M	0	0	2	1	T	C	C	T	G	A
1229	1229P	1229F	1229M	1	2	T	C	C	T	G	A
1231	1231F	0	0	1	1	C	C	T	T	A	A
1231	1231M	0	0	2	1	T	C	C	T	G	A
1231	1231P	1231F	1231M	1	2	T	C	C	T	G	A
1232	1232F	0	0	1	1	T	T	C	C	G	G
1232	1232M	0	0	2	1	C	C	C	T	A	A
1232	1232P	1232F	1232M	1	2	T	C	C	T	G	A
1234	1234F	0	0	1	1	T	C	C	T	G	A
1234	1234M	0	0	2	1	C	C	T	T	A	A
1234	1234P	1234F	1234M	1	2	T	C	C	T	G	A
1236	1236F	0	0	1	1	C	C	T	T	A	A
1236	1236M	0	0	2	1	C	C	T	T	A	A
1236	1236P	1236F	1236M	1	2	C	C	T	T	A	A
1241	1241F	0	0	1	1	C	C	T	T	A	A
1241	1241M	0	0	2	1	T	C	C	T	G	A
1241	1241P	1241F	1241M	1	2	C	C	T	T	A	A
1242	1242M	0	0	2	1	C	C	C	T	A	A
1242	1242P	0	1242M	1	2	C	C	T	T	A	A
1256	1256F	0	0	1	1	C	C	T	T	A	A
1256	1256M	0	0	2	1	0	0	T	T	A	A
1256	1256P	1256F	1256M	1	2	C	C	T	T	A	A
1260	1260F	0	0	1	1	C	C	T	T	A	A
1260	1260f	0	0	1	1	0	0	0	0	0	0
1260	1260M	0	0	2	1	C	C	T	T	A	A
1260	1260P	1260f	1260M	1	2	C	C	T	T	A	A
1260	1260S1	1260f	1260M	1	1	C	C	T	T	A	A
1260	1260S2	1260f	1260M	1	1	C	C	T	T	A	A
1261	1261F	0	0	1	1	C	C	T	C	A	A
1261	1261M	0	0	2	1	C	C	T	T	A	A
1261	1261P	1261F	1261M	1	2	C	C	T	T	A	A
1261	1261S1	1261F	1261M	1	1	0	0	0	0	A	A
1263	1263F	0	0	1	1	C	C	T	T	A	A
1263	1263M	0	0	2	1	C	C	T	T	A	A
1263	1263P	1263F	1263M	1	2	C	C	T	T	A	A
1264	1264F	0	0	1	1	C	C	T	T	A	A
1264	1264M	0	0	2	1	C	C	T	T	A	A
1264	1264P	1264F	1264M	1	2	C	C	T	T	A	A
1264	1264S1	1264F	1264M	1	1	C	C	T	T	A	A
1264	1264S2	1264F	1264M	1	1	C	C	T	T	A	A
1267	1267F	0	0	1	1	T	C	T	C	A	A
1267	1267M	0	0	2	1	T	C	T	C	G	A
1267	1267P	1267F	1267M	1	2	T	C	T	C	A	A
1267	1267S1	1267F	1267M	1	1	T	C	T	C	A	A
1267	1267S2	1267F	1267M	1	1	C	C	T	T	A	A
1272	1272F	0	0	1	1	C	C	T	T	A	A
1272	1272M	0	0	2	1	C	C	T	T	A	A
1272	1272P	1272F	1272M	1	2	C	C	T	T	A	A
1272	1272S1	1272F	1272M	1	1	C	C	T	T	A	A
1272	1272S2	1272F	1272M	1	1	C	C	T	T	A	A
1273	1273F	0	0	1	1	C	C	T	T	A	A
1273	1273M	0	0	2	1	C	C	T	T	A	A
1273	1273P	1273F	1273M	1	2	0	0	T	T	A	A
1273	1273S1	1273F	1273M	1	1	C	C	T	T	A	A
1275	1275F	0	0	1	1	C	C	T	T	A	A
1275	1275M	0	0	2	1	C	C	T	T	A	A
1275	1275P	1275F	1275M	1	2	0	0	T	T	A	A
1275	1275S1	1275F	1275M	1	1	C	C	T	T	A	A
1280	1280F	0	0	1	1	C	C	T	T	A	A
1280	1280M	0	0	2	1	C	C	T	T	A	A
1280	1280P	1280F	1280M	1	2	C	C	T	T	A	A
1280	1280S1	1280F	1280M	1	1	C	C	T	T	A	A
1283	1283F	0	0	1	1	C	C	T	T	A	A
1283	1283M	0	0	2	1	C	C	T	T	A	A
1283	1283P	1283F	1283M	1	2	C	C	T	T	A	A
1283	1283S1	1283F	1283M	1	1	C	C	T	T	A	A
1283	1283S2	1283F	1283M	1	1	C	C	T	T	A	A
1285	1285M	0	0	2	1	C	C	T	C	A	A
1285	1285P	0	1285M	1	2	C	C	T	C	A	A
1286	1286F	0	0	1	1	T	C	T	T	A	A
1286	1286M	0	0	2	1	T	C	T	C	G	A
1286	1286P	1286F	1286M	1	2	T	T	T	C	G	A
1286	1286S1	1286F	1286M	1	1	T	C	T	C	G	A
1292	1292F	0	0	1	1	C	C	T	T	A	A
1292	1292M	0	0	2	1	C	C	T	T	A	A
1292	1292P	1292F	1292M	1	2	0	0	T	T	A	A
1294	1294F	0	0	1	1	C	C	T	T	A	A
1294	1294M	0	0	2	1	T	C	T	C	G	A
1294	1294P	1294F	1294M	1	2	C	C	T	T	A	A
1294	1294S1	1294F	1294M	1	1	T	C	T	C	G	A
1295	1295F	0	0	1	1	C	C	T	C	A	A
1295	1295M	0	0	2	1	C	C	T	T	A	A
1295	1295P	1295F	1295M	1	2	C	C	T	C	A	A
1297	1297F	0	0	1	1	T	C	T	C	A	A
1297	1297M	0	0	2	1	T	C	C	C	G	A
1297	1297P	1297F	1297M	1	2	0	0	0	0	0	0
1297	1297S1	1297F	1297M	1	1	T	T	C	C	G	A
1298	1298F	0	0	1	1	C	C	T	T	A	A
1298	1298M	0	0	2	1	C	C	T	T	A	A
1298	1298P	1298F	1298M	1	2	C	C	T	T	A	A
1298	1298S1	1298F	1298M	1	1	C	C	T	T	A	A
1306	1306F	0	0	1	1	C	C	T	T	0	0
1306	1306M	0	0	2	1	C	C	T	T	A	A
1306	1306P	1306F	1306M	1	2	C	C	T	T	A	A
1306	1306S1	1306F	1306M	1	1	C	C	T	T	A	A
1307	1307F	0	0	1	1	C	C	T	T	A	A
1307	1307M	0	0	2	1	C	C	T	T	A	A
1307	1307P	1307F	1307M	1	2	C	C	T	T	A	A
1307	1307S1	1307F	1307M	1	1	C	C	T	T	A	A
1307	1307S2	1307F	1307M	1	1	C	C	T	T	A	A
1308	1308M	0	0	2	1	T	C	C	C	G	A
1308	1308P	0	1308M	1	2	T	C	T	C	G	A
1312	1312F	0	0	1	1	T	C	T	C	G	A
1312	1312M	0	0	2	1	C	C	T	T	A	A
1312	1312P	1312F	1312M	1	2	T	C	T	C	0	0
1312	1312S1	1312F	1312M	1	1	T	C	T	C	G	A
1314	1314F	0	0	1	1	T	C	T	C	G	A
1314	1314M	0	0	2	1	C	C	T	T	A	A
1314	1314P	1314F	1314M	1	2	T	C	T	C	G	A
1314	1314S1	1314F	1314M	1	1	T	C	T	C	G	A
1315	1315F	0	0	1	1	C	C	T	T	A	A
1315	1315M	0	0	2	1	T	C	C	C	G	A
1315	1315P	1315F	1315M	1	2	T	C	T	C	G	A
1315	1315S1	1315F	1315M	1	1	C	C	T	C	A	A
1316	1316F	0	0	1	1	C	C	T	T	A	A
1316	1316P	1316F	0	1	2	C	C	T	T	A	A
1316	1316S1	1316F	0	1	1	C	C	T	T	0	0
1317	1317F	0	0	1	1	C	C	T	T	A	A
1317	1317M	0	0	2	1	T	C	T	C	G	A
1317	1317P	1317F	1317M	1	2	T	C	T	C	G	A
1317	1317S1	1317F	1317M	1	1	T	C	T	C	0	0
1317	1317S2	1317F	1317M	1	1	T	C	T	C	G	A
1339	1339F	0	0	1	1	C	C	T	T	A	A
1339	1339M	0	0	2	1	C	C	T	T	A	A
1339	1339P	1339F	1339M	1	2	C	C	T	T	A	A
1339	1339S1	1339F	1339M	1	1	C	C	T	T	A	A
1398	1398F	0	0	1	1	T	C	T	C	0	0
1398	1398M	0	0	2	1	C	C	T	T	A	A
1398	1398P	1398F	1398M	1	2	C	C	T	T	A	A
1398	1398S1	1398F	1398M	1	1	C	C	T	T	A	A
1398	1398S2	1398F	1398M	1	1	T	C	T	C	0	0
1399	1399F	0	0	1	1	C	C	T	T	A	A
1399	1399M	0	0	2	1	C	C	T	T	A	A
1399	1399P	1399F	1399M	1	2	C	C	T	T	A	A
1399	1399S1	1399F	1399M	1	1	C	C	T	T	A	A
1404	1404F	0	0	1	1	T	C	T	C	G	A
1404	1404M	0	0	2	1	C	C	T	T	A	A
1404	1404P	1404F	1404M	1	2	C	C	T	T	A	A
1404	1404S1	1404F	1404M	1	1	C	C	T	T	A	A
1404	1404S2	1404F	1404M	1	1	T	C	T	C	G	A
1414	1414F	0	0	1	1	C	C	T	T	A	A
1414	1414M	0	0	2	1	T	C	C	C	G	A
1414	1414P	1414F	1414M	1	2	T	C	T	C	G	A
1414	1414S1	1414F	1414M	1	1	0	0	T	C	G	A
1420	1420F	0	0	1	1	C	C	T	T	A	A
1420	1420M	0	0	2	1	C	C	T	T	A	A
1420	1420P	1420F	1420M	1	2	C	C	T	T	A	A
1420	1420S1	1420F	1420M	1	1	C	C	T	T	A	A
1421	1421F	0	0	1	1	C	C	T	C	A	A
1421	1421M	0	0	2	1	C	C	T	T	A	A
1421	1421P	1421F	1421M	1	2	C	C	T	C	A	A
1421	1421S1	1421F	1421M	1	1	C	C	T	C	A	A
1421	1421S2	1421F	1421M	1	1	C	C	T	C	A	A
1421	1421S4	1421F	1421M	1	1	C	C	0	0	0	0
1423	1423M	0	0	2	1	T	C	C	C	G	A
1423	1423P	0	1423M	1	2	T	C	C	C	G	A
1424	1424M	0	0	2	1	T	C	0	0	A	A
1424	1424P	0	1424M	1	2	T	C	T	C	A	A
1425	1425M	0	0	2	1	C	C	T	T	A	A
1425	1425P	0	1425M	1	2	C	C	T	T	A	A
1425	1425S1	0	1425M	1	1	C	C	T	T	A	A
1432	1432F	0	0	1	1	C	C	T	T	A	A
1432	1432M	0	0	2	1	C	C	T	T	A	A
1432	1432P	1432F	1432M	1	2	C	C	T	T	A	A
1432	1432S1	1432F	1432M	1	1	C	C	T	T	A	A
1432	1432S2	1432F	1432M	1	1	C	C	T	T	A	A
1433	1433F	0	0	1	1	C	C	T	T	A	A
1433	1433M	0	0	2	1	C	C	T	T	A	A
1433	1433P	1433F	1433M	1	2	C	C	T	T	A	A
1452	1452F	0	0	1	1	C	C	T	T	A	A
1452	1452M	0	0	2	1	C	C	T	C	A	A
1452	1452P(PO)	1452F	1452M	1	2	0	0	0	0	0	0
1452	1452P(S0)	1452F	1452M	1	1	C	C	T	T	A	A
1454	1454M	0	0	2	1	C	C	T	T	A	A
1454	1454P	0	1454M	1	2	C	C	T	T	A	A
1454	1454S1	0	1454M	1	1	C	C	T	T	A	A
1457	1457F	0	0	1	1	C	C	T	C	A	A
1457	1457M	0	0	2	1	C	C	T	T	A	A
1457	1457P	1457F	1457M	1	2	C	C	T	C	A	A
1457	1457s1	1457F	1457M	1	1	C	C	T	C	A	A
1457	1457S2	1457F	1457M	1	1	C	C	T	C	A	A
1458	1458F	0	0	1	1	C	C	T	T	A	A
1458	1458M	0	0	2	1	T	C	T	C	G	A
1458	1458P	1458F	1458M	1	2	T	C	T	C	G	A
1458	1458S1	1458F	1458M	1	1	T	C	T	C	G	A
1458	1458S2	1458F	1458M	1	1	C	C	T	T	A	A
1459	1459F	0	0	1	1	T	C	T	C	G	A
1459	1459M	0	0	2	1	C	C	T	T	A	A
1459	1459P	1459F	1459M	1	2	C	C	T	T	A	A
1459	1459S1	1459F	1459M	1	1	T	C	T	C	G	A
1460	1460F	0	0	1	1	C	C	T	T	A	A
1460	1460M	0	0	2	1	C	C	T	T	A	A
1460	1460P	1460F	1460M	1	2	C	C	T	T	A	A
1460	1460S1	1460F	1460M	1	1	C	C	T	T	A	A
1462	1462F	0	0	1	1	C	C	T	T	A	A
1462	1462M	0	0	2	1	C	C	T	T	A	A
1462	1462P	1462F	1462M	1	2	C	C	T	T	A	A
1463	1463F	0	0	1	1	C	C	T	C	A	A
1463	1463M	0	0	2	1	C	C	T	T	A	A
1463	1463P	1463F	1463M	1	2	C	C	T	T	A	A
1463	1463S1	1463F	1463M	1	1	C	C	T	T	A	A
1463	1463S2	1463F	1463M	1	1	C	C	T	C	A	A
1464	1464M	0	0	2	1	T	C	T	C	G	A
1464	1464P	0	1464M	1	2	C	C	T	T	A	A
1465	1465F	0	0	1	1	C	C	T	T	A	A
1465	1465M	0	0	2	1	T	C	T	C	G	A
1465	1465P	1465F	1465M	1	2	T	C	T	C	G	A
1465	1465S1	1465F	1465M	1	1	T	C	T	C	G	A
1467	1467F	0	0	1	1	T	C	T	C	G	A
1467	1467M	0	0	2	1	C	C	T	T	A	A
1467	1467P	1467F	1467M	1	2	C	C	T	T	A	A
1467	1467S1	1467F	1467M	1	1	T	C	T	C	G	A
1468	1468F	0	0	1	1	C	C	T	T	A	A
1468	1468M	0	0	2	1	C	C	T	C	A	A
1468	1468P	1468F	1468M	1	2	C	C	T	T	A	A
1468	1468S1	1468F	1468M	1	1	C	C	T	C	A	A
1469	1469m	0	0	2	1	0	0	T	C	A	A
1469	1469p	0	1469m	1	2	C	C	T	T	A	A
1472	1472F	0	0	1	1	C	C	T	C	A	A
1472	1472M	0	0	2	1	C	C	T	T	A	A
1472	1472P	1472F	1472M	1	2	C	C	T	C	A	A
1472	1472S1	1472F	1472M	1	1	C	C	T	T	A	A
1472	1472S2	1472F	1472M	1	1	C	C	T	C	A	A
1473	1473F	0	0	1	1	C	C	T	T	A	A
1473	1473M	0	0	2	1	C	C	0	0	A	A
1473	1473P	1473F	1473M	1	2	C	C	T	T	A	A
1474	1474F	0	0	1	1	C	C	T	T	A	A
1474	1474M	0	0	2	1	C	C	T	T	A	A
1474	1474P	1474F	1474M	1	2	C	C	T	T	A	A
1474	1474S1	1474F	1474M	1	1	C	C	T	T	A	A
1474	1474S2	1474F	1474M	1	1	C	C	T	T	A	A
1476	1476F	0	0	1	1	C	C	C	C	A	A
1476	1476M	0	0	2	1	C	C	T	C	A	A
1476	1476P	1476F	1476M	1	2	C	C	T	C	A	A
1476	1476S1	1476F	1476M	1	1	C	C	T	C	A	A
1477	1477F	0	0	1	1	C	C	T	T	A	A
1477	1477M	0	0	2	1	C	C	T	T	A	A
1477	1477P	1477F	1477M	1	2	C	C	T	T	A	A
1477	1477S1	1477F	1477M	1	1	0	0	T	T	0	0
1479	1479f	0	0	1	1	T	C	T	C	G	A
1479	1479m	0	0	2	1	C	C	T	T	0	0
1479	1479p	1479f	1479m	1	2	T	C	T	C	G	A
1480	1480F	0	0	1	1	C	C	T	T	A	A
1480	1480M	0	0	2	1	C	C	T	T	A	A
1480	1480P	1480F	1480M	1	2	C	C	T	T	A	A
1480	1480S1	1480F	1480M	1	1	C	C	T	T	A	A
1482	1482F	0	0	1	1	C	C	T	T	A	A
1482	1482M	0	0	2	1	T	C	T	C	G	A
1482	1482P	1482F	1482M	1	2	0	0	T	C	G	A
1482	1482S1	1482F	1482M	1	1	C	C	T	T	A	A
1487	1487F	0	0	1	1	C	C	T	T	A	A
1487	1487M	0	0	2	1	C	C	T	T	A	A
1487	1487P	1487F	1487M	1	2	C	C	T	T	A	A
1487	1487S1	1487F	1487M	1	1	C	C	T	T	A	A
1488	1488F	0	0	1	1	C	C	T	T	A	A
1488	1488M	0	0	2	1	0	0	C	C	0	0
1488	1488P	1488F	1488M	1	2	T	C	T	C	G	A
1488	1488S1	1488F	1488M	1	1	T	C	T	C	G	A
1489	1489f	0	0	1	1	C	C	T	C	A	A
1489	1489m	0	0	2	1	0	0	T	T	A	A
1489	1489p	1489f	1489m	1	2	C	C	T	T	A	A
1489	1489s1	1489f	1489m	1	1	C	C	T	C	A	A
1489	1489s2	1489f	1489m	1	1	C	C	T	T	A	A
1494	1494F	0	0	1	1	C	C	T	T	A	A
1494	1494M	0	0	2	1	C	C	T	T	A	A
1494	1494P	1494F	1494M	1	2	C	C	T	T	A	A
1494	1494S1	1494F	1494M	1	1	C	C	T	T	A	A
1494	1494S2	1494F	1494M	1	1	C	C	T	T	A	A
1495	1495f	0	0	1	1	C	C	T	T	A	A
1495	1495m	0	0	2	1	C	C	T	T	A	A
1495	1495p	1495f	1495m	1	2	C	C	T	T	A	A
1495	1495s1	1495f	1495m	1	1	C	C	T	T	A	A
1497	1497F	0	0	1	1	T	C	T	C	G	A
1497	1497M	0	0	2	1	T	C	T	C	G	A
1497	1497P	1497F	1497M	1	2	T	T	C	C	G	G
1498	1498m	0	0	2	1	C	C	T	T	A	A
1498	1498p	0	1498m	1	2	0	0	T	T	A	A
1500	1500f	0	0	1	1	T	C	T	C	G	A
1500	1500m	0	0	2	1	T	C	T	C	G	A
1500	1500p	1500f	1500m	1	2	T	C	T	C	G	A
1504	1504F	0	0	1	1	C	C	T	T	A	A
1504	1504M	0	0	2	1	T	C	T	C	A	A
1504	1504P	1504F	1504M	1	2	C	C	T	T	A	A
1506	1506F	0	0	1	1	C	C	T	T	A	A
1506	1506M	0	0	2	1	C	C	T	T	A	A
1506	1506P	1506F	1506M	1	2	C	C	T	T	A	A
1506	1506S1	1506F	1506M	1	1	C	C	T	T	A	A
1506	1506S2	1506F	1506M	1	1	C	C	T	T	A	A
1510	1510F	0	0	1	1	C	C	T	T	A	A
1510	1510M	0	0	2	1	C	C	T	T	A	A
1510	1510P	1510F	1510M	1	2	C	C	T	T	A	A
1510	1510S1	1510F	1510M	1	1	C	C	T	T	A	A
1512	1512F	0	0	1	1	T	C	T	C	G	A
1512	1512M	0	0	2	1	C	C	T	T	A	A
1512	1512P	1512F	1512M	1	2	0	0	0	0	0	0
1512	1512S1	1512F	1512M	1	1	0	0	0	0	A	A
1513	1513F	0	0	1	1	T	C	T	C	G	A
1513	1513M	0	0	2	1	C	C	T	T	A	A
1513	1513P	1513F	1513M	1	2	C	C	T	T	A	A
1513	1513S1	1513F	1513M	1	1	T	C	T	C	G	A
1514	1514F	0	0	1	1	C	C	T	C	A	A
1514	1514M	0	0	2	1	T	C	T	C	G	A
1514	1514P	1514F	1514M	1	2	0	0	0	0	0	0
1514	1514S1	1514F	1514M	1	1	T	C	C	C	G	A
1514	1514S2	1514F	1514M	1	1	C	C	T	C	A	A
1515	1515F	0	0	1	1	C	C	T	T	A	A
1515	1515M	0	0	2	1	C	C	T	T	A	A
1515	1515P	1515F	1515M	1	2	C	C	T	T	A	A
1515	1515S1	1515F	1515M	1	1	C	C	T	T	A	A
1516	1516F	0	0	1	1	C	C	T	C	A	A
1516	1516M	0	0	2	1	C	C	T	T	A	A
1516	1516P	1516F	1516M	1	2	C	C	T	T	A	A
1516	1516S1	1516F	1516M	1	1	C	C	T	T	A	A
1517	1517F	0	0	1	1	C	C	T	T	A	A
1517	1517M	0	0	2	1	C	C	T	T	A	A
1517	1517P	1517F	1517M	1	2	0	0	0	0	0	0
1518	1518F	0	0	1	1	C	C	T	T	G	A
1518	1518M	0	0	2	1	T	C	T	C	G	A
1518	1518P	1518F	1518M	1	2	C	C	T	T	0	0
1518	1518S1	1518F	1518M	1	1	0	0	0	0	0	0
1519	1519F	0	0	1	1	C	C	T	T	A	A
1519	1519M	0	0	2	1	C	C	T	T	A	A
1519	1519P	1519F	1519M	1	2	C	C	T	T	A	A
1519	1519S1	1519F	1519M	1	1	C	C	T	T	A	A
1521	1521F	0	0	1	1	C	C	T	T	A	A
1521	1521M	0	0	2	1	T	C	T	C	A	A
1521	1521P	1521F	1521M	1	2	C	C	T	T	A	A
1522	1522F	0	0	1	1	C	C	T	T	A	A
1522	1522M	0	0	2	1	C	C	T	T	A	A
1522	1522P	1522F	1522M	1	2	C	C	T	T	A	A
1522	1522S1	1522F	1522M	1	1	C	C	T	T	A	A
1524	1524M	0	0	2	1	C	C	T	T	A	A
1524	1524P	0	1524M	1	2	T	C	T	C	0	0
1524	1524S1	0	1524M	1	1	T	C	T	C	0	0
1527	1527F	0	0	1	1	C	C	T	T	A	A
1527	1527M	0	0	2	1	C	C	T	T	A	A
1527	1527P	1527F	1527M	1	2	C	C	T	T	A	A
1527	1527S1	1527F	1527M	1	1	C	C	T	T	A	A
1529	1529F	0	0	1	1	C	C	T	T	A	A
1529	1529M	0	0	2	1	T	C	T	C	G	A
1529	1529P	1529F	1529M	1	2	C	C	T	T	A	A
1529	1529S1	1529F	1529M	1	1	C	C	T	T	A	A
1532	1532F	0	0	1	1	C	C	T	T	A	A
1532	1532M	0	0	2	1	C	C	T	T	A	A
1532	1532P	1532F	1532M	1	2	C	C	T	T	A	A
1535	1535F	0	0	1	1	T	C	T	C	G	A
1535	1535M	0	0	2	1	C	C	T	T	A	A
1535	1535p	1535F	1535M	1	2	C	C	T	T	A	A
1536	1536F	0	0	1	1	T	C	T	C	G	A
1536	1536M	0	0	2	1	T	C	T	C	G	A
1536	1536P	1536F	1536M	1	2	T	C	T	C	G	A
1536	1536S1	1536F	1536M	1	1	T	T	C	C	G	G
1537	1537F	0	0	1	1	T	C	T	C	G	A
1537	1537M	0	0	2	1	C	C	T	T	A	A
1537	1537P	1537F	1537M	1	2	T	C	T	C	G	A
1540	1540F	0	0	1	1	T	C	T	T	A	A
1540	1540M	0	0	2	1	C	C	T	T	A	A
1540	1540P	1540F	1540M	1	2	C	C	T	T	A	A
1541	1541F	0	0	1	1	C	C	T	T	A	A
1541	1541M	0	0	2	1	T	C	T	C	G	A
1541	1541P	1541F	1541M	1	2	C	C	T	T	A	A
1541	1541S1	1541F	1541M	1	1	C	C	T	T	A	A
1542	1542F	0	0	1	1	T	C	T	C	G	A
1542	1542M	0	0	2	1	C	C	T	T	A	A
1542	1542P	1542F	1542M	1	2	T	C	T	C	G	A
1542	1542S1	1542F	1542M	1	1	T	C	T	C	G	A
1542	1542S2	1542F	1542M	1	1	T	C	T	C	G	A
1545	1545F	0	0	1	1	C	C	T	C	A	A
1545	1545M	0	0	2	1	C	C	T	T	A	A
1545	1545P	1545F	1545M	1	2	C	C	T	C	A	A
1546	1546F	0	0	1	1	C	C	T	T	A	A
1546	1546M	0	0	2	1	C	C	T	T	A	A
1546	1546P	1546F	1546M	1	2	C	C	T	T	A	A
1547	1547F	0	0	1	1	T	C	T	C	G	A
1547	1547M	0	0	2	1	C	C	T	T	A	A
1547	1547P	1547F	1547M	1	2	C	C	T	T	A	A
1547	1547S1	1547F	1547M	1	1	T	C	T	C	G	A
1548	1548F	0	0	1	1	T	C	T	C	A	A
1548	1548M	0	0	2	1	C	C	T	T	A	A
1548	1548P	1548F	1548M	1	2	T	C	T	C	A	A
1548	1548S1	1548F	1548M	1	1	T	C	T	C	A	A
1549	1549F	0	0	1	1	T	C	T	C	G	A
1549	1549M	0	0	2	1	C	C	T	C	A	A
1549	1549P	1549F	1549M	1	2	C	C	T	C	A	A
1551	1551M	0	0	2	1	T	C	T	C	G	A
1551	1551P	0	1551M	1	2	T	C	T	C	G	A
1552	1552M	0	0	2	1	C	C	T	T	A	A
1552	1552P	0	1552M	1	2	C	C	T	T	A	A
1553	1553F	0	0	1	1	C	C	T	T	A	A
1553	1553M	0	0	2	1	T	C	T	C	G	A
1553	1553P	1553F	1553M	1	2	T	C	T	C	G	A
1553	1553S1	1553F	1553M	1	1	T	C	T	C	G	A
1553	1553S2	1553F	1553M	1	1	C	C	T	T	A	A
1554	1554F	0	0	1	1	C	C	T	T	A	A
1554	1554M	0	0	2	1	C	C	T	T	A	A
1554	1554P	1554F	1554M	1	2	C	C	T	T	A	A
1554	1554S1	1554F	1554M	1	1	C	C	T	T	A	A
1555	1555F	0	0	1	1	C	C	T	T	A	A
1555	1555M	0	0	2	1	C	C	T	T	A	A
1555	1555p	1555F	1555M	1	2	C	C	T	T	A	A
1555	1555S1	1555F	1555M	1	1	C	C	0	0	A	A
1556	1556F	0	0	1	1	C	C	T	T	A	A
1556	1556M	0	0	2	1	C	C	T	C	A	A
1556	1556P	1556F	1556M	1	2	C	C	T	T	A	A
1557	1557F	0	0	1	1	T	C	T	C	A	A
1557	1557M	0	0	2	1	C	C	T	T	A	A
1557	1557P	1557F	1557M	1	2	T	C	T	C	A	A
1557	1557S1	1557F	1557M	1	1	C	C	T	T	A	A
1559	1559F	0	0	1	1	C	C	T	T	A	A
1559	1559M	0	0	2	1	C	C	T	T	A	A
1559	1559P	1559F	1559M	1	2	C	C	T	T	A	A
1567	1567F	0	0	1	1	C	C	T	T	A	A
1567	1567M	0	0	2	1	C	C	T	T	A	A
1567	1567P	1567F	1567M	1	2	C	C	T	T	A	A
1567	1567S1	1567F	1567M	1	1	C	C	T	T	A	A
1568	1568F	0	0	1	1	C	C	T	T	A	A
1568	1568M	0	0	2	1	C	C	T	T	A	A
1568	1568P	1568F	1568M	1	2	C	C	T	T	A	A
1569	1569F	0	0	1	1	C	C	T	T	A	A
1569	1569M	0	0	2	1	C	C	T	C	A	A
1569	1569P	1569F	1569M	1	2	C	C	T	C	A	A
1572	1572F	0	0	1	1	C	C	T	T	A	A
1572	1572M	0	0	2	1	C	C	T	T	A	A
1572	1572P	1572F	1572M	1	2	C	C	T	T	A	A
1572	1572S1	1572F	1572M	1	1	C	C	T	T	A	A
1573	1573F	0	0	1	1	C	C	T	T	A	A
1573	1573M	0	0	2	1	C	C	T	T	A	A
1573	1573P	1573F	1573M	1	2	C	C	T	T	A	A
1574	1574F	0	0	1	1	C	C	T	T	A	A
1574	1574M	0	0	2	1	C	C	T	C	A	A
1574	1574P	1574F	1574M	1	2	C	C	T	C	A	A
1577	1577M	0	0	2	1	C	C	T	T	A	A
1577	1577P	0	1577M	1	2	C	C	T	C	A	A
1578	1578F	0	0	1	1	C	C	T	T	A	A
1578	1578M	0	0	2	1	C	C	T	T	A	A
1578	1578P	1578F	1578M	1	2	C	C	T	T	A	A
1578	1578S1	1578F	1578M	1	1	C	C	T	T	A	A
1578	1578S2	1578F	1578M	1	1	C	C	T	T	A	A
1578	1582P	1582F	1582M	1	2	C	C	T	T	A	A
1578	1582S1	1582F	1582M	1	1	C	C	T	T	A	A
1578	1582S2	1582F	1582M	1	1	C	C	T	T	A	A
1582	1582F	0	0	1	1	C	C	0	0	A	A
1582	1582M	0	0	2	1	C	C	T	T	A	A
1584	1584F	0	0	1	1	T	C	T	C	G	A
1584	1584M	0	0	2	1	C	C	T	T	A	A
1584	1584P	1584F	1584M	1	2	C	C	T	T	A	A
1584	1584S1	1584F	1584M	1	1	C	C	T	T	A	A
1586	1586F	0	0	1	1	T	C	T	C	G	A
1586	1586M	0	0	2	1	C	C	T	T	A	A
1586	1586P	1586F	1586M	1	2	0	0	0	0	G	A
1587	1587F	0	0	1	1	T	C	T	C	G	A
1587	1587M	0	0	2	1	T	C	T	C	G	A
1587	1587P	1587F	1587M	1	2	C	C	T	T	A	A
1590	1590F	0	0	1	1	T	C	T	C	G	A
1590	1590M	0	0	2	1	C	C	T	C	A	A
1590	1590P	1590F	1590M	1	2	T	C	T	C	G	A
1590	1590S1	1590F	1590M	1	1	T	C	C	C	G	A
1591	1591F	0	0	1	1	C	C	T	T	A	A
1591	1591M	0	0	2	1	C	C	T	T	A	A
1591	1591P	1591F	1591M	1	2	C	C	T	T	A	A
1592	1592F	0	0	1	1	T	C	T	C	G	A
1592	1592M	0	0	2	1	C	C	T	T	A	A
1592	1592P	1592F	1592M	1	2	T	C	T	C	G	A
1594	1594F	0	0	1	1	C	C	T	T	A	A
1594	1594M	0	0	2	1	C	C	T	T	A	A
1594	1594P	1594F	1594M	1	2	C	C	T	T	A	A
1594	1594S1	1594F	1594M	1	1	C	C	T	T	A	A
1597	1597F	0	0	1	1	C	C	T	T	A	A
1597	1597M	0	0	2	1	T	C	T	C	G	A
1597	1597P	1597F	1597M	1	2	T	C	T	C	G	A
1597	1597S1	1597F	1597M	1	1	C	C	T	T	A	A
1599	1599F	0	0	1	1	C	C	T	T	A	A
1599	1599M	0	0	2	1	C	C	T	T	A	A
1599	1599P	1599F	1599M	1	2	C	C	T	T	A	A
1599	1599S1	1599F	1599M	1	1	C	C	T	T	A	A
1602	1602F	0	0	1	1	T	C	T	C	A	A
1602	1602M	0	0	2	1	C	C	T	T	A	A
1602	1602P	1602F	1602M	1	2	C	C	T	T	A	A
1602	1602S1	1602F	1602M	1	1	T	C	T	C	A	A
1603	1603F	0	0	1	1	C	C	T	T	A	A
1603	1603M	0	0	2	1	C	C	T	T	A	A
1603	1603p	1603F	1603M	1	2	C	C	T	T	A	A
1603	1603S1	1603F	1603M	1	1	C	C	T	T	A	A
1603	1603S2	1603F	1603M	1	1	C	C	T	T	A	A
1604	1604F	0	0	1	1	C	C	T	T	A	A
1604	1604M	0	0	2	1	C	C	T	T	A	A
1604	1604P	1604F	1604M	1	2	C	C	T	T	A	A
1604	1604S1	1604F	1604M	1	1	C	C	T	T	A	A
1609	1609F	0	0	1	1	C	C	T	T	A	A
1609	1609M	0	0	2	1	C	C	T	T	A	A
1609	1609P	1609F	1609M	1	2	C	C	T	T	A	A
1609	1609S1	1609F	1609M	1	1	C	C	T	T	A	A
1610	1610F	0	0	1	1	C	C	T	T	A	A
1610	1610M	0	0	2	1	T	C	T	C	G	A
1610	1610P	1610F	1610M	1	2	T	C	T	C	G	A
1610	1610S1	1610F	1610M	1	1	T	C	T	C	G	A
1623	1623F	0	0	1	1	C	C	T	T	A	A
1623	1623M	0	0	2	1	T	C	T	C	G	A
1623	1623P	1623F	1623M	1	2	T	C	T	C	G	A
1623	1623S1	1623F	1623M	1	1	C	C	T	T	A	A
1624	1624F	0	0	1	1	C	C	T	T	A	A
1624	1624M	0	0	2	1	0	0	T	T	G	A
1624	1624P	1624F	1624M	1	2	C	C	T	T	0	0
1627	1627M	0	0	2	1	T	C	T	C	G	A
1627	1627P	0	1627M	1	2	C	C	T	T	A	A
1627	1627S2	0	1627M	1	1	T	C	T	C	G	A
1632	1632M	0	0	2	1	C	C	T	C	A	A
1632	1632P	0	1632M	1	2	C	C	T	C	A	A
1632	1632S1	0	1632M	1	1	C	C	C	C	A	A
1633	1633F	0	0	1	1	C	C	T	C	A	A
1633	1633M	0	0	2	1	C	C	T	T	A	A
1633	1633P	1633F	1633M	1	2	C	C	T	T	A	A
1633	1633S1	1633F	1633M	1	1	C	C	T	C	A	A
1637	1637f	0	0	1	1	T	C	T	C	G	A
1637	1637m	0	0	2	1	T	C	T	C	G	A
1637	1637p	1637f	1637m	1	2	T	C	T	C	G	A
1637	1637s1	1637f	1637m	1	1	T	T	C	C	G	G
1637	1637s2	1637f	1637m	1	1	T	C	T	C	G	A
1640	1640F	0	0	1	1	C	C	T	T	A	A
1640	1640M	0	0	2	1	C	C	T	T	A	A
1640	1640P	1640F	1640M	1	2	C	C	T	T	A	A
1640	1640S1	1640F	1640M	1	1	C	C	T	T	A	A
1641	1641F	0	0	1	1	C	C	T	T	A	A
1641	1641M	0	0	2	1	T	C	T	C	A	A
1641	1641P	1641F	1641M	1	2	T	C	T	C	A	A
1641	1641S1	1641F	1641M	1	1	C	C	T	T	A	A
1643	1643F	0	0	1	1	C	C	T	T	A	A
1643	1643M	0	0	2	1	T	T	C	C	G	A
1643	1643P	1643F	1643M	1	2	T	C	T	C	A	A
1649	1649f	0	0	1	1	C	C	T	T	A	A
1649	1649m	0	0	2	1	C	C	T	C	A	A
1649	1649p	0	1649m	1	2	C	C	T	C	A	A
1656	1656F	0	0	1	1	T	C	T	C	G	A
1656	1656M	0	0	2	1	C	C	T	T	A	A
1656	1656P	1656F	1656M	1	2	T	C	T	C	G	A
1656	1656S1	1656F	1656M	1	1	C	C	T	T	A	A
1656	1656S2	1656F	1656M	1	1	C	C	T	T	A	A
1656	1656S3	1656F	1656M	1	1	C	C	T	T	A	A
1657	1657F	0	0	1	1	C	C	T	T	A	A
1657	1657M	0	0	2	1	T	T	C	C	G	G
1657	1657P	1657F	1657M	1	2	T	C	T	C	G	A
1657	1657S1	1657F	1657M	1	1	T	C	T	C	G	A
1661	1661F	0	0	1	1	C	C	T	T	A	A
1661	1661M	0	0	2	1	C	C	T	T	A	A
1661	1661P	1661F	1661M	1	2	C	C	T	T	A	A
1664	1664F	0	0	1	1	T	C	C	T	A	A
1664	1664M	0	0	2	1	C	C	T	T	A	A
1664	1664P	1664F	1664M	1	2	T	C	C	T	A	A
1669	1669F	0	0	1	1	C	C	T	T	A	A
1669	1669M	0	0	2	1	T	C	T	C	G	A
1669	1669P	1669F	1669M	1	2	C	C	0	0	A	A
1671	1671F	0	0	1	1	C	C	T	T	A	A
1671	1671M	0	0	2	1	C	C	T	T	A	A
1671	1671P	1671F	1671M	1	2	C	C	T	T	A	A
1674	1674F	0	0	1	1	C	C	T	T	A	A
1674	1674M	0	0	2	1	C	C	T	T	A	A
1674	1674P	1674F	1674M	1	2	C	C	T	T	A	A
1674	1674S1	1674F	1674M	1	1	C	C	T	T	A	A
1674	1674S2	1674F	1674M	1	1	C	C	T	T	A	A
1674	1674S3	1674F	1674M	1	1	C	C	T	T	A	A
1674	1674S4	1674F	1674M	1	1	C	C	T	T	A	A
1674	1674S5	1674F	1674M	1	1	C	C	T	T	A	A
1676	1676F	0	0	1	1	C	C	T	T	A	A
1676	1676M	0	0	2	1	C	C	T	T	A	A
1676	1676P	1676F	1676M	1	2	C	C	T	T	A	A
1676	1676S1	1676F	1676M	1	1	C	C	T	T	A	A
1677	1677F	0	0	1	1	C	C	T	T	A	A
1677	1677M	0	0	2	1	C	C	T	T	A	A
1677	1677P	1677F	1677M	1	2	C	C	T	T	A	A
1677	1677S1	1677F	1677M	1	1	C	C	T	T	A	A
1678	1678F	0	0	1	1	C	C	T	T	A	A
1678	1678M	0	0	2	1	C	C	T	T	A	A
1678	1678P	1678F	1678M	1	2	C	C	T	T	A	A
1683	1683F	0	0	1	1	C	C	T	C	A	A
1683	1683M	0	0	2	1	T	C	T	T	A	A
1683	1683P	1683F	1683M	1	2	C	C	T	T	0	0
1683	1683S1	1683F	1683M	1	1	C	C	T	T	A	A
1683	1683S2	1683F	1683M	1	1	C	C	T	T	A	A
1685	1685F	0	0	1	1	C	C	T	T	A	A
1685	1685M	0	0	2	1	C	C	T	T	A	A
1685	1685P	1685F	1685M	1	2	C	C	T	T	A	A
1686	1686F	0	0	1	1	C	C	T	T	A	A
1686	1686M	0	0	2	1	C	C	T	T	A	A
1686	1686P	1686F	1686M	1	2	C	C	T	T	A	A
1687	1687F	0	0	1	1	C	C	C	T	A	A
1687	1687M	0	0	2	1	C	C	T	T	A	A
1687	1687P	1687F	1687M	1	2	C	C	C	T	A	A
1692	1692F	0	0	1	1	C	C	T	T	A	A
1692	1692M	0	0	2	1	C	C	T	T	A	A
1692	1692P	1692F	1692M	1	2	C	C	T	T	A	A
1693	1693F	0	0	1	1	C	C	C	T	A	A
1693	1693M	0	0	2	1	C	C	T	T	A	A
1693	1693P	1693F	1693M	1	2	C	C	T	T	A	A
1695	1695F	0	0	1	1	T	C	C	T	G	A
1695	1695M	0	0	2	1	T	C	C	T	G	A
1695	1695P	1695F	1695M	1	2	T	C	C	T	G	A
1697	1697F	0	0	1	1	T	T	C	C	A	A
1697	1697M	0	0	2	1	C	C	T	T	A	A
1697	1697P	1697F	1697M	1	2	T	C	C	T	A	A
1702	1702F	0	0	1	1	C	C	T	T	A	A
1702	1702M	0	0	2	1	T	C	C	T	0	0
1702	1702P	1702F	1702M	1	2	C	C	T	T	A	A
1706	1706M	0	0	2	1	C	C	T	T	A	A
1706	1706P	0	1706M	1	2	C	C	T	T	A	A
1706	1706S2	0	1706M	1	1	C	C	T	T	A	A
1707	1707F	0	0	1	1	T	C	C	T	A	A
1707	1707M	0	0	2	1	C	C	T	T	A	A
1707	1707P	1707F	1707M	1	2	C	C	T	T	A	A
1712	1712F	0	0	1	1	C	C	T	T	A	A
1712	1712M	0	0	2	1	T	C	C	T	A	A
1712	1712P	1712F	1712M	1	2	C	C	T	T	A	A
1717	1717F	0	0	1	1	C	C	T	T	A	A
1717	1717M	0	0	2	1	C	C	C	T	A	A
1717	1717P	1717F	1717M	1	2	C	C	T	T	A	A
1718	1718F	0	0	1	1	T	C	C	T	G	A
1718	1718M	0	0	2	1	C	C	T	T	A	A
1718	1718P	1718F	1718M	1	2	T	C	C	T	G	A
1719	1719F	0	0	1	1	C	C	C	T	A	A
1719	1719M	0	0	2	1	C	C	T	T	A	A
1719	1719P	1719F	1719M	1	2	C	C	C	T	A	A
1722	1722F	0	0	1	1	C	C	T	T	A	A
1722	1722M	0	0	2	1	C	C	T	T	A	A
1722	1722P	1722F	1722M	1	2	C	C	T	T	A	A
1740	1740F	0	0	1	1	C	C	T	T	A	A
1740	1740M	0	0	2	1	C	C	T	T	A	A
1740	1740P	1740F	1740M	1	2	C	C	0	0	A	A
1742	1742F	0	0	1	1	C	C	T	T	A	A
1742	1742M	0	0	2	1	C	C	T	T	A	A
1742	1742P	1742F	1742M	1	2	C	C	T	T	A	A
1746	1746F	0	0	1	1	C	C	T	T	A	A
1746	1746M	0	0	2	1	T	C	T	C	G	A
1746	1746P	1746F	1746M	1	2	T	C	T	C	G	A
1746	1746S1	1746F	1746M	1	1	T	C	T	C	G	A
1747	1747F	0	0	1	1	C	C	T	T	A	A
1747	1747M	0	0	2	1	C	C	T	T	A	A
1747	1747P	1747F	1747M	1	2	C	C	T	T	A	A
1747	1747S1	1747F	1747M	1	1	C	C	T	T	A	A
1748	1748F	0	0	1	1	C	C	T	T	A	A
1748	1748M	0	0	2	1	C	C	T	T	A	A
1748	1748P	1748F	1748M	1	2	C	C	T	T	A	A
1748	1748S1	1748F	1748M	1	1	C	C	T	T	A	A
1751	1751F	0	0	1	1	C	C	T	T	A	A
1751	1751M	0	0	2	1	T	C	C	T	A	A
1751	1751P	1751F	1751M	1	2	C	C	T	T	A	A
1758	1758F	0	0	1	1	C	C	T	T	A	A
1758	1758M	0	0	2	1	T	T	C	C	G	A
1758	1758P	1758F	1758M	1	2	T	C	C	T	A	A
1761	1761F	0	0	1	1	C	C	T	T	A	A
1761	1761M	0	0	2	1	T	C	C	T	A	A
1761	1761P	1761F	1761M	1	2	C	C	T	T	A	A
1762	1762F	0	0	1	1	C	C	T	T	A	A
1762	1762M	0	0	2	1	C	C	C	T	A	A
1762	1762P	1762F	1762M	1	2	C	C	C	T	A	A
1763	1763F	0	0	1	1	C	C	T	T	A	A
1763	1763M	0	0	2	1	T	C	C	T	G	A
1763	1763P	1763F	1763M	1	2	C	C	T	T	A	A
1764	1764F	0	0	1	1	C	C	T	T	A	A
1764	1764M	0	0	2	1	C	C	T	T	A	A
1764	1764P	1764F	1764M	1	2	C	C	T	T	A	A
1765	1765F	0	0	1	1	C	C	T	T	A	A
1765	1765M	0	0	2	1	C	C	T	T	A	A
1765	1765P	1765F	1765M	1	2	C	C	T	T	A	A
1771	1771F	0	0	1	1	C	C	T	T	A	A
1771	1771M	0	0	2	1	C	C	T	T	A	A
1771	1771P	1771F	1771M	1	2	C	C	T	T	A	A
1777	1777M	0	0	2	1	C	C	T	T	A	A
1777	1777P	0	1777M	1	2	T	C	C	T	A	A
1780	1780F	0	0	1	1	T	C	T	C	A	A
1780	1780M	0	0	2	1	C	C	T	T	A	A
1780	1780P	1780F	1780M	1	2	C	C	T	T	A	A
1781	1781F	0	0	1	1	T	C	T	C	A	A
1781	1781M	0	0	2	1	T	C	T	C	G	A
1781	1781P	1781F	1781M	1	2	T	C	T	C	G	A
1781	1781S1	1781F	1781M	1	1	T	C	T	C	A	A
1782	1782F	0	0	1	1	C	C	T	C	A	A
1782	1782M	0	0	2	1	C	C	0	0	A	A
1782	1782P	1782F	1782M	1	2	C	C	T	C	A	A
1782	1782S1	1782F	1782M	1	1	C	C	T	C	A	A
1782	1782S2	1782F	1782M	1	1	C	C	T	C	A	A
1792	1792F	0	0	1	1	C	C	T	T	A	A
1792	1792M	0	0	2	1	C	C	T	T	A	A
1792	1792P	1792F	1792M	1	2	C	C	T	T	A	A
1792	1792S1	1792F	1792M	1	1	C	C	T	T	A	A
1792	1792S2	1792F	1792M	1	1	C	C	T	T	A	A
1793	1793F	0	0	1	1	T	C	T	C	A	A
1793	1793M	0	0	2	1	C	C	T	T	A	A
1793	1793P	1793F	1793M	1	2	C	C	T	T	A	A
1793	1793S1	1793F	1793M	1	1	C	C	T	T	A	A
1796	1796F	0	0	1	1	C	C	T	T	A	A
1796	1796M	0	0	2	1	C	C	T	T	A	A
1796	1796P	1796F	1796M	1	2	C	C	T	T	A	A
1799	1799F	0	0	1	1	C	C	T	T	A	A
1799	1799M	0	0	2	1	C	C	T	T	A	A
1799	1799P	1799F	1799M	1	2	C	C	T	T	A	A
1800	1800F	0	0	1	1	T	C	T	C	A	A
1800	1800M	0	0	2	1	C	C	T	T	A	A
1800	1800P	1800F	1800M	1	2	C	C	T	T	A	A
1800	1800S1	1800F	1800M	1	1	T	C	T	C	A	A
1800	1800S2	1800F	1800M	1	1	0	0	T	C	A	A
1801	1801M	0	0	2	1	C	C	T	T	A	A
1801	1801P	0	1801M	1	2	C	C	T	T	A	A
1803	1803M	0	0	2	1	C	C	T	T	A	A
1803	1803P	0	1803M	1	2	C	C	T	T	A	A
1806	1806F	0	0	1	1	T	C	T	C	A	A
1806	1806M	0	0	2	1	C	C	T	T	A	A
1806	1806P	1806F	1806M	1	2	C	C	T	T	A	A
1806	1806S1	1806F	1806M	1	1	C	C	T	T	A	A
1807	1807f	0	0	1	1	T	C	T	C	A	A
1807	1807m	0	0	2	1	T	C	C	C	A	A
1807	1807p	0	1807m	1	2	T	C	T	C	A	A
1807	1807s1	0	1807m	1	1	T	C	T	C	A	A
1809	1809f	0	0	1	1	C	C	T	C	A	A
1809	1809m	0	0	2	1	0	0	T	C	A	A
1809	1809p	1809f	1809m	1	2	C	C	C	C	A	A
1810	1810F	0	0	1	1	T	C	T	C	G	A
1810	1810M	0	0	2	1	C	C	T	T	A	A
1810	1810P	1810F	1810M	1	2	T	C	T	C	G	A
1810	1810S1	1810F	1810M	1	1	T	C	T	C	G	A
1812	1812F	0	0	1	1	C	C	T	T	A	A
1812	1812M	0	0	2	1	T	T	C	C	G	A
1812	1812P	1812F	1812M	1	2	T	C	T	C	A	A
1813	1813F	0	0	1	1	C	C	T	T	A	A
1813	1813M	0	0	2	1	C	C	T	T	A	A
1813	1813P	1813F	1813M	1	2	C	C	0	0	A	A
1815	1815F	0	0	1	1	C	C	T	T	A	A
1815	1815M	0	0	2	1	C	C	T	T	A	A
1815	1815P	1815F	1815M	1	2	C	C	T	T	A	A
1816	1816F	0	0	1	1	C	C	T	T	A	A
1816	1816M	0	0	2	1	C	C	T	T	A	A
1816	1816P	1816F	1816M	1	2	C	C	T	T	A	A
1816	1816S1	1816F	1816M	1	1	C	C	T	T	A	A
1819	1819F	0	0	1	1	C	C	T	T	A	A
1819	1819M	0	0	2	1	T	C	C	T	G	A
1819	1819P	1819F	1819M	1	2	T	C	C	T	0	0
1822	1822M	0	0	2	1	C	C	T	T	A	A
1822	1822P	0	1822M	1	2	C	C	T	T	A	A
1823	1823F	0	0	1	1	C	C	T	T	A	A
1823	1823M	0	0	2	1	C	C	T	T	A	A
1823	1823P	1823F	1823M	1	2	C	C	T	T	A	A
1826	1826F	0	0	1	1	C	C	T	C	A	A
1826	1826M	0	0	2	1	T	T	C	C	G	G
1826	1826P	1826F	1826M	1	2	T	C	C	C	G	A
1829	1829F	0	0	1	1	C	C	T	T	A	A
1829	1829M	0	0	2	1	C	C	T	T	A	A
1829	1829P	1829F	1829M	1	2	C	C	T	T	A	A
1829	1829S1	1829F	1829M	1	1	C	C	T	T	A	A
1829	1829S2	1829F	1829M	1	1	C	C	T	T	A	A
1838	1838F	0	0	1	1	C	C	T	T	A	A
1838	1838M	0	0	2	1	C	C	T	T	A	A
1838	1838P	1838F	1838M	1	2	C	C	T	T	A	A
1852	1852F	0	0	1	1	C	C	T	T	A	A
1852	1852M	0	0	2	1	C	C	T	T	A	A
1852	1852P	1852F	1852M	1	2	C	C	T	T	A	A
1861	1861F	0	0	1	1	C	C	T	T	A	A
1861	1861M	0	0	2	1	C	C	C	T	A	A
1861	1861P	1861F	1861M	1	2	C	C	C	T	A	A
1865	1865F	0	0	1	1	C	C	T	T	A	A
1865	1865M	0	0	2	1	C	C	T	T	A	A
1865	1865P	1865F	1865M	1	2	C	C	T	T	A	A
1871	1871M	0	0	2	1	C	C	T	T	A	A
1871	1871P	0	1871M	1	2	T	C	T	C	A	A
1875	1875F	0	0	1	1	C	C	T	T	0	0
1875	1875M	0	0	2	1	C	C	T	T	A	A
1875	1875P	1875F	1875M	1	2	C	C	T	T	A	A
1875	1875S1	1875F	1875M	1	1	C	C	T	T	A	A
1876	1876m	0	0	2	1	C	C	T	T	A	A
1876	1876p	0	1876m	1	2	C	C	T	T	A	A
1876	1876s1	0	1876m	1	1	C	C	T	T	A	A
1878	1878F	0	0	1	1	C	C	T	T	A	A
1878	1878M	0	0	2	1	C	C	T	T	A	A
1878	1878P	1878F	1878M	1	2	C	C	T	T	A	A
1879	1879F	0	0	1	1	C	C	T	T	A	A
1879	1879M	0	0	2	1	T	T	C	C	G	A
1879	1879P	1879F	1879M	1	2	T	C	T	C	G	A
1879	1879S1	1879F	1879M	1	1	T	C	T	C	A	A
1881	1881m	0	0	2	1	C	C	T	C	A	A
1881	1881p	0	1881m	1	2	C	C	T	T	A	A
1882	1882F	0	0	1	1	C	C	T	T	A	A
1882	1882M	0	0	2	1	C	C	T	T	A	A
1882	1882P	1882F	1882M	1	2	C	C	T	T	A	A
1883	1883F	0	0	1	1	C	C	T	T	A	A
1883	1883M	0	0	2	1	C	C	T	T	A	A
1883	1883P	1883F	1883M	1	2	C	C	T	T	A	A
1889	1889F	0	0	1	1	C	C	T	T	A	A
1889	1889M	0	0	2	1	C	C	T	T	A	A
1889	1889P	1889F	1889M	1	2	C	C	T	T	A	A
1889	1889S1	1889F	1889M	1	1	C	C	T	T	0	0
1890	1890F	0	0	1	1	C	C	T	T	A	A
1890	1890M	0	0	2	1	T	C	T	C	G	A
1890	1890P	1890F	1890M	1	2	T	C	T	C	G	A
1891	1891F	0	0	1	1	C	C	T	T	A	A
1891	1891P	1891F	0	1	2	C	C	T	T	A	A
1891	1891S1	1891F	0	1	1	C	C	T	T	A	A
1893	1893F	0	0	1	1	T	C	C	T	G	A
1893	1893M	0	0	2	1	C	C	T	T	A	A
1893	1893P	1893F	1893M	1	2	T	C	C	T	G	A
1903	1903F	0	0	1	1	T	C	T	C	G	A
1903	1903M	0	0	2	1	C	C	T	T	A	A
1903	1903P	1903F	1903M	1	2	C	C	T	T	A	A
1903	1903S1	1903F	1903M	1	1	T	C	T	C	G	A
1904	1904F	0	0	1	1	C	C	T	T	A	A
1904	1904M	0	0	2	1	C	C	T	T	A	A
1904	1904P	1904F	1904M	1	2	C	C	T	T	A	A
1908	1908f	0	0	1	1	C	C	T	T	A	A
1908	1908m	0	0	2	1	C	C	T	T	A	A
1908	1908p	1908f	1908m	1	2	C	C	T	T	A	A
1908	1908s1	1908f	1908m	1	1	C	C	T	T	A	A
1909	1909f	0	0	1	1	C	C	T	T	A	A
1909	1909m	0	0	2	1	C	C	T	T	A	A
1909	1909p	1909f	1909m	1	2	C	C	T	T	A	A
1909	1909s1	1909f	1909m	1	1	C	C	T	T	A	A
1909	1909s2	1909f	1909m	1	1	C	C	T	T	A	A
1909	1909s3	1909f	1909m	1	1	C	C	T	T	A	A
1909	1909s4	1909f	1909m	1	1	C	C	T	T	A	A
1909	1909s5	1909f	1909m	1	1	C	C	T	T	A	A
1910	1910f	0	0	1	1	T	C	T	C	G	A
1910	1910m	0	0	2	1	T	C	T	C	G	A
1910	1910p	1910f	1910m	1	2	0	0	T	T	A	A
1911	1911F	0	0	1	1	C	C	T	T	A	A
1911	1911M	0	0	2	1	C	C	T	T	A	A
1911	1911P	1911F	1911M	1	2	C	C	T	T	A	A
1911	1911S1	1911F	1911M	1	1	C	C	T	T	A	A
1914	1914F	0	0	1	1	C	C	T	T	A	A
1914	1914M	0	0	2	1	C	C	T	T	G	A
1914	1914P	1914F	1914M	1	2	C	C	T	T	A	A
1914	1914S1	1914F	1914M	1	1	C	C	T	T	A	A
1915	1915F	0	0	1	1	C	C	T	T	A	A
1915	1915M	0	0	2	1	C	C	T	T	A	A
1915	1915P	1915F	1915M	1	2	C	C	T	T	A	A
1915	1915S1	1915F	1915M	1	1	C	C	T	T	A	A
1916	1916m	0	0	2	1	C	C	T	C	A	A
1916	1916p	0	1916m	1	2	C	C	T	T	A	A
1916	1916s1	0	1916m	1	1	C	C	T	C	A	A
1939	1939F	0	0	1	1	T	C	T	C	G	A
1939	1939M	0	0	2	1	C	C	T	T	A	A
1939	1939P	1939F	1939M	1	2	C	C	T	T	A	A
1939	1939S1	1939F	1939M	1	1	T	C	T	C	G	A
1944	1944f	0	0	1	1	C	C	T	T	A	A
1944	1944p	1944f	1950F	1	2	C	C	T	T	A	A
1950	1950F	0	0	1	1	C	C	T	T	A	A
1950	1950M	0	0	2	1	C	C	T	T	A	A
1950	1950P	1950F	1950M	1	2	C	C	T	T	A	A
1950	1950S2	1950F	1950M	1	1	C	C	T	T	A	A
1951	1951F	0	0	1	1	T	C	T	C	G	A
1951	1951M	0	0	2	1	C	C	T	T	A	A
1951	1951P	1951F	1951M	1	2	C	C	T	T	A	A
1960	1960F	0	0	1	1	C	C	T	T	A	A
1960	1960M	0	0	2	1	C	C	T	T	A	A
1960	1960P	1960F	1960M	1	2	C	C	T	T	A	A
1962	1962F	0	0	1	1	0	0	T	C	A	A
1962	1962M	0	0	2	1	T	C	T	C	G	A
1962	1962P	1962F	1962M	1	2	T	T	C	C	G	A
1962	1962S1	1962F	1962M	1	1	T	C	T	C	A	A
1965	1965F	0	0	1	1	C	C	T	T	A	A
1965	1965M	0	0	2	1	C	C	T	T	A	A
1965	1965P	1965F	1965M	1	2	C	C	T	T	A	A
1965	1965S1	1965F	1965M	1	1	C	C	T	T	A	A
1969	1969M	0	0	2	1	T	C	C	T	G	A
1969	1969P	0	1969M	1	2	T	C	C	T	G	A
1972	1972F	0	0	1	1	C	C	T	T	A	A
1972	1972M	0	0	2	1	C	C	T	T	A	A
1972	1972P	1972F	1972M	1	2	C	C	T	T	A	A
1977	1977F	0	0	1	1	C	C	T	T	A	A
1977	1977M	0	0	2	1	C	C	T	C	A	A
1977	1977P	1977F	1977M	1	2	C	C	T	T	A	A
1977	1977S1	1977F	1977M	1	1	C	C	T	C	A	A
1978	1978F	0	0	1	1	C	C	T	T	A	A
1978	1978M	0	0	2	1	C	C	T	C	A	A
1978	1978P	1978F	1978M	1	2	C	C	T	C	A	A
1980	1980F	0	0	1	1	C	C	T	T	A	A
1980	1980M	0	0	2	1	T	C	T	C	G	A
1980	1980P	1980F	1980M	1	2	C	C	T	T	A	A
1980	1980S1	1980F	1980M	1	1	T	C	T	C	G	A
1982	1982F	0	0	1	1	C	C	T	T	A	A
1982	1982M	0	0	2	1	T	C	T	C	A	A
1982	1982P	1982F	1982M	1	2	T	C	T	C	A	A
1982	1982S1	1982F	1982M	1	1	T	C	T	C	A	A
1983	1983F	0	0	1	1	C	C	T	T	A	A
1983	1983M	0	0	2	1	C	C	T	T	A	A
1983	1983P	1983F	1983M	1	2	C	C	T	T	A	A
1983	1983S1	1983F	1983M	1	1	C	C	T	T	A	A
1986	1986f	0	0	1	1	T	C	C	C	G	A
1986	1986m	0	0	2	1	C	C	T	T	A	A
1986	1986p	1986f	1986m	1	2	T	C	T	C	G	A
1986	1986s1	1986f	1986m	1	1	T	C	T	C	G	A
1987	1987f	0	0	1	1	C	C	T	T	A	A
1987	1987m	0	0	2	1	C	C	T	T	A	A
1987	1987p	1987f	1987m	1	2	C	C	T	T	A	A
1987	1987s1	1987f	1987m	1	1	C	C	T	T	A	A
1987	1987s2	1987f	1987m	1	1	C	C	T	T	A	A
1987	1987s3	1987f	1987m	1	1	C	C	T	T	A	A
1988	1988f	0	0	1	1	T	C	T	C	G	A
1988	1988m	0	0	2	1	C	C	T	T	G	A
1988	1988p	1988f	1988m	1	2	T	C	T	C	G	G
1991	1991M	0	0	2	1	T	C	T	C	A	A
1991	1991P	1991M	0	1	2	C	C	T	T	A	A
1992	1992M	0	0	2	1	T	C	T	C	G	A
1992	1992P	0	1992M	1	2	C	C	T	T	A	A
1992	1992S2	0	1992M	1	1	T	C	T	C	G	A
1993	1993F	0	0	1	1	T	C	T	C	G	A
1993	1993M	0	0	2	1	0	0	C	C	A	A
1993	1993P	1993F	1993M	1	2	T	C	T	C	A	A
1993	1993S1	1993F	1993M	1	1	T	T	C	C	G	A
1994	1994F	0	0	1	1	C	C	T	T	A	A
1994	1994M	0	0	2	1	T	C	T	C	A	A
1994	1994P	1994F	1994M	1	2	C	C	T	T	A	A
1994	1994S1	1994F	1994M	1	1	T	C	T	C	A	A
1995	1995F	0	0	1	1	C	C	T	T	A	A
1995	1995M	0	0	2	1	C	C	T	T	A	A
1995	1995P	1995F	1995M	1	2	C	C	T	T	A	A
1995	1995S1	1995F	1995M	1	1	C	C	T	T	A	A
1997	1997F	0	0	1	1	C	C	T	T	A	A
1997	1997M	0	0	2	1	C	C	T	T	A	A
1997	1997P	1997F	1997M	1	2	C	C	T	T	A	A
1997	1997S1	1997F	1997M	1	1	C	C	T	T	A	A
1998	1998F	0	0	1	1	C	C	T	T	A	A
1998	1998M	0	0	2	1	C	C	T	T	A	A
1998	1998P	1998F	1998M	1	2	C	C	T	T	A	A
1998	1998S2	1998F	1998M	1	1	C	C	T	T	A	A
1999	1999F	0	0	1	1	T	C	T	C	G	A
1999	1999M	0	0	2	1	C	C	T	T	A	A
1999	1999P	1999F	1999M	1	2	T	C	T	C	G	A
1999	1999S1	1999F	1999M	1	1	C	C	T	T	A	A
2003	2003F	0	0	1	1	T	C	T	C	G	A
2003	2003M	0	0	2	1	C	C	T	T	A	A
2003	2003P	2003F	2003M	1	2	C	C	T	T	A	A
2006	2006f	0	0	1	1	C	C	T	T	A	A
2006	2006m	0	0	2	1	T	C	T	C	G	A
2006	2006p	2006f	2006m	1	2	C	C	T	T	A	A
2006	2006s1	2006f	2006m	1	1	T	C	T	C	G	A
2006	2006s2	2006f	2006m	1	1	T	C	T	C	G	A
2007	2007f	0	0	1	1	C	C	T	T	A	A
2007	2007m	0	0	2	1	0	0	T	C	A	A
2007	2007p	2007f	2007m	1	2	C	C	T	T	A	A
2009	2009F	0	0	1	1	C	C	T	T	A	A
2009	2009M	0	0	2	1	T	C	T	C	G	A
2009	2009P	2009F	2009M	1	2	0	0	T	T	A	A
2009	2009S1	2009F	2009M	1	1	0	0	0	0	0	0
2009	2009S2	2009F	2009M	1	1	0	0	T	C	G	A
2010	2010F	0	0	1	1	C	C	T	T	A	A
2010	2010M	0	0	2	1	C	C	T	T	A	A
2010	2010P	2010F	2010M	1	2	C	C	T	T	A	A
2010	2010S1	2010F	2010M	1	1	C	C	T	T	A	A
2010	2010S2	2010F	2010M	1	1	C	C	T	T	A	A
2010	2010S3	2010F	2010M	1	1	C	C	T	T	A	A
2011	2011F	0	0	1	1	C	C	T	T	A	A
2011	2011M	0	0	2	1	C	C	T	T	A	A
2011	2011P	2011F	2011M	1	2	C	C	T	T	A	A
2011	2011S1	2011F	2011M	1	1	C	C	T	T	A	A
2012	2012f	0	0	1	1	C	C	T	C	A	A
2012	2012m	0	0	2	1	0	0	T	C	A	A
2012	2012p	2012f	2012m	1	2	C	C	T	T	A	A
2015	2015F	0	0	1	1	C	C	T	T	A	A
2015	2015M	0	0	2	1	C	C	T	C	A	A
2015	2015P	2015F	2015M	1	2	C	C	T	T	A	A
2015	2015S1	2015F	2015M	1	1	C	C	T	T	A	A
2015	2015S2	2015F	2015M	1	1	C	C	T	T	A	A
2018	2018F	0	0	1	1	C	C	T	C	A	A
2018	2018M	0	0	2	1	C	C	T	C	A	A
2018	2018P	2018F	2018M	1	2	C	C	T	C	A	A
2020	2020F	0	0	1	1	C	C	T	T	A	A
2020	2020M	0	0	2	1	C	C	T	T	A	A
2020	2020P	2020F	2020M	1	2	C	C	T	T	A	A
2020	2020S1	2020F	2020M	1	1	C	C	T	T	A	A
2020	2049p	2049f	2049m	1	2	C	C	T	T	A	A
2020	2049s1	2049f	2049m	1	1	C	C	T	T	A	A
2023	2023M	0	0	2	1	C	C	T	C	A	A
2023	2023P	0	2023M	1	2	C	C	T	C	A	A
2027	2027F	0	0	1	1	C	C	T	T	A	A
2027	2027M	0	0	2	1	T	C	C	T	G	A
2027	2027P	2027F	2027M	1	2	C	C	T	T	A	A
2028	2028F	0	0	1	1	C	C	T	T	A	A
2028	2028M	0	0	2	1	C	C	C	T	A	A
2028	2028P	2028F	2028M	1	2	C	C	T	T	A	A
2030	2030F	0	0	1	1	C	C	T	T	A	A
2030	2030M	0	0	2	1	C	C	T	T	A	A
2030	2030P	2030F	2030M	1	2	C	C	T	T	A	A
2032	2032F	0	0	1	1	T	C	C	T	A	A
2032	2032M	0	0	2	1	0	0	0	0	A	A
2032	2032P	2032F	2032M	1	2	C	C	T	T	A	A
2033	2033F	0	0	1	1	C	C	T	T	A	A
2033	2033M	0	0	2	1	T	C	C	T	A	A
2033	2033P	2033F	2033M	1	2	C	C	T	T	A	A
2034	2034F	0	0	1	1	C	C	T	T	A	A
2034	2034M	0	0	2	1	C	C	T	T	A	A
2034	2034P	2034F	2034M	1	2	C	C	T	T	A	A
2035	2035F	0	0	1	1	C	C	T	T	A	A
2035	2035M	0	0	2	1	C	C	T	T	A	A
2035	2035P	2035F	2035M	1	2	C	C	T	T	A	A
2039	2039F	0	0	1	1	C	C	T	T	A	A
2039	2039M	0	0	2	1	C	C	T	T	A	A
2039	2039P	2039F	2039M	1	2	C	C	T	T	A	A
2041	2041F	0	0	1	1	T	C	T	C	G	A
2041	2041M	0	0	2	1	C	C	T	C	A	A
2041	2041P	2041F	2041M	1	2	C	C	T	C	A	A
2045	2045F	0	0	1	1	C	C	T	T	A	A
2045	2045M	0	0	2	1	C	C	T	T	A	A
2045	2045P	2045F	2045M	1	2	C	C	T	T	A	A
2046	2046f	0	0	1	1	C	C	T	T	A	A
2046	2046m	0	0	2	1	C	C	T	T	A	A
2046	2046p	2046f	2046m	1	2	C	C	T	T	A	A
2047	2047f	0	0	1	1	C	C	T	T	A	A
2047	2047m	0	0	2	1	T	C	T	C	G	A
2047	2047p	2047f	2047m	1	2	C	C	0	0	A	A
2049	2049f	0	0	1	1	C	C	T	T	A	A
2049	2049m	0	0	2	1	C	C	T	T	A	A
2050	2050m	0	0	2	1	T	C	T	C	G	A
2050	2050p	0	2050m	1	2	0	0	T	C	0	0
2051	2051F	0	0	1	1	C	C	T	T	A	A
2051	2051M	0	0	2	1	C	C	C	T	A	A
2051	2051P	2051F	2051M	1	2	C	C	T	T	A	A
2053	2053F	0	0	1	1	C	C	T	T	A	A
2053	2053M	0	0	2	1	C	C	T	T	A	A
2053	2053P	2053F	2053M	1	2	C	C	T	T	A	A
2054	2054F	0	0	1	1	C	C	T	T	A	A
2054	2054M	0	0	2	1	T	T	C	C	G	G
2054	2054P	2054F	2054M	1	2	T	C	C	T	G	A
2056	2056M	0	0	2	1	C	C	T	T	A	A
2056	2056P	0	2056M	1	2	C	C	T	T	A	A
2056	2056S1	0	2056M	1	1	C	C	T	T	A	A
2057	2057F	0	0	1	1	C	C	T	T	A	A
2057	2057M	0	0	2	1	T	C	C	T	A	A
2057	2057P	2057F	2057M	1	2	C	C	T	T	A	A
2058	2058F	0	0	1	1	C	C	T	T	A	A
2058	2058M	0	0	2	1	C	C	C	T	A	A
2058	2058P	2058F	2058M	1	2	C	C	C	T	A	A
2060	2060F	0	0	1	1	C	C	T	T	A	A
2060	2060M	0	0	2	1	C	C	C	T	A	A
2060	2060P	2060F	2060M	1	2	C	C	C	T	A	A
2062	2062F	0	0	1	1	C	C	T	T	A	A
2062	2062M	0	0	2	1	C	C	T	T	A	A
2062	2062P	2062F	2062M	1	2	C	C	T	T	A	A
2063	2063F	0	0	1	1	C	C	T	T	A	A
2063	2063M	0	0	2	1	C	C	T	T	A	A
2063	2063P	2063F	2063M	1	2	C	C	T	T	A	A
2064	2064F	0	0	1	1	C	C	T	T	A	A
2064	2064M	0	0	2	1	C	C	T	T	A	A
2064	2064P	2064F	2064M	1	2	C	C	T	T	A	A
2066	2066F	0	0	1	1	T	T	C	C	G	G
2066	2066M	0	0	2	1	T	C	C	T	G	A
2066	2066P	2066F	2066M	1	2	T	C	C	T	G	A
2067	2067F	0	0	1	1	T	C	C	T	A	A
2067	2067M	0	0	2	1	T	C	C	T	G	A
2067	2067P	2067F	2067M	1	2	T	C	C	T	G	A
2070	2070F	0	0	1	1	C	C	T	T	A	A
2070	2070M	0	0	2	1	C	C	T	T	A	A
2070	2070P	2070F	2070M	1	2	C	C	T	T	A	A
2072	2072F	0	0	1	1	T	C	C	T	A	A
2072	2072M	0	0	2	1	C	C	T	T	A	A
2072	2072P	2072F	2072M	1	2	C	C	T	T	A	A
2073	2073F	0	0	1	1	C	C	T	T	A	A
2073	2073M	0	0	2	1	C	C	T	T	A	A
2073	2073P	2073F	2073M	1	2	C	C	T	T	A	A
2073	2073S1	2073F	2073M	1	1	C	C	T	T	A	A
2074	2074F	0	0	1	1	C	C	T	T	A	A
2074	2074M	0	0	2	1	C	C	T	T	A	A
2074	2074P	2074F	2074M	1	2	C	C	T	T	A	A
2077	2077F	0	0	1	1	C	C	T	T	A	A
2077	2077M	0	0	2	1	C	C	T	T	A	A
2077	2077P	2077F	2077M	1	2	C	C	T	T	A	A
2078	2078M	0	0	2	1	T	C	C	C	G	A
2078	2078P	0	2078M	1	2	T	C	C	C	G	A
2078	2078S1	0	2078M	1	1	0	0	0	0	0	0
2079	2079F	0	0	1	1	C	C	T	T	A	A
2079	2079M	0	0	2	1	C	C	T	T	A	A
2079	2079P	2079F	2079M	1	2	C	C	T	T	A	A
2079	2079S1	2079F	2079M	1	1	C	C	T	T	A	A
2080	2080F	0	0	1	1	C	C	T	T	A	A
2080	2080M	0	0	2	1	C	C	T	T	A	A
2080	2080P	2080F	2080M	1	2	C	C	T	T	A	A
2083	2083M	0	0	2	1	T	C	T	C	G	A
2083	2083P	0	2083M	1	2	T	C	T	C	G	A
2083	2083S1	0	2083M	1	1	C	C	T	T	A	A
2083	2083S2	0	2083M	1	1	C	C	T	T	A	A
2083	2083S3	0	2083M	1	1	C	C	T	T	A	A
2084	2084F	0	0	1	1	C	C	T	T	A	A
2084	2084M	0	0	2	1	C	C	T	T	A	A
2084	2084P	2084F	2084M	1	2	C	C	T	T	A	A
2084	2084S1	2084F	2084M	1	1	C	C	T	T	A	A
2086	2086F	0	0	1	1	T	C	T	C	G	A
2086	2086M	0	0	2	1	T	C	T	C	G	A
2086	2086P	2086F	2086M	1	2	T	T	C	C	G	G
2086	2086S1	2086F	2086M	1	1	T	C	T	C	G	A
2090	2090f	0	0	1	1	C	C	T	C	A	A
2090	2090m	0	0	2	1	C	C	T	T	A	A
2090	2090p	2090f	2090m	1	2	C	C	T	C	A	A
2090	2090s1	2090f	2090m	1	1	C	C	T	C	A	A
2091	2091M	0	0	2	1	T	C	T	C	G	A
2091	2091P	0	2091M	1	2	C	C	T	T	A	A
2091	2091S1	0	2091M	1	1	C	C	T	T	A	A
2096	2096F	0	0	1	1	T	C	T	C	G	A
2096	2096M	0	0	2	1	T	C	T	C	G	A
2096	2096P	2096F	2096M	1	2	T	C	T	C	G	A
2096	2096S1	2096F	2096M	1	1	T	T	C	C	G	G
2096	2096S2	2096F	2096M	1	1	T	T	C	C	G	G
2097	2097M	0	0	2	1	C	C	T	T	A	A
2097	2097P	0	2097M	1	2	C	C	T	T	A	A
2100	2100m	0	0	2	1	T	C	T	C	A	A
2100	2100p	2102F	2100m	1	2	C	C	T	T	A	A
2102	2102F	0	0	1	1	C	C	T	T	A	A
2102	2102M	0	0	2	1	C	C	T	T	A	A
2102	2102P	2102F	2102M	1	2	C	C	T	T	A	A
2102	2102S1	2102F	2102M	1	1	C	C	T	T	A	A
2103	2103f	0	0	1	1	T	C	T	C	G	A
2103	2103m	0	0	2	1	T	C	T	C	A	A
2103	2103p	2103f	2103m	1	2	T	C	T	C	A	A
2104	2104f	0	0	1	1	T	C	T	C	G	A
2104	2104m	0	0	2	1	C	C	T	T	A	A
2104	2104p	2104f	2104m	1	2	T	C	T	C	G	A
2104	2104s1	2104f	2104m	1	1	T	C	T	C	G	A
2105	2105F	0	0	1	1	C	C	T	C	A	A
2105	2105M	0	0	2	1	C	C	T	C	A	A
2105	2105P	2105F	2105M	1	2	C	C	T	C	A	A
2106	2106f	0	0	1	1	C	C	T	T	A	A
2106	2106m	0	0	2	1	T	C	T	C	G	A
2106	2106p	2106f	2106m	1	2	T	C	T	C	G	A
2106	2106s1	2106f	2106m	1	1	C	C	T	T	A	A
2107	2107F	0	0	1	1	T	C	T	C	G	A
2107	2107M	0	0	2	1	T	C	T	C	G	A
2107	2107P	2107F	2107M	1	2	T	T	C	C	G	G
2109	2109F	0	0	1	1	C	C	T	T	A	A
2109	2109M	0	0	2	1	C	C	T	T	A	A
2109	2109P	2109F	2109M	1	2	C	C	T	T	A	A
2109	2109S1	2109F	2109M	1	1	C	C	T	T	A	A
2110	2110F	0	0	1	1	C	C	T	T	A	A
2110	2110M	0	0	2	1	C	C	T	T	A	A
2110	2110P	2110F	2110M	1	2	C	C	T	T	A	A
2110	2110S1	2110F	2110M	1	1	C	C	T	T	A	A
2113	2113M	0	0	2	1	C	C	T	T	0	0
2113	2113P	0	2113M	1	2	C	C	T	T	A	A
2113	2113S1	0	2113M	1	1	C	C	T	T	A	A
2114	2114F	0	0	1	1	C	C	T	T	A	A
2114	2114M	0	0	2	1	T	C	C	T	G	A
2114	2114P	2114F	2114M	1	2	T	C	C	T	G	A
2116	2116F	0	0	1	1	C	C	T	T	A	A
2116	2116M	0	0	2	1	C	C	T	T	A	A
2116	2116P	2116F	2116M	1	2	C	C	T	T	A	A
2117	2117F	0	0	1	1	C	C	C	T	A	A
2117	2117M	0	0	2	1	C	C	T	T	A	A
2117	2117P	2117F	2117M	1	2	C	C	C	T	A	A
2128	2128F	0	0	1	1	C	C	T	T	A	A
2128	2128M	0	0	2	1	C	C	T	T	A	A
2128	2128P	2128F	2128M	1	2	C	C	T	T	A	A
2128	2128S1	2128F	2128M	1	1	C	C	T	T	A	A
2128	2128S2	2128F	2128M	1	1	C	C	T	T	A	A
2128	2128S3	2128F	2128M	1	1	C	C	T	T	A	A
2130	2130M	0	0	2	1	C	C	T	T	A	A
2130	2130P	0	2130M	1	2	C	C	T	T	A	A
2136	2136F	0	0	1	1	T	C	T	C	G	A
2136	2136M	0	0	2	1	C	C	T	C	A	A
2136	2136P	2136F	2136M	1	2	T	C	C	C	G	A
2136	2136S1	2136F	2136M	1	1	T	C	C	C	G	A
2137	2137F	0	0	1	1	C	C	T	T	A	A
2137	2137M	0	0	2	1	C	C	0	0	A	A
2137	2137P	2137F	2137M	1	2	C	C	0	0	0	0
2138	2138M	0	0	2	1	T	C	T	C	G	A
2138	2138P	0	2138M	1	2	T	C	T	C	G	A
2151	2151F	0	0	1	1	C	C	T	T	A	A
2151	2151M	0	0	2	1	T	C	C	T	G	A
2151	2151P	2151F	2151M	1	2	C	C	T	T	A	A
2152	2152F	0	0	1	1	C	C	T	T	A	A
2152	2152M	0	0	2	1	C	C	T	T	A	A
2152	2152P	2152F	2152M	1	2	C	C	T	T	A	A
2152	2152S1	2152F	2152M	1	1	C	C	T	T	A	A
2159	2159F	0	0	1	1	C	C	C	T	A	A
2159	2159M	0	0	2	1	C	C	T	T	A	A
2159	2159P	2159F	2159M	1	2	C	C	T	T	A	A
2161	2161F	0	0	1	1	C	C	T	T	A	A
2161	2161M	0	0	2	1	T	C	T	C	G	A
2161	2161P	2161F	2161M	1	2	T	C	T	C	G	A
2161	2161S1	2161F	2161M	1	1	C	C	T	T	A	A
2163	2163M	0	0	2	1	C	C	T	T	A	A
2163	2163P	0	2163M	1	2	C	C	T	T	A	A
2163	2163S1	0	2163M	1	1	C	C	T	T	A	A
2165	2165M	0	0	2	1	C	C	C	T	A	A
2165	2165P	0	2165M	1	2	C	C	C	T	A	A
2169	2169F	0	0	1	1	C	C	T	T	A	A
2169	2169M	0	0	2	1	C	C	T	T	A	A
2169	2169P	2169F	2169M	1	2	C	C	T	T	A	A
2170	2170F	0	0	1	1	T	C	C	T	G	A
2170	2170M	0	0	2	1	C	C	T	T	A	A
2170	2170P	2170F	2170M	1	2	C	C	T	T	A	A
2178	2178M	0	0	2	1	C	C	T	T	A	A
2178	2178P	0	2178M	1	2	C	C	T	T	A	A
2178	2178S1	0	2178M	1	1	C	C	T	T	A	A
2178	2178S2	0	2178M	1	1	C	C	T	T	A	A
2179	2179F	0	0	1	1	C	C	T	T	A	A
2179	2179M	0	0	2	1	C	C	T	T	A	A
2179	2179P	2179F	2179M	1	2	C	C	T	T	A	A
2180	2180F	0	0	1	1	C	C	T	T	0	0
2180	2180M	0	0	2	1	C	C	T	T	A	A
2180	2180P	2180F	2180M	1	2	C	C	T	T	A	A
2181	2181F	0	0	1	1	C	C	T	T	A	A
2181	2181M	0	0	2	1	C	C	C	T	A	A
2181	2181P	2181F	2181M	1	2	C	C	T	T	A	A
2202	2202F	0	0	1	1	C	C	T	T	A	A
2202	2202M	0	0	2	1	C	C	T	T	A	A
2202	2202P	2202F	2202M	1	2	C	C	T	T	A	A
2203	2203F	0	0	1	1	C	C	T	T	A	A
2203	2203M	0	0	2	1	C	C	T	T	G	A
2203	2203P	2203F	2203M	1	2	C	C	T	T	A	A
2205	2205F	0	0	1	1	C	C	T	T	A	A
2205	2205M	0	0	2	1	C	C	T	T	A	A
2205	2205P	2205F	2205M	1	2	C	C	T	T	A	A
2206	2206M	0	0	2	1	T	C	C	T	G	A
2206	2206P	0	2206M	1	2	T	C	C	T	G	A
2206	2206S1	0	2206M	1	1	C	C	T	T	A	A
2207	2207M	0	0	2	1	C	C	T	T	A	A
2207	2207P	0	2207M	1	2	C	C	T	T	A	A
2207	2207S1	0	2207M	1	1	T	C	C	T	G	A
2208	2208F	0	0	1	1	C	C	T	T	A	A
2208	2208M	0	0	2	1	C	C	T	T	A	A
2208	2208P	2208F	2208M	1	2	C	C	T	T	A	A
2209	2209F	0	0	1	1	C	C	T	T	A	A
2209	2209M	0	0	2	1	C	C	T	T	A	A
2209	2209P	2209F	2209M	1	2	C	C	T	T	A	A
2210	2210M	0	0	2	1	C	C	T	T	A	A
2210	2210P	0	2210M	1	2	C	C	T	T	A	A
2210	2210S1	0	2210M	1	1	C	C	T	T	A	A
2212	2212F	0	0	1	1	C	C	T	T	A	A
2212	2212M	0	0	2	1	C	C	T	T	A	A
2212	2212P	2212F	2212M	1	2	C	C	T	T	A	A
2214	2214F	0	0	1	1	C	C	T	T	A	A
2214	2214M	0	0	2	1	C	C	T	T	A	A
2214	2214P	2214F	2214M	1	2	C	C	T	T	A	A
2215	2215F	0	0	1	1	C	C	T	T	A	A
2215	2215M	0	0	2	1	C	C	T	T	A	A
2215	2215P	2215F	2215M	1	2	C	C	T	T	A	A
2216	2216F	0	0	1	1	T	C	C	T	G	A
2216	2216M	0	0	2	1	T	C	C	T	G	A
2216	2216P	2216F	2216M	1	2	T	T	C	C	G	G
2218	2218F	0	0	1	1	C	C	T	T	A	A
2218	2218M	0	0	2	1	C	C	T	T	A	A
2218	2218P	2218F	2218M	1	2	C	C	T	T	A	A
2218	2218S1	2218F	2218M	1	1	C	C	T	T	A	A
2224	2224F	0	0	1	1	C	C	T	T	A	A
2224	2224M	0	0	2	1	C	C	T	T	A	A
2224	2224P	2224F	2224M	1	2	C	C	T	T	A	A
2224	2224S1	2224F	2224M	1	1	C	C	T	T	A	A
2230	2230F	0	0	1	1	C	C	T	T	A	A
2230	2230M	0	0	2	1	T	C	C	T	G	A
2230	2230P	2230F	2230M	1	2	C	C	T	T	A	A
2231	2231F	0	0	1	1	C	C	T	T	A	A
2231	2231M	0	0	2	1	C	C	T	T	A	A
2231	2231P	2231F	2231M	1	2	C	C	T	T	A	A
2232	2232F	0	0	1	1	C	C	T	T	A	A
2232	2232M	0	0	2	1	C	C	C	T	A	A
2232	2232P	2232F	2232M	1	2	C	C	T	T	A	A
2233	2233F	0	0	1	1	C	C	T	T	A	A
2233	2233M	0	0	2	1	C	C	T	T	A	A
2233	2233P	2233F	2233M	1	2	C	C	T	T	A	A
2234	2234F	0	0	1	1	C	C	T	T	A	A
2234	2234M	0	0	2	1	C	C	T	C	A	A
2234	2234P	2234F	2234M	1	2	C	C	T	C	A	A
2234	2234S1	2234F	2234M	1	1	C	C	T	C	A	A
2235	2235F	0	0	1	1	C	C	T	T	A	A
2235	2235M	0	0	2	1	C	C	T	T	A	A
2235	2235P	2235F	2235M	1	2	C	C	T	T	A	A
2235	2235S1	2235F	2235M	1	1	C	C	T	T	A	A
2236	2236F	0	0	1	1	C	C	T	T	A	A
2236	2236M	0	0	2	1	C	C	T	T	A	A
2236	2236P	2236F	2236M	1	2	C	C	T	T	A	A
2236	2236S1	2236F	2236M	1	1	C	C	T	T	A	A
2238	2238F	0	0	1	1	T	C	C	C	A	A
2238	2238M	0	0	2	1	T	C	C	C	G	A
2238	2238P	2238F	2238M	1	2	T	C	C	C	A	A
2239	2239F	0	0	1	1	C	C	T	T	A	A
2239	2239M	0	0	2	1	C	C	T	T	A	A
2239	2239P	2239F	2239M	1	2	C	C	T	T	A	A
2240	2240F	0	0	1	1	T	T	C	T	G	A
2240	2240M	0	0	2	1	T	C	T	T	A	A
2240	2240P	2240F	2240M	1	2	T	C	C	T	G	A
2241	2241F	0	0	1	1	T	C	C	T	G	A
2241	2241M	0	0	2	1	C	C	T	T	A	A
2241	2241P	2241F	2241M	1	2	0	0	0	0	0	0
2244	2244F	0	0	1	1	C	C	T	T	A	A
2244	2244M	0	0	2	1	C	C	T	T	A	A
2244	2244P	2244F	2244M	1	2	C	C	T	T	A	A
2245	2245F	0	0	1	1	C	C	T	T	A	A
2245	2245M	0	0	2	1	C	C	T	T	A	A
2245	2245P	2245F	2245M	1	2	C	C	T	T	A	A
2246	2246F	0	0	1	1	T	C	C	T	G	A
2246	2246M	0	0	2	1	T	C	C	T	G	A
2246	2246P	2246F	2246M	1	2	0	0	C	T	G	A
2247	2247F	0	0	1	1	T	C	C	T	G	A
2247	2247M	0	0	2	1	C	C	T	T	A	A
2247	2247P	2247F	2247M	1	2	T	C	C	T	G	A
2268	2268M	0	0	2	1	T	C	T	C	G	A
2279	2279F	0	0	1	1	C	C	0	0	A	A
2279	2279M	0	0	2	1	T	C	T	C	A	A
2279	2279P	2279F	2279M	1	2	C	C	T	T	A	A
2279	2279S1	2279F	2279M	1	1	T	C	T	C	A	A
2280	2280M	0	0	2	1	C	C	T	T	A	A
2280	2280P	0	2280M	1	2	C	C	T	T	A	A
2280	2280S1	0	2280M	1	1	C	C	T	T	A	A
2280	2280S2	0	2280M	1	1	C	C	T	T	A	A
2281	2281F	0	0	1	1	C	C	T	T	A	A
2281	2281P	2281F	0	1	2	T	C	T	C	G	A
2281	2281S1	2281F	0	1	1	C	C	T	T	A	A
2282	2282M	0	0	2	1	T	C	T	C	G	A
2282	2282P	0	2282M	1	2	T	C	T	C	G	A
2282	2282S1	0	2282M	1	1	C	C	T	T	A	A
2283	2283F	0	0	1	1	C	C	T	T	A	A
2283	2283M	0	0	2	1	C	C	T	T	A	A
2283	2283P	2283F	2283M	1	2	C	C	T	T	A	A
2284	2284M	0	0	2	1	T	C	T	C	G	A
2284	2284P	0	2284M	1	2	T	C	T	C	G	A
2286	2286F	0	0	1	1	C	C	T	T	A	A
2286	2286P	2286F	0	1	2	C	C	T	T	A	A
2286	2286S1	2286F	0	1	1	C	C	T	T	A	A
2287	2287f	0	0	1	1	C	C	T	T	A	A
2287	2287m	0	0	2	1	C	C	T	T	A	A
2287	2287p	2287f	2287m	1	2	C	C	T	T	A	A
2287	2287s1	2287f	2287m	1	1	C	C	T	T	A	A
2288	2288f	0	0	1	1	C	C	T	T	A	A
2288	2288m	0	0	2	1	T	C	T	C	G	A
2288	2288p	2288f	2288m	1	2	T	C	T	C	G	A
2288	2288s1	2288f	2288m	1	1	C	C	T	T	A	A
2289	2289f	0	0	1	1	C	C	T	T	A	A
2289	2289m	0	0	2	1	C	C	0	0	A	A
2289	2289p	2289f	2289m	1	2	C	C	T	C	A	A
2293	2293M	0	0	2	1	0	0	0	0	0	0
2293	2293P	0	2293M	1	2	T	T	C	C	G	G
2293	2293S1	0	2293M	1	1	C	C	T	T	A	A
2300	2300F	0	0	1	1	T	C	T	C	G	A
2300	2300M	0	0	2	1	T	C	T	T	A	A
2300	2300P	2300F	2300M	1	2	T	C	T	C	A	A
2300	2300S1	2300F	2300M	1	1	T	T	T	C	G	A
2305	2305F	0	0	1	1	C	C	T	T	A	A
2305	2305M	0	0	2	1	C	C	T	T	A	A
2305	2305P	2305F	2305M	1	2	C	C	T	T	A	A
2305	2305S1	2305F	2305M	1	1	C	C	T	T	A	A
2306	2306F	0	0	1	1	T	C	C	C	G	A
2306	2306M	0	0	2	1	C	C	T	T	A	A
2306	2306P	2306F	2306M	1	2	T	C	T	C	G	A
2307	2307M	0	0	2	1	C	C	T	T	A	A
2307	2307P	0	2307M	1	2	C	C	T	T	A	A
2309	2309F	0	0	1	1	C	C	T	T	A	A
2309	2309M	0	0	2	1	C	C	T	T	A	A
2309	2309P	2309F	2309M	1	2	C	C	T	T	A	A
2309	2309S1	2309F	2309M	1	1	C	C	T	T	A	A
2310	2310F	0	0	1	1	C	C	T	T	A	A
2310	2310M	0	0	2	1	T	C	T	C	A	A
2310	2310P	2310F	2310M	1	2	T	C	0	0	A	A
2310	2310S1	2310F	2310M	1	1	T	C	T	C	A	A
2311	2311M	0	0	2	1	C	C	T	C	A	A
2311	2311P	0	2311M	1	2	C	C	T	C	A	A
2312	2312f	0	0	1	1	C	C	T	T	A	A
2312	2312m	0	0	2	1	C	C	T	T	A	A
2312	2312p	2312f	2312m	1	2	C	C	T	T	A	A
2312	2312s1	2312f	2312m	1	1	C	C	T	T	A	A
2313	2313F	0	0	1	1	C	C	T	T	A	A
2313	2313M	0	0	2	1	C	C	T	T	A	A
2313	2313P	2313F	2313M	1	2	C	C	T	T	A	A
2317	2317F	0	0	1	1	T	C	T	C	G	A
2317	2317M	0	0	2	1	T	C	T	C	A	A
2317	2317P	2317F	2317M	1	2	T	C	T	C	A	A
2317	2317S1	2317F	2317M	1	1	C	C	T	T	A	A
2319	2319F	0	0	1	1	C	C	T	C	A	A
2319	2319M	0	0	2	1	C	C	T	T	G	A
2319	2319P	2319F	2319M	1	2	C	C	T	C	A	A
2319	2319S1	2319F	2319M	1	1	C	C	T	T	G	A
2323	2323F	0	0	1	1	C	C	T	C	A	A
2323	2323M	0	0	2	1	C	C	T	T	A	A
2323	2323P	2323F	2323M	1	2	C	C	T	C	A	A
2323	2323S2	2323F	2323M	1	1	C	C	T	T	A	A
2325	2325F	0	0	1	1	C	C	T	T	A	A
2325	2325M	0	0	2	1	C	C	0	0	A	A
2325	2325P	2325F	2325M	1	2	C	C	T	T	A	A
2330	2330F	0	0	1	1	C	C	T	T	A	A
2330	2330M	0	0	2	1	T	C	T	C	A	A
2330	2330P	2330F	2330M	1	2	0	0	0	0	A	A
2330	2330S1	2330F	2330M	1	1	T	C	T	C	A	A
2331	2331F	0	0	1	1	C	C	T	T	A	A
2331	2331M	0	0	2	1	C	C	T	T	A	A
2331	2331P	2331F	2331M	1	2	C	C	T	T	A	A
2331	2331S1	2331F	2331M	1	1	C	C	T	T	A	A
2331	2331S2	2331F	2331M	1	1	C	C	T	T	A	A
2335	2335F	0	0	1	1	C	C	T	T	A	A
2335	2335M	0	0	2	1	T	C	T	C	G	A
2335	2335P	2335F	2335M	1	2	T	C	T	C	G	A
2335	2335S1	2335F	2335M	1	1	C	C	T	T	A	A
2336	2336F	0	0	1	1	C	C	T	T	A	A
2336	2336M	0	0	2	1	C	C	T	T	A	A
2336	2336P	2336F	2336M	1	2	C	C	T	T	A	A
2337	2337F	0	0	1	1	C	C	T	T	A	A
2337	2337M	0	0	2	1	C	C	T	T	A	A
2337	2337P	2337F	2337M	1	2	C	C	T	T	A	A
2337	2337S1	2337F	2337M	1	1	C	C	T	T	A	A
2339	2339M	0	0	2	1	C	C	T	T	A	A
2339	2339P	0	2339M	1	2	C	C	T	T	A	A
2339	2339S1	0	2339M	1	1	C	C	0	0	A	A
2340	2340F	0	0	1	1	C	C	C	T	A	A
2340	2340M	0	0	2	1	C	C	T	T	A	A
2340	2340P	2340F	2340M	1	2	C	C	C	T	A	A
2352	2352F	0	0	1	1	C	C	T	T	A	A
2352	2352M	0	0	2	1	T	C	T	C	G	A
2352	2352P	2352F	2352M	1	2	C	C	T	T	A	A
2353	2353F	0	0	1	1	C	C	T	T	A	A
2353	2353M	0	0	2	1	C	C	T	T	A	A
2353	2353P	2353F	2353M	1	2	C	C	T	T	A	A
2353	2353S1	2353F	2353M	1	1	C	C	T	T	A	A
2354	2354F	0	0	1	1	C	C	T	T	A	A
2354	2354M	0	0	2	1	C	C	C	C	A	A
2354	2354P	2354F	2354M	1	2	C	C	T	C	A	A
2358	2358F	0	0	1	1	C	C	T	T	A	A
2358	2358M	0	0	2	1	C	C	T	T	A	A
2358	2358P	2358F	2358M	1	2	C	C	T	T	A	A
2358	2358S1	2358F	2358M	1	1	C	C	T	T	A	A
2360	2360M	0	0	2	1	C	C	T	T	A	A
2360	2360P	0	2360M	1	2	C	C	T	T	A	A
2362	2362M	0	0	2	1	C	C	T	T	A	A
2362	2362P	0	2362M	1	2	C	C	T	T	0	0
2362	2362S1	0	2362M	1	1	C	C	T	T	A	A
2362	2362S2	0	2362M	1	1	C	C	T	T	A	A
2362	2362S3	0	2362M	1	1	C	C	T	T	A	A
2362	2362S4	0	2362M	1	1	C	C	T	T	A	A
2363	2363F	0	0	1	1	C	C	T	T	A	A
2363	2363M	0	0	2	1	C	C	T	T	A	A
2363	2363P	2363F	2363M	1	2	C	C	T	T	A	A
2363	2363S1	2363F	2363M	1	1	C	C	T	T	A	A
2365	2365F	0	0	1	1	C	C	T	T	A	A
2365	2365M	0	0	2	1	C	C	T	T	A	A
2365	2365P	2365F	2365M	1	2	C	C	T	T	A	A
2365	2365S1	2365F	2365M	1	1	C	C	T	T	A	A
2369	2369M	0	0	2	1	T	C	T	C	A	A
2369	2369P	0	2369M	1	2	C	C	T	T	A	A
2373	2373F	0	0	1	1	T	C	T	C	G	A
2373	2373M	0	0	2	1	T	C	T	C	G	A
2373	2373P	2373F	2373M	1	2	T	C	T	C	G	A
2374	2374F	0	0	1	1	C	C	T	T	A	A
2374	2374M	0	0	2	1	C	C	T	T	A	A
2374	2374P	2374F	2374M	1	2	C	C	T	T	A	A
2374	2374S1	2374F	2374M	1	1	C	C	T	T	A	A
2375	2375M	0	0	2	1	T	C	T	C	A	A
2375	2375P	0	2375M	1	2	T	T	C	C	0	0
2376	2376F	0	0	1	1	C	C	T	T	A	A
2376	2376M	0	0	2	1	C	C	T	C	A	A
2376	2376P	2376F	2376M	1	2	C	C	T	C	A	A
2376	2376S1	2376F	2376M	1	1	C	C	T	T	A	A
2376	2376S2	2376F	2376M	1	1	C	C	T	T	A	A
2380	2380M	0	0	2	1	C	C	T	T	A	A
2380	2380P	0	2380M	1	2	C	C	T	T	A	A
2382	2382F	0	0	1	1	C	C	T	T	A	A
2382	2382M	0	0	2	1	T	C	T	C	G	A
2382	2382P	2382F	2382M	1	2	C	C	T	T	A	A
2383	2383F	0	0	1	1	C	C	T	C	A	A
2383	2383M	0	0	2	1	T	C	T	C	G	A
2383	2383P	2383F	2383M	1	2	T	C	C	C	G	A
2383	2383S1	2383F	2383M	1	1	C	C	T	T	A	A
2385	2385F	0	0	1	1	C	C	T	T	A	A
2385	2385M	0	0	2	1	C	C	T	C	A	A
2385	2385P	2385F	2385M	1	2	C	C	T	T	A	A
2385	2385S1	2385F	2385M	1	1	0	0	0	0	0	0
2386	2386F	0	0	1	1	T	C	T	C	G	A
2386	2386M	0	0	2	1	T	C	T	C	A	A
2386	2386P	2386F	2386M	1	2	T	C	T	C	A	A
2386	2386S1	2386F	2386M	1	1	T	C	T	C	A	A
2387	2387F	0	0	1	1	C	C	T	T	A	A
2387	2387M	0	0	2	1	C	C	T	T	A	A
2387	2387P	2387F	2387M	1	2	0	0	0	0	0	0
2391	2391F	0	0	1	1	C	C	T	T	A	A
2391	2391M	0	0	2	1	T	C	T	C	A	A
2391	2391P	2391F	2391M	1	2	T	C	T	C	A	A
2391	2391S1	2391F	2391M	1	1	T	C	T	C	A	A
2392	2392F	0	0	1	1	C	C	T	T	A	A
2392	2392M	0	0	2	1	C	C	T	T	A	A
2392	2392P	2392F	2392M	1	2	C	C	T	T	A	A
2392	2392S1	2392F	2392M	1	1	C	C	T	T	A	A
2393	2393F	0	0	1	1	C	C	T	T	A	A
2393	2393M	0	0	2	1	C	C	T	T	A	A
2393	2393P	2393F	2393M	1	2	C	C	T	T	A	A
2394	2394F	0	0	1	1	0	0	0	0	A	A
2394	2394M	0	0	2	1	T	C	T	C	G	A
2394	2394P	2394F	2394M	1	2	T	C	T	C	G	A
2394	2394S1	2394F	2394M	1	1	C	C	T	T	A	A
2394	2394S2	2394F	2394M	1	1	C	C	T	T	A	A
2400	2400F	0	0	1	1	T	C	T	C	G	A
2400	2400M	0	0	2	1	C	C	T	T	A	A
2400	2400P	2400F	2400M	1	2	C	C	T	T	A	A
2401	2401F	0	0	1	1	C	C	T	T	A	A
2401	2401M	0	0	2	1	C	C	T	C	A	A
2401	2401P	2401F	2401M	1	2	C	C	T	T	A	A
2403	2403F	0	0	1	1	C	C	T	C	A	A
2403	2403M	0	0	2	1	T	C	T	C	G	A
2403	2403P	2403F	2403M	1	2	T	C	C	C	G	A
2404	2404F	0	0	1	1	C	C	T	T	A	A
2404	2404M	0	0	2	1	C	C	T	T	A	A
2404	2404P	2404F	2404M	1	2	C	C	T	T	A	A
2407	2407M	0	0	2	1	C	C	T	T	G	A
2407	2407P	0	2407M	1	2	0	0	T	C	0	0
2408	2408F	0	0	1	1	C	C	T	T	A	A
2408	2408M	0	0	2	1	T	C	T	C	A	A
2408	2408P	2408F	2408M	1	2	T	C	T	C	A	A
2408	2408S1	2408F	2408M	1	1	T	C	T	C	A	A
2409	2409F	0	0	1	1	C	C	T	T	A	A
2409	2409M	0	0	2	1	C	C	T	T	A	A
2409	2409P	2409F	2409M	1	2	C	C	T	T	A	A
2413	2413F	0	0	1	1	T	C	C	T	G	A
2413	2413M	0	0	2	1	C	C	T	T	A	A
2413	2413P	2413F	2413M	1	2	T	C	C	T	G	A
2414	2414F	0	0	1	1	C	C	T	T	A	A
2414	2414M	0	0	2	1	C	C	T	T	A	A
2414	2414P	2414F	2414M	1	2	C	C	0	0	A	A
2415	2415F	0	0	1	1	C	C	T	T	A	A
2415	2415M	0	0	2	1	C	C	T	T	A	A
2415	2415P	2415F	2415M	1	2	C	C	T	T	A	A
2418	2418F	0	0	1	1	0	0	T	C	A	A
2418	2418M	0	0	2	1	C	C	T	T	A	A
2418	2418P	2418F	2418M	1	2	C	C	T	T	A	A
2418	2418S1	2418F	2418M	1	1	C	C	T	T	A	A
2418	2418S2	2418F	2418M	1	1	T	C	T	C	A	A
2420	2420M	0	0	2	1	C	C	T	T	A	A
2420	2420P	0	2420M	1	2	C	C	T	T	A	A
2420	2420S1	0	2420M	1	1	C	C	T	T	A	A
2421	2421F	0	0	1	1	C	C	T	T	A	A
2421	2421M	0	0	2	1	C	C	T	T	A	A
2421	2421P	2421F	2421M	1	2	C	C	T	T	A	A
2421	2421S1	2421F	2421M	1	1	C	C	T	T	A	A
2424	2424F	0	0	1	1	C	C	T	T	A	A
2424	2424M	0	0	2	1	0	0	T	C	A	A
2424	2424P	2424F	2424M	1	2	C	C	T	C	A	A
2425	2425F	0	0	1	1	C	C	T	T	A	A
2425	2425M	0	0	2	1	C	C	T	T	A	A
2425	2425P	2425F	2425M	1	2	C	C	T	T	A	A
2427	2427F	0	0	1	1	T	C	T	C	G	A
2427	2427M	0	0	2	1	T	C	C	C	G	A
2427	2427P	2427F	2427M	1	2	T	C	T	C	G	A
2428	2428f	0	0	1	1	C	C	T	T	A	A
2428	2428m	0	0	2	1	C	C	T	T	A	A
2428	2428p	2428f	2428m	1	2	C	C	T	T	0	0
2428	2428s1	2428f	2428m	1	1	C	C	T	T	A	A
2428	2428s2	2428f	2428m	1	1	C	C	T	T	A	A
2428	2428s3	2428f	2428m	1	1	C	C	T	T	A	A
2430	2430f	0	0	1	1	C	C	T	T	A	A
2430	2430m	0	0	2	1	C	C	T	T	A	A
2430	2430p	2430f	2430m	1	2	C	C	T	T	A	A
2434	2434f	0	0	1	1	T	C	T	C	G	A
2434	2434m	0	0	2	1	T	C	C	C	A	A
2434	2434p	2434f	2434m	1	2	C	C	T	C	A	A
2434	2434s1	2434f	2434m	1	1	T	T	C	C	G	A
2436	2436F	0	0	1	1	C	C	T	T	A	A
2436	2436M	0	0	2	1	C	C	T	T	A	A
2436	2436P	2436F	2436M	1	2	C	C	T	T	A	A
2436	2436S1	2436F	2436M	1	1	C	C	T	T	A	A
2440	2440F	0	0	1	1	C	C	0	0	A	A
2440	2440M	0	0	2	1	C	C	T	T	A	A
2440	2440P	2440F	2440M	1	2	C	C	T	T	A	A
2440	2440S1	2440F	2440M	1	1	C	C	T	T	A	A
2440	2440S2	2440F	2440M	1	1	C	C	T	T	A	A
2440	2440S3	2440F	2440M	1	1	C	C	T	T	A	A
2442	2442F	0	0	1	1	C	C	T	T	A	A
2442	2442M	0	0	2	1	C	C	T	C	A	A
2442	2442P	2442F	2442M	1	2	C	C	T	T	A	A
2444	2444F	0	0	1	1	T	C	T	C	A	A
2444	2444M	0	0	2	1	C	C	T	T	A	A
2444	2444P	2444F	2444M	1	2	C	C	T	T	A	A
2444	2444S1	2444F	2444M	1	1	T	C	T	C	A	A
2445	2445F	0	0	1	1	C	C	T	T	A	A
2445	2445M	0	0	2	1	C	C	T	T	A	A
2445	2445P	2445F	2445M	1	2	C	C	T	T	A	A
2448	2448F	0	0	1	1	C	C	T	T	A	A
2448	2448M	0	0	2	1	C	C	T	T	A	A
2448	2448P	2448F	2448M	1	2	C	C	T	T	A	A
2448	2448S1	2448F	2448M	1	1	C	C	T	T	A	A
2453	2453F	0	0	1	1	T	T	C	C	G	G
2453	2453M	0	0	2	1	C	C	T	T	A	A
2453	2453P	2453F	2453M	1	2	T	C	C	T	G	A
2455	2455F	0	0	1	1	T	C	C	T	G	A
2455	2455M	0	0	2	1	T	C	C	T	G	A
2455	2455P	2455F	2455M	1	2	C	C	0	0	A	A
2459	2459F	0	0	1	1	C	C	T	T	A	A
2459	2459M	0	0	2	1	T	C	C	T	G	A
2459	2459P	2459F	2459M	1	2	T	C	C	T	G	A
2461	2461F	0	0	1	1	C	C	T	T	A	A
2461	2461M	0	0	2	1	T	C	C	C	G	A
2461	2461P	2461F	2461M	1	2	C	C	C	T	A	A
2464	2464F	0	0	1	1	C	C	C	T	A	A
2464	2464M	0	0	2	1	T	C	C	T	G	A
2464	2464P	2464F	2464M	1	2	C	C	C	T	A	A
2472	2472F	0	0	1	1	T	C	C	T	A	A
2472	2472M	0	0	2	1	T	C	C	T	A	A
2472	2472P	2472F	2472M	1	2	T	T	C	C	A	A
2473	2473F	0	0	1	1	C	C	T	T	A	A
2473	2473M	0	0	2	1	T	C	C	T	A	A
2473	2473P	2473F	2473M	1	2	C	C	T	T	A	A
2475	2475F	0	0	1	1	C	C	T	T	A	A
2475	2475M	0	0	2	1	C	C	T	C	A	A
2475	2475P	2475F	2475M	1	2	C	C	T	C	A	A
2478	2478F	0	0	1	1	C	C	T	T	A	A
2478	2478M	0	0	2	1	C	C	T	T	A	A
2478	2478P	2478F	2478M	1	2	C	C	T	T	A	A
2479	2479F	0	0	1	1	C	C	T	T	A	A
2479	2479M	0	0	2	1	T	C	T	C	G	A
2479	2479P	2479F	2479M	1	2	C	C	T	T	A	A
2480	2480F	0	0	1	1	T	C	T	C	G	A
2480	2480M	0	0	2	1	T	C	T	C	A	A
2480	2480P	2480F	2480M	1	2	C	C	T	T	A	A
2480	2480S1	2480F	2480M	1	1	T	C	T	C	G	A
2480	2480S2	2480F	2480M	1	1	T	T	C	C	G	A
2480	2480S3	2480F	2480M	1	1	T	C	T	C	G	A
2484	2484F	0	0	1	1	C	C	T	T	A	A
2484	2484M	0	0	2	1	C	C	T	T	A	A
2484	2484P	2484F	2484M	1	2	C	C	T	T	A	A
2484	2484S1	2484F	2484M	1	1	C	C	T	T	A	A
2489	2489f	0	0	1	1	T	C	T	C	A	A
2489	2489m	0	0	2	1	C	C	T	T	A	A
2489	2489p	2489f	2489m	1	2	C	C	T	T	A	A
2490	2490f	0	0	1	1	T	C	T	C	0	0
2490	2490m	0	0	2	1	C	C	T	T	A	A
2490	2490p	2490f	2490m	1	2	C	C	T	T	A	A
2493	2493f	0	0	1	1	T	C	T	C	G	A
2493	2493m	0	0	2	1	C	C	T	T	A	A
2493	2493p	2493f	2493m	1	2	T	C	T	C	G	A
2493	2493s1	2493f	2493m	1	1	T	C	T	C	G	A
2495	2495F	0	0	1	1	C	C	T	T	A	A
2495	2495M	0	0	2	1	C	C	T	T	A	A
2495	2495P	2495F	2495M	1	2	C	C	T	T	A	A
2495	2495S1	2495F	2495M	1	1	C	C	T	T	A	A
2501	2501F	0	0	1	1	T	C	0	0	A	A
2501	2501M	0	0	2	1	T	C	T	C	0	0
2501	2501P	2501F	2501M	1	2	C	C	T	T	A	A
2502	2502m	0	0	2	1	C	C	T	T	A	A
2502	2502p	2505F	2502m	1	2	C	C	T	T	A	A
2505	2505F	0	0	1	1	0	0	T	C	G	A
2505	2505M	0	0	2	1	C	C	T	T	A	A
2505	2505P	2505F	2505M	1	2	C	C	T	T	A	A
2505	2505S1	2505F	2505M	1	1	C	C	T	T	A	A
2506	2506F	0	0	1	1	C	C	T	T	A	A
2506	2506M	0	0	2	1	C	C	T	C	A	A
2506	2506P	2506F	2506M	1	2	C	C	T	C	A	A
2506	2506S1	2506F	2506M	1	1	C	C	T	C	A	A
2506	2506S2	2506F	2506M	1	1	C	C	T	C	A	A
2507	2507F	0	0	1	1	C	C	T	T	A	A
2507	2507M	0	0	2	1	T	C	T	C	G	A
2507	2507P	2507F	2507M	1	2	T	C	T	C	G	A
2507	2507S1	2507F	2507M	1	1	T	C	T	C	G	A
2509	2509F	0	0	1	1	C	C	T	T	A	A
2509	2509M	0	0	2	1	C	C	T	T	A	A
2509	2509P	2509F	2509M	1	2	C	C	T	T	A	A
2509	2509S1	2509F	2509M	1	1	C	C	T	T	A	A
2511	2511M	0	0	2	1	T	C	T	C	G	A
2511	2511P	0	2511M	1	2	C	C	T	T	A	A
2515	2515F	0	0	1	1	C	C	T	T	A	A
2515	2515M	0	0	2	1	T	C	C	C	G	A
2515	2515P	2515F	2515M	1	2	T	C	C	T	G	A
2516	2516M	0	0	2	1	C	C	T	T	A	A
2516	2516P	0	2516M	1	2	C	C	T	T	A	A
2517	2517F	0	0	1	1	C	C	T	T	A	A
2517	2517M	0	0	2	1	C	C	T	T	A	A
2517	2517P	2517F	2517M	1	2	C	C	T	T	A	A
2520	2520F	0	0	1	1	C	C	T	T	A	A
2520	2520M	0	0	2	1	C	C	T	T	A	A
2520	2520P	2520F	2520M	1	2	C	C	T	T	A	A
2520	2520S1	2520F	2520M	1	1	C	C	T	T	A	A
2521	2521M	0	0	2	1	T	C	T	C	G	A
2521	2521P	0	2521M	1	2	T	C	T	C	G	A
2523	2523F	0	0	1	1	C	C	T	T	A	A
2523	2523M	0	0	2	1	C	C	T	T	A	A
2523	2523P	2523F	2523M	1	2	C	C	T	T	A	A
2523	2523S1	2523F	2523M	1	1	C	C	T	T	A	A
2524	2524F	0	0	1	1	C	C	T	T	A	A
2524	2524M	0	0	2	1	C	C	0	0	A	A
2524	2524P	2524F	2524M	1	2	C	C	T	T	A	A
2524	2524S1	2524F	2524M	1	1	C	C	T	T	A	A
2525	2525M	0	0	2	1	C	C	T	C	A	A
2525	2525P	0	2525M	1	2	C	C	T	T	A	A
2526	2526M	0	0	2	1	C	C	T	T	A	A
2526	2526P	0	2526M	1	2	C	C	T	T	A	A
2527	2527F	0	0	1	1	C	C	T	T	G	A
2527	2527M	0	0	2	1	T	C	C	T	G	A
2527	2527P	2527F	2527M	1	2	C	C	T	T	A	A
2529	2529M	0	0	2	1	C	C	T	T	A	A
2529	2529P	0	2529M	1	2	C	C	T	T	A	A
2531	2531F	0	0	1	1	C	C	T	T	A	A
2531	2531M	0	0	2	1	C	C	T	T	A	A
2531	2531P	2531F	2531M	1	2	C	C	T	T	A	A
2532	2532F	0	0	1	1	C	C	T	T	A	A
2532	2532M	0	0	2	1	C	C	T	T	A	A
2532	2532P	2532F	2532M	1	2	C	C	T	T	A	A
2532	2532S1	2532F	2532M	1	1	C	C	T	T	A	A
2534	2534F	0	0	1	1	C	C	T	T	A	A
2534	2534M	0	0	2	1	C	C	T	T	A	A
2534	2534P	2534F	2534M	1	2	C	C	T	T	A	A
2535	2535F	0	0	1	1	C	C	T	T	A	A
2535	2535M	0	0	2	1	C	C	T	T	A	A
2535	2535P	2535F	2535M	1	2	C	C	T	T	A	A
2537	2537F	0	0	1	1	C	C	T	C	A	A
2537	2537M	0	0	2	1	C	C	T	T	A	A
2537	2537P	2537F	2537M	1	2	C	C	T	T	A	A
2537	2537S1	2537F	2537M	1	1	C	C	T	C	A	A
2538	2538F	0	0	1	1	C	C	T	T	0	0
2538	2538M	0	0	2	1	T	C	T	C	A	A
2538	2538P	2538F	2538M	1	2	C	C	T	T	A	A
2538	2538S1	2538F	2538M	1	1	C	C	T	T	A	A
2539	2539F	0	0	1	1	C	C	T	T	A	A
2539	2539M	0	0	2	1	C	C	T	T	A	A
2539	2539P	2539F	2539M	1	2	C	C	T	T	A	A
2540	2540F	0	0	1	1	T	C	T	C	G	A
2540	2540M	0	0	2	1	T	C	T	C	G	A
2540	2540P	2540F	2540M	1	2	T	T	C	C	G	G
2540	2540S1	2540F	2540M	1	1	T	C	T	C	G	A
2540	2540S2	2540F	2540M	1	1	T	C	T	C	G	A
2540	2540S3	2540F	2540M	1	1	T	T	C	C	G	G
2542	2542M	0	0	2	1	C	C	T	T	A	A
2542	2542P	0	2542M	1	2	C	C	T	T	A	A
2542	2542S1	0	2542M	1	1	C	C	T	T	A	A
2543	2543F	0	0	1	1	C	C	T	T	A	A
2543	2543M	0	0	2	1	C	C	T	T	A	A
2543	2543P	2543F	2543M	1	2	C	C	T	T	A	A
2545	2545F	0	0	1	1	T	C	C	T	G	A
2545	2545M	0	0	2	1	C	C	T	T	A	A
2545	2545P	2545F	2545M	1	2	C	C	T	T	A	A
2546	2546F	0	0	1	1	C	C	T	T	A	A
2546	2546M	0	0	2	1	C	C	T	T	A	A
2546	2546P	2546F	2546M	1	2	C	C	T	T	A	A
2547	2547M	0	0	2	1	T	C	C	T	G	A
2547	2547P	0	2547M	1	2	T	C	C	T	G	A
2548	2548F	0	0	1	1	C	C	T	T	A	A
2548	2548M	0	0	2	1	C	C	T	T	A	A
2548	2548P	2548F	2548M	1	2	C	C	T	T	A	A
2549	2549F	0	0	1	1	C	C	T	T	A	A
2549	2549M	0	0	2	1	T	C	C	T	G	A
2549	2549P	2549F	2549M	1	2	C	C	T	T	A	A
2550	2550f	0	0	1	1	T	C	T	C	A	A
2550	2550m	0	0	2	1	C	C	T	T	A	A
2550	2550p	2550f	2550m	1	2	T	C	T	C	A	A
2550	2550s1	2550f	2550m	1	1	C	C	T	T	A	A
2551	2551F	0	0	1	1	C	C	T	T	A	A
2551	2551M	0	0	2	1	C	C	T	T	A	A
2551	2551P	2551F	2551M	1	2	C	C	T	T	A	A
2552	2552M	0	0	2	1	C	C	T	T	A	A
2552	2552P	0	2552M	1	2	C	C	T	T	A	A
2552	2552S1	0	2552M	1	1	C	C	T	T	A	A
2554	2554F	0	0	1	1	C	C	T	T	A	A
2554	2554M	0	0	2	1	C	C	C	T	A	A
2554	2554P	2554F	2554M	1	2	C	C	T	T	A	A
2558	2558F	0	0	1	1	C	C	T	T	A	A
2558	2558M	0	0	2	1	C	C	T	T	A	A
2558	2558P	2558F	2558M	1	2	C	C	T	T	A	A
2559	2559F	0	0	1	1	C	C	C	T	A	A
2559	2559M	0	0	2	1	T	C	C	T	A	A
2559	2559P	2559F	2559M	1	2	T	C	C	C	A	A
2560	2560F	0	0	1	1	T	C	T	T	A	A
2560	2560M	0	0	2	1	T	C	C	T	G	A
2560	2560P	2560F	2560M	1	2	T	C	T	T	A	A
2561	2561F	0	0	1	1	C	C	T	T	A	A
2561	2561M	0	0	2	1	C	C	T	T	A	A
2561	2561P	2561F	2561M	1	2	C	C	T	T	A	A
2562	2562F	0	0	1	1	T	C	C	T	G	A
2562	2562M	0	0	2	1	T	C	C	T	G	A
2562	2562P	2562F	2562M	1	2	T	C	C	T	G	A
2564	2564F	0	0	1	1	C	C	T	T	A	A
2564	2564M	0	0	2	1	C	C	T	T	A	A
2564	2564P	2564F	2564M	1	2	C	C	T	T	A	A
2564	2564S1	2564F	2564M	1	1	C	C	T	T	A	A
2565	2565M	0	0	2	1	C	C	T	T	A	A
2565	2565P	0	2565M	1	2	C	C	T	T	A	A
2565	2565S1	0	2565M	1	1	C	C	T	T	A	A
2567	2567F	0	0	1	1	C	C	T	C	A	A
2567	2567M	0	0	2	1	C	C	T	T	A	A
2567	2567P	2567F	2567M	1	2	C	C	T	C	A	A
2567	2567S1	2567F	2567M	1	1	C	C	T	C	A	A
2567	2567S2	2567F	2567M	1	1	C	C	T	T	A	A
2567	2567S3	2567F	2567M	1	1	C	C	T	T	A	A
2569	2569F	0	0	1	1	T	C	T	C	G	G
2569	2569M	0	0	2	1	C	C	T	T	A	A
2569	2569P	2569F	2569M	1	2	C	C	T	T	G	A
2569	2569S1	2569F	2569M	1	1	C	C	T	T	G	A
2569	2569S2	2569F	2569M	1	1	T	C	T	C	G	A
2569	2569S3	2569F	2569M	1	1	T	C	T	C	G	A
2570	2570f	0	0	1	1	C	C	T	T	A	A
2570	2570m	0	0	2	1	C	C	T	T	A	A
2570	2570p	2570f	2570m	1	2	C	C	T	T	A	A
2570	2570s1	2570f	2570m	1	1	C	C	T	T	A	A
2570	2570s2	2570f	2570m	1	1	C	C	T	T	A	A
2571	2571F	0	0	1	1	C	C	T	T	A	A
2571	2571M	0	0	2	1	C	C	T	T	A	A
2571	2571P	2571F	2571M	1	2	0	0	T	T	A	A
2572	2572m	0	0	2	1	T	C	T	C	G	A
2572	2572p	0	2572m	1	2	C	C	T	T	A	A
2572	2572s1	0	2572m	1	1	T	C	T	C	G	A
2577	2577F	0	0	1	1	C	C	T	T	A	A
2577	2577M	0	0	2	1	C	C	T	T	A	A
2577	2577P	2577F	2577M	1	2	C	C	T	T	A	A
2579	2579F	0	0	1	1	C	C	T	T	A	A
2579	2579M	0	0	2	1	C	C	T	T	A	A
2579	2579P	2579F	2579M	1	2	C	C	T	T	A	A
2579	2579S1	2579F	2579M	1	1	C	C	T	T	A	A
2603	2603F	0	0	1	1	C	C	T	T	A	A
2603	2603M	0	0	2	1	T	C	T	C	G	A
2603	2603P	2603F	2603M	1	2	C	C	T	T	A	A
2603	2603S1	2603F	2603M	1	1	C	C	T	T	A	A
2603	2603S2	2603F	2603M	1	1	C	C	T	T	A	A
2604	2604F	0	0	1	1	T	T	C	C	G	G
2604	2604M	0	0	2	1	C	C	T	T	A	A
2604	2604P	2604F	2604M	1	2	T	C	T	C	G	A
2607	2607F	0	0	1	1	C	C	T	T	A	A
2607	2607M	0	0	2	1	C	C	T	T	A	A
2607	2607P	2607F	2607M	1	2	C	C	T	T	A	A
2607	2607S1	2607F	2607M	1	1	C	C	T	T	A	A
2608	2608F	0	0	1	1	T	C	T	C	G	A
2608	2608M	0	0	2	1	C	C	T	T	A	A
2608	2608P	2608F	2608M	1	2	0	0	0	0	0	0
2608	2608S1	2608F	2608M	1	1	T	C	T	C	G	A
2608	2608S2	2608F	2608M	1	1	C	C	0	0	0	0
2609	2609F	0	0	1	1	C	C	T	T	A	A
2609	2609M	0	0	2	1	T	T	C	C	G	A
2609	2609P	2609F	2609M	1	2	T	C	T	C	G	A
2609	2609S1	2609F	2609M	1	1	T	C	T	C	A	A
2612	2612F	0	0	1	1	C	C	T	T	A	A
2612	2612M	0	0	2	1	C	C	T	T	A	A
2612	2612P	2612F	2612M	1	2	C	C	T	T	A	A
2612	2612S1	2612F	2612M	1	1	C	C	T	T	A	A
2614	2614F	0	0	1	1	C	C	T	T	A	A
2614	2614M	0	0	2	1	T	C	T	C	A	A
2614	2614P	2614F	2614M	1	2	C	C	T	T	A	A
2614	2614S1	2614F	2614M	1	1	C	C	T	T	A	A
2614	2614S2	2614F	2614M	1	1	C	C	T	T	A	A
2614	2614S3	2614F	2614M	1	1	C	C	T	T	A	A
2625	2625F	0	0	1	1	C	C	T	T	A	A
2625	2625M	0	0	2	1	T	C	C	T	A	A
2625	2625P	2625F	2625M	1	2	T	C	C	T	A	A
2627	2627f	0	0	1	1	T	C	T	C	G	A
2627	2627m	0	0	2	1	T	C	C	C	G	A
2627	2627p	2627f	2627m	1	2	T	T	C	C	G	G
2627	2627s1	2627f	2627m	1	1	T	T	0	0	G	G
2628	2628f	0	0	1	1	T	C	T	C	A	A
2628	2628m	0	0	2	1	T	C	T	C	G	A
2628	2628p	2628f	2628m	1	2	C	C	T	T	A	A
2628	2628s1	2628f	2628m	1	1	T	C	T	C	G	A
2629	2629f	0	0	1	1	C	C	T	C	A	A
2629	2629m	0	0	2	1	C	C	T	C	A	A
2629	2629p	2629f	2629m	1	2	C	C	C	C	A	A
2629	2629s1	2629f	2629m	1	1	C	C	T	C	A	A
2632	2632f	0	0	1	1	C	C	T	T	A	A
2632	2632m	0	0	2	1	C	C	T	T	A	A
2632	2632p	2632f	2632m	1	2	C	C	T	T	A	A
2632	2632s1	2632f	2632m	1	1	C	C	T	T	A	A
2635	2635F	0	0	1	1	T	C	T	C	G	A
2635	2635M	0	0	2	1	C	C	T	T	A	A
2635	2635P	2635F	2635M	1	2	T	C	T	C	0	0
2635	2635S1	2635F	2635M	1	1	T	C	T	C	G	A
2639	2639M	0	0	2	1	C	C	T	T	A	A
2639	2639P	0	2639M	1	2	T	C	T	C	A	A
2639	2639S1	0	2639M	1	1	T	C	T	C	A	A
2641	2641F	0	0	1	1	C	C	T	T	A	A
2641	2641M	0	0	2	1	C	C	T	T	A	A
2641	2641P	2641F	2641M	1	2	C	C	T	T	A	A
2641	2641S1	2641F	2641M	1	1	C	C	T	T	A	A
2642	2642F	0	0	1	1	C	C	T	T	A	A
2642	2642M	0	0	2	1	C	C	T	T	A	A
2642	2642P	2642F	2642M	1	2	C	C	T	T	A	A
2642	2642S1	2642F	2642M	1	1	C	C	T	T	A	A
2652	2652M	0	0	2	1	C	C	T	T	A	A
2652	2652P	0	2652M	1	2	C	C	C	T	A	A
2652	2652S1	0	2652M	1	1	C	C	T	T	A	A
2655	2655F	0	0	1	1	C	C	T	T	A	A
2655	2655M	0	0	2	1	C	C	T	T	A	A
2655	2655P	2655F	2655M	1	2	C	C	T	T	A	A
2658	2658F	0	0	1	1	C	C	T	T	A	A
2658	2658M	0	0	2	1	C	C	T	T	A	A
2658	2658P	2658F	2658M	1	2	C	C	T	T	A	A
2664	2664F	0	0	1	1	C	C	T	T	A	A
2664	2664M	0	0	2	1	C	C	T	T	A	A
2664	2664P	2664F	2664M	1	2	C	C	T	T	A	A
2665	2665F	0	0	1	1	T	C	C	T	G	A
2665	2665M	0	0	2	1	C	C	T	T	A	A
2665	2665P	2665F	2665M	1	2	C	C	T	T	A	A
2666	2666F	0	0	1	1	T	C	C	T	G	A
2666	2666M	0	0	2	1	C	C	C	T	A	A
2666	2666P	2666F	2666M	1	2	C	C	C	T	A	A
2668	2668F	0	0	1	1	T	C	C	T	G	A
2668	2668M	0	0	2	1	T	C	C	T	G	A
2668	2668P	2668F	2668M	1	2	C	C	T	T	A	A
2671	2671F	0	0	1	1	C	C	C	T	A	A
2671	2671M	0	0	2	1	C	C	T	T	A	A
2671	2671P	2671F	2671M	1	2	C	C	T	T	A	A
2675	2675F	0	0	1	1	C	C	T	T	A	A
2675	2675M	0	0	2	1	C	C	C	T	A	A
2675	2675P	2675F	2675M	1	2	C	C	T	T	A	A
2679	2679F	0	0	1	1	C	C	T	T	A	A
2679	2679M	0	0	2	1	T	C	C	T	G	A
2679	2679P	2679F	2679M	1	2	C	C	T	T	A	A
2683	2683F	0	0	1	1	C	C	T	T	A	A
2683	2683M	0	0	2	1	C	C	T	T	A	A
2683	2683P	2683F	2683M	1	2	C	C	T	T	A	A
2684	2684F	0	0	1	1	T	C	C	T	G	A
2684	2684M	0	0	2	1	C	C	T	T	A	A
2684	2684P	2684F	2684M	1	2	C	C	T	T	A	A
2685	2685F	0	0	1	1	T	C	C	T	G	A
2685	2685M	0	0	2	1	C	C	T	T	A	A
2685	2685P	2685F	2685M	1	2	T	C	C	T	G	A
2689	2689F	0	0	1	1	C	C	T	T	A	A
2689	2689M	0	0	2	1	C	C	T	T	A	A
2689	2689P	2689F	2689M	1	2	C	C	T	T	A	A
2692	2692f	0	0	1	1	C	C	T	T	A	A
2692	2692m	0	0	2	1	C	C	T	C	A	A
2692	2692p	2692f	2692m	1	2	C	C	T	T	A	A
2692	2692s2	2692f	2692m	1	1	C	C	T	C	A	A
2693	2693F	0	0	1	1	C	C	T	T	A	A
2693	2693M	0	0	2	1	C	C	T	C	A	A
2693	2693P	2693F	2693M	1	2	C	C	T	C	A	A
2693	2693s1	2693F	2693M	1	1	C	C	T	C	A	A
2695	2695F	0	0	1	1	C	C	T	T	A	A
2695	2695M	0	0	2	1	C	C	T	T	0	0
2695	2695P	2695F	2695M	1	2	C	C	T	T	A	A
2698	2698F	0	0	1	1	C	C	T	T	A	A
2698	2698M	0	0	2	1	C	C	T	T	A	A
2698	2698P	2698F	2698M	1	2	C	C	T	T	A	A
2700	2700F	0	0	1	1	C	C	T	T	A	A
2700	2700M	0	0	2	1	C	C	T	T	A	A
2700	2700P	2700F	2700M	1	2	C	C	T	T	A	A
2701	2701F	0	0	1	1	C	C	T	C	A	A
2701	2701M	0	0	2	1	C	C	T	T	A	A
2701	2701P	2701F	2701M	1	2	C	C	T	C	A	A
2701	2701S1	2701F	2701M	1	1	C	C	T	T	A	A
2703	2703F	0	0	1	1	0	0	T	C	G	A
2703	2703M	0	0	2	1	C	C	T	T	A	A
2703	2703P	2703F	2703M	1	2	C	C	T	T	A	A
2703	2703S1	2703F	2703M	1	1	C	C	T	T	A	A
2704	2704F	0	0	1	1	C	C	T	T	A	A
2704	2704M	0	0	2	1	C	C	T	T	A	A
2704	2704P	2704F	2704M	1	2	C	C	T	T	A	A
2708	2708M	0	0	2	1	C	C	T	T	A	A
2708	2708P	0	2708M	1	2	C	C	T	C	A	A
2708	2708S1	0	2708M	1	1	C	C	T	C	A	A
2708	2708S2	0	2708M	1	1	C	C	T	T	A	A
2716	2716M	0	0	2	1	C	C	T	C	A	A
2716	2716P	0	2716M	1	2	C	C	T	C	A	A
2717	2717F	0	0	1	1	C	C	T	T	A	A
2717	2717M	0	0	2	1	C	C	T	T	A	A
2717	2717P	2717F	2717M	1	2	C	C	T	T	A	A
2720	2720F	0	0	1	1	C	C	T	T	A	A
2720	2720M	0	0	2	1	T	C	C	C	G	A
2720	2720P	2720F	2720M	1	2	T	C	T	C	G	A
2721	2721F	0	0	1	1	C	C	T	T	A	A
2721	2721M	0	0	2	1	C	C	C	T	A	A
2721	2721P	2721F	2721M	1	2	C	C	C	T	A	A
2727	2727F	0	0	1	1	C	C	T	T	A	A
2727	2727M	0	0	2	1	C	C	T	T	A	A
2727	2727P	2727F	2727M	1	2	C	C	T	T	A	A
2728	2728F	0	0	1	1	C	C	T	T	A	A
2728	2728M	0	0	2	1	C	C	T	T	A	A
2728	2728P	2728F	2728M	1	2	C	C	T	T	A	A
2729	2729F	0	0	1	1	T	T	C	C	G	A
2729	2729M	0	0	2	1	C	C	T	T	A	A
2729	2729P	2729F	2729M	1	2	T	C	C	T	A	A
2733	2733M	0	0	2	1	C	C	T	T	A	A
2733	2733P	0	2733M	1	2	C	C	T	T	A	A
2733	2733S1	0	2733M	1	1	C	C	T	T	A	A
2736	2736M	0	0	2	1	C	C	T	T	A	A
2736	2736P	0	2736M	1	2	C	C	T	T	A	A
2737	2737M	0	0	2	1	C	C	T	T	A	A
2737	2737P	0	2737M	1	2	C	C	T	T	A	A
2737	2737S1	0	2737M	1	1	C	C	T	T	A	A
2737	2737S2	0	2737M	1	1	C	C	T	T	A	A
2740	2740F	0	0	1	1	C	C	T	T	A	A
2740	2740M	0	0	2	1	C	C	T	T	A	A
2740	2740P	2740F	2740M	1	2	C	C	T	T	A	A
2740	2740S1	2740F	2740M	1	1	C	C	T	T	A	A
2745	2745F	0	0	1	1	C	C	T	T	A	A
2745	2745M	0	0	2	1	C	C	T	T	A	A
2745	2745P	2745F	2745M	1	2	C	C	T	T	A	A
2745	2745S1	2745F	2745M	1	1	C	C	T	T	A	A
2745	2745S2	2745F	2745M	1	1	C	C	T	T	A	A
2746	2746M	0	0	2	1	T	C	T	C	G	A
2746	2746P	0	2746M	1	2	T	T	C	C	G	A
2747	2747M	0	0	2	1	C	C	T	T	A	A
2747	2747P	0	2747M	1	2	C	C	T	T	A	A
2747	2747S1	0	2747M	1	1	C	C	T	T	A	A
2750	2750M	0	0	2	1	T	T	C	C	G	A
2750	2750P	0	2750M	1	2	0	0	0	0	G	A
2751	2751F	0	0	1	1	C	C	T	T	A	A
2751	2751M	0	0	2	1	C	C	T	T	A	A
2751	2751P	0	2751M	1	2	C	C	T	T	A	A
2751	2751S1	0	2751M	1	1	C	C	T	T	A	A
2752	2752F	0	0	1	1	C	C	T	T	A	A
2752	2752M	0	0	2	1	C	C	T	T	A	A
2752	2752P	2752F	2752M	1	2	C	C	T	T	A	A
2753	2753F	0	0	1	1	T	C	T	C	G	A
2753	2753M	0	0	2	1	C	C	T	T	A	A
2753	2753P	0	2753M	1	2	C	C	0	0	0	0
2754	2754F	0	0	1	1	T	C	T	C	G	A
2754	2754M	0	0	2	1	0	0	T	T	A	A
2754	2754P	2754F	2754M	1	2	C	C	T	T	A	A
2754	2754S1	2754F	2754M	1	1	C	C	T	T	A	A
2757	2757F	0	0	1	1	C	C	T	T	A	A
2757	2757M	0	0	2	1	C	C	T	T	A	A
2757	2757P	2757F	2757M	1	2	C	C	T	T	A	A
2761	2761F	0	0	1	1	C	C	T	T	A	A
2761	2761M	0	0	2	1	C	C	T	T	A	A
2761	2761P	2761F	2761M	1	2	C	C	T	T	A	A
2763	2763F	0	0	1	1	C	C	T	T	A	A
2763	2763M	0	0	2	1	C	C	T	T	A	A
2763	2763P	2763F	2763M	1	2	C	C	T	T	A	A
2770	2770F	0	0	1	1	C	C	C	T	A	A
2770	2770M	0	0	2	1	T	C	C	T	G	A
2770	2770P	2770F	2770M	1	2	C	C	T	T	A	A
2772	2772F	0	0	1	1	C	C	T	T	A	A
2772	2772M	0	0	2	1	C	C	T	T	A	A
2772	2772P	2772F	2772M	1	2	C	C	T	T	A	A
2777	2777F	0	0	1	1	T	C	C	C	G	A
2777	2777M	0	0	2	1	C	C	T	T	A	A
2777	2777P	2777F	2777M	1	2	T	C	C	T	G	A
2778	2778F	0	0	1	1	C	C	T	T	A	A
2778	2778M	0	0	2	1	C	C	T	T	A	A
2778	2778P	2778F	2778M	1	2	C	C	T	T	A	A
2779	2779F	0	0	1	1	C	C	T	T	A	A
2779	2779M	0	0	2	1	C	C	T	T	A	A
2779	2779P	2779F	2779M	1	2	C	C	T	T	A	A
2780	2780F	0	0	1	1	C	C	T	T	A	A
2780	2780M	0	0	2	1	C	C	T	T	A	A
2780	2780P	2780F	2780M	1	2	C	C	T	T	A	A
2781	2781F	0	0	1	1	C	C	T	T	A	A
2781	2781M	0	0	2	1	C	C	C	T	A	A
2781	2781P	2781F	2781M	1	2	C	C	C	T	A	A
2784	2784F	0	0	1	1	C	C	T	T	A	A
2784	2784M	0	0	2	1	C	C	C	T	A	A
2784	2784P	2784F	2784M	1	2	C	C	T	T	A	A
2785	2785F	0	0	1	1	C	C	T	T	A	A
2785	2785M	0	0	2	1	C	C	T	T	A	A
2785	2785P	2785F	2785M	1	2	C	C	T	T	A	A
2788	2788F	0	0	1	1	C	C	T	T	A	A
2788	2788M	0	0	2	1	C	C	T	T	A	A
2788	2788P	2788F	2788M	1	2	C	C	T	T	A	A
2789	2789F	0	0	1	1	C	C	T	T	A	A
2789	2789M	0	0	2	1	T	T	C	C	G	G
2789	2789P	2789F	2789M	1	2	T	C	C	T	G	A
2793	2793F	0	0	1	1	T	C	C	T	G	A
2793	2793M	0	0	2	1	C	C	T	T	A	A
2793	2793P	2793F	2793M	1	2	C	C	T	T	A	A
2794	2794M	0	0	2	1	T	C	C	T	G	A
2794	2794P	0	2794M	1	2	T	C	C	T	A	A
2797	2797M	0	0	2	1	C	C	T	T	A	A
2797	2797P	0	2797M	1	2	C	C	C	T	A	A
2799	2799M	0	0	2	1	C	C	T	T	0	0
2799	2799P	0	2799M	1	2	C	C	T	T	A	A
2800	2800F	0	0	1	1	C	C	T	T	A	A
2800	2800M	0	0	2	1	T	C	C	T	A	A
2800	2800P	2800F	2800M	1	2	T	C	C	T	A	A
2801	2801F	0	0	1	1	0	0	0	0	0	0
2801	2801M	0	0	2	1	C	C	T	T	A	A
2801	2801P	2801F	2801M	1	2	C	C	T	T	A	A
2805	2805F	0	0	1	1	C	C	C	C	A	A
2805	2805M	0	0	2	1	C	C	C	T	A	A
2805	2805P	2805F	2805M	1	2	C	C	C	C	A	A
2806	2806F	0	0	1	1	C	C	T	T	A	A
2806	2806M	0	0	2	1	T	C	C	T	A	A
2806	2806P	2806F	2806M	1	2	C	C	T	T	A	A
2807	2807F	0	0	1	1	T	C	C	T	G	A
2807	2807M	0	0	2	1	C	C	T	T	A	A
2807	2807P	2807F	2807M	1	2	C	C	T	T	A	A
2809	2809M	0	0	2	1	C	C	T	T	A	A
2809	2809P	0	2809M	1	2	C	C	T	T	A	A
2809	2809S1	0	2809M	1	1	T	C	C	T	G	A
2810	2810F	0	0	1	1	T	C	C	T	G	A
2810	2810M	0	0	2	1	C	C	T	T	A	A
2810	2810P	2810F	2810M	1	2	T	C	C	T	G	A
2811	2811F	0	0	1	1	C	C	T	T	A	A
2811	2811M	0	0	2	1	C	C	T	T	A	A
2811	2811P	2811F	2811M	1	2	C	C	T	T	A	A
2812	2812F	0	0	1	1	T	C	C	T	G	A
2812	2812M	0	0	2	1	C	C	T	T	A	A
2812	2812P	2812F	2812M	1	2	T	C	C	T	G	A
2813	2813M	0	0	2	1	C	C	T	T	A	A
2813	2813P	0	2813M	1	2	T	C	C	T	G	A
2813	2813S1	0	2813M	1	1	T	C	C	T	G	A
2815	2815F	0	0	1	1	C	C	T	T	A	A
2815	2815M	0	0	2	1	C	C	T	T	A	A
2815	2815P	2815F	2815M	1	2	C	C	T	T	A	A
2816	2816F	0	0	1	1	C	C	C	T	A	A
2816	2816M	0	0	2	1	C	C	T	T	A	A
2816	2816P	2816F	2816M	1	2	C	C	T	T	A	A
2817	2817F	0	0	1	1	C	C	T	T	A	A
2817	2817M	0	0	2	1	C	C	T	T	A	A
2817	2817P	2817F	2817M	1	2	C	C	T	T	A	A
2818	2818F	0	0	1	1	C	C	T	T	A	A
2818	2818M	0	0	2	1	C	C	T	T	A	A
2818	2818P	2818F	2818M	1	2	C	C	T	T	A	A
2820	2820F	0	0	1	1	C	C	T	T	A	A
2820	2820M	0	0	2	1	C	C	T	T	A	A
2820	2820P	2820F	2820M	1	2	C	C	T	T	A	A
2824	2824M	0	0	2	1	C	C	T	T	A	A
2824	2824P	0	2824M	1	2	C	C	T	T	A	A
2825	2825F	0	0	1	1	C	C	T	T	A	A
2825	2825M	0	0	2	1	C	C	T	T	A	A
2825	2825P	2825F	2825M	1	2	C	C	T	T	A	A
2826	2826F	0	0	1	1	C	C	T	T	A	A
2826	2826M	0	0	2	1	C	C	T	T	A	A
2826	2826P	2826F	2826M	1	2	C	C	T	T	A	A
2831	2831F	0	0	1	1	T	C	T	T	A	A
2831	2831M	0	0	2	1	C	C	T	T	A	A
2831	2831P	2831F	2831M	1	2	T	C	T	T	A	A
2833	2833M	0	0	2	1	C	C	T	T	A	A
2833	2833P	0	2833M	1	2	C	C	T	T	A	A
2835	2835F	0	0	1	1	C	C	T	T	A	A
2835	2835M	0	0	2	1	C	C	T	T	A	A
2835	2835P	2835F	2835M	1	2	C	C	T	T	A	A
2837	2837M	0	0	2	1	T	C	C	T	A	A
2837	2837P	0	2837M	1	2	T	C	C	T	A	A
2837	2837S1	0	2837M	1	1	C	C	T	T	A	A
2840	2840F	0	0	1	1	C	C	0	0	0	0
2840	2840M	0	0	2	1	C	C	T	T	A	A
2840	2840P	2840F	2840M	1	2	C	C	T	T	A	A
2843	2843F	0	0	1	1	C	C	T	T	A	A
2843	2843M	0	0	2	1	C	C	T	T	A	A
2843	2843P	2843F	2843M	1	2	C	C	T	T	A	A
2844	2844F	0	0	1	1	C	C	T	T	A	A
2844	2844M	0	0	2	1	T	C	C	T	G	A
2844	2844P	2844F	2844M	1	2	C	C	T	T	A	A
2846	2846F	0	0	1	1	C	C	T	T	A	A
2846	2846M	0	0	2	1	C	C	T	T	A	A
2846	2846P	2846F	2846M	1	2	C	C	T	T	A	A
2848	2848F	0	0	1	1	C	C	T	T	A	A
2848	2848M	0	0	2	1	C	C	T	T	A	A
2848	2848P	2848F	2848M	1	2	C	C	T	T	A	A
2850	2850F	0	0	1	1	T	C	C	T	0	0
2850	2850M	0	0	2	1	T	C	C	T	A	A
2850	2850P	2850F	2850M	1	2	T	C	C	T	G	A
2852	2852F	0	0	1	1	T	C	C	T	G	A
2852	2852M	0	0	2	1	C	C	T	T	A	A
2852	2852P	2852F	2852M	1	2	C	C	T	T	A	A
2855	2855F	0	0	1	1	C	C	T	T	A	A
2855	2855M	0	0	2	1	C	C	T	T	A	A
2855	2855P	2855F	2855M	1	2	C	C	T	T	A	A
2859	2859F	0	0	1	1	T	C	C	T	G	A
2859	2859M	0	0	2	1	C	C	C	T	A	A
2859	2859P	2859F	2859M	1	2	C	C	C	T	A	A
2860	2860M	0	0	2	1	C	C	T	T	A	A
2860	2860P	0	2860M	1	2	T	C	C	T	G	A
2861	2861F	0	0	1	1	C	C	T	T	A	A
2861	2861M	0	0	2	1	C	C	T	T	A	A
2861	2861P	2861F	2861M	1	2	C	C	T	T	A	A
2863	2863F	0	0	1	1	C	C	T	T	A	A
2863	2863M	0	0	2	1	C	C	T	T	A	A
2863	2863P	2863F	2863M	1	2	C	C	T	T	A	A
2864	2864F	0	0	1	1	C	C	T	T	A	A
2864	2864M	0	0	2	1	C	C	T	T	A	A
2864	2864P	2864F	2864M	1	2	C	C	T	T	A	A
2867	2867F	0	0	1	1	T	T	T	T	A	A
2867	2867M	0	0	2	1	C	C	C	T	A	A
2867	2867P	2867F	2867M	1	2	T	C	C	T	A	A
2869	2869F	0	0	1	1	C	C	T	T	A	A
2869	2869M	0	0	2	1	C	C	T	T	A	A
2869	2869P	2869F	2869M	1	2	C	C	T	T	A	A
2872	2872M	0	0	2	1	T	C	C	T	A	A
2872	2872P	0	2872M	1	2	T	C	0	0	A	A
2872	2872S1	0	2872M	1	1	T	T	C	C	G	A
2877	2877F	0	0	1	1	T	C	T	C	A	A
2877	2877M	0	0	2	1	C	C	0	0	A	A
2877	2877P	2877F	2877M	1	2	T	C	T	C	A	A
2878	2878M	0	0	2	1	C	C	T	T	A	A
2878	2878P	0	2878M	1	2	C	C	T	T	A	A
2879	2879F	0	0	1	1	T	C	C	C	A	A
2879	2879M	0	0	2	1	C	C	C	T	A	A
2879	2879P	2879F	2879M	1	2	T	C	C	C	A	A
2881	2881F	0	0	1	1	T	C	C	C	G	A
2881	2881M	0	0	2	1	C	C	T	T	A	A
2881	2881P	2881F	2881M	1	2	C	C	C	T	A	A
2882	2882F	0	0	1	1	C	C	T	T	A	A
2882	2882M	0	0	2	1	C	C	T	T	A	A
2882	2882P	2882F	2882M	1	2	C	C	T	T	A	A
2882	2882S1	2882F	2882M	1	1	C	C	T	T	A	A
2884	2884F	0	0	1	1	C	C	T	T	A	A
2884	2884M	0	0	2	1	C	C	T	T	A	A
2884	2884P	2884F	2884M	1	2	C	C	T	T	A	A
2890	2890F	0	0	1	1	C	C	T	T	A	A
2890	2890M	0	0	2	1	C	C	T	T	A	A
2890	2890P	2890F	2890M	1	2	C	C	T	T	A	A
2892	2892M	0	0	2	1	T	C	C	T	G	A
2892	2892P	0	2892M	1	2	C	C	T	T	A	A
2893	2893F	0	0	1	1	C	C	T	T	A	A
2893	2893M	0	0	2	1	C	C	T	T	A	A
2893	2893P	2893F	2893M	1	2	C	C	T	T	A	A
2894	2894F	0	0	1	1	C	C	T	T	A	A
2894	2894P	2894F	0	1	2	C	C	T	T	A	A
2897	2897F	0	0	1	1	T	C	C	T	G	A
2897	2897M	0	0	2	1	C	C	T	T	A	A
2897	2897P	2897F	2897M	1	2	C	C	0	0	A	A
2899	2899F	0	0	1	1	T	C	C	T	A	A
2899	2899M	0	0	2	1	C	C	T	T	A	A
2899	2899P	2899F	2899M	1	2	C	C	T	T	A	A
2900	2900F	0	0	1	1	T	C	C	T	G	A
2900	2900M	0	0	2	1	0	0	0	0	G	A
2900	2900P	2900F	2900M	1	2	C	C	T	T	A	A
2901	2901F	0	0	1	1	C	C	T	T	A	A
2901	2901M	0	0	2	1	T	C	C	T	G	A
2901	2901P	2901F	2901M	1	2	T	C	C	T	G	A
2907	2907F	0	0	1	1	C	C	T	T	A	A
2907	2907M	0	0	2	1	C	C	C	T	A	A
2907	2907P	2907F	2907M	1	2	C	C	T	T	A	A
2908	2908F	0	0	1	1	T	C	C	T	A	A
2908	2908M	0	0	2	1	C	C	T	T	A	A
2908	2908P	2908F	2908M	1	2	C	C	T	T	0	0
2909	2909F	0	0	1	1	C	C	T	T	A	A
2909	2909M	0	0	2	1	T	C	C	T	A	A
2909	2909P	2909F	2909M	1	2	T	C	C	T	A	A
2913	2913F	0	0	1	1	C	C	T	T	A	A
2913	2913M	0	0	2	1	C	C	T	T	A	A
2913	2913P	2913F	2913M	1	2	C	C	T	T	A	A
2914	2914F	0	0	1	1	C	C	T	T	A	A
2914	2914M	0	0	2	1	C	C	C	T	A	A
2914	2914P	2914F	2914M	1	2	C	C	C	T	A	A
2915	2915F	0	0	1	1	C	C	T	T	A	A
2915	2915M	0	0	2	1	T	C	C	T	G	A
2915	2915P	2915F	2915M	1	2	C	C	T	T	A	A
2917	2917F	0	0	1	1	C	C	T	T	A	A
2917	2917M	0	0	2	1	C	C	T	T	A	A
2917	2917P	2917F	2917M	1	2	C	C	T	T	A	A
2921	2921F	0	0	1	1	C	C	T	T	A	A
2921	2921M	0	0	2	1	C	C	T	T	A	A
2921	2921P	2921F	2921M	1	2	C	C	T	T	A	A
2922	2922F	0	0	1	1	T	C	C	C	A	A
2922	2922M	0	0	2	1	T	C	C	T	G	A
2922	2922P	2922F	2922M	1	2	T	C	C	C	G	A
2926	2926F	0	0	1	1	C	C	T	T	A	A
2926	2926M	0	0	2	1	C	C	T	T	A	A
2926	2926P	2926F	2926M	1	2	C	C	T	T	A	A
2928	2928F	0	0	1	1	C	C	T	T	A	A
2928	2928M	0	0	2	1	T	C	C	T	G	A
2928	2928P	2928F	2928M	1	2	T	C	C	T	G	A
2929	2929F	0	0	1	1	C	C	T	T	A	A
2929	2929M	0	0	2	1	T	C	C	T	G	A
2929	2929P	2929F	2929M	1	2	0	0	0	0	G	A
2930	2930F	0	0	1	1	C	C	C	T	A	A
2930	2930M	0	0	2	1	C	C	T	T	A	A
2930	2930P	2930F	2930M	1	2	C	C	T	T	A	A
2932	2932F	0	0	1	1	C	C	T	T	A	A
2932	2932M	0	0	2	1	C	C	T	T	A	A
2932	2932P	2932F	2932M	1	2	C	C	T	T	A	A
2933	2933F	0	0	1	1	T	C	C	T	G	A
2933	2933M	0	0	2	1	C	C	T	T	A	A
2933	2933P	2933F	2933M	1	2	C	C	T	T	A	A
2936	2936F	0	0	1	1	C	C	T	T	A	A
2936	2936M	0	0	2	1	C	C	T	T	A	A
2936	2936P	2936F	2936M	1	2	C	C	T	T	A	A
2937	2937F	0	0	1	1	C	C	T	T	A	A
2937	2937M	0	0	2	1	C	C	T	T	A	A
2937	2937P	2937F	2937M	1	2	C	C	0	0	A	A
2938	2938F	0	0	1	1	C	C	T	T	A	A
2938	2938M	0	0	2	1	C	C	C	C	A	A
2938	2938P	2938F	2938M	1	2	C	C	C	T	A	A
2939	2939F	0	0	1	1	C	C	C	T	A	A
2939	2939M	0	0	2	1	C	C	T	T	A	A
2939	2939P	2939F	2939M	1	2	C	C	C	T	A	A
2940	2940F	0	0	1	1	0	0	0	0	0	0
2940	2940M	0	0	2	1	C	C	T	T	A	A
2940	2940P	2940F	2940M	1	2	0	0	0	0	0	0
2941	2941F	0	0	1	1	C	C	T	T	A	A
2941	2941M	0	0	2	1	T	C	C	C	G	A
2941	2941P	2941F	2941M	1	2	T	C	C	T	G	A
2942	2942F	0	0	1	1	C	C	T	T	A	A
2942	2942M	0	0	2	1	T	C	C	T	G	A
2942	2942P	2942F	2942M	1	2	C	C	T	T	A	A
2944	2944F	0	0	1	1	C	C	T	T	A	A
2944	2944M	0	0	2	1	C	C	T	T	A	A
2944	2944P	2944F	2944M	1	2	C	C	T	T	A	A
2947	2947F	0	0	1	1	C	C	T	T	A	A
2947	2947M	0	0	2	1	C	C	T	T	A	A
2947	2947P	2947F	2947M	1	2	C	C	T	T	A	A
2949	2949F	0	0	1	1	C	C	T	T	A	A
2949	2949M	0	0	2	1	C	C	T	T	A	A
2949	2949P	2949F	2949M	1	2	C	C	T	T	A	A
2952	2952F	0	0	1	1	T	C	C	T	A	A
2952	2952M	0	0	2	1	C	C	C	T	A	A
2952	2952P	2952F	2952M	1	2	C	C	T	T	A	A
2953	2953F	0	0	1	1	T	C	C	T	G	A
2953	2953M	0	0	2	1	C	C	T	T	A	A
2953	2953P	2953F	2953M	1	2	C	C	0	0	0	0
2954	2954F	0	0	1	1	C	C	T	T	A	A
2954	2954M	0	0	2	1	C	C	T	T	A	A
2954	2954P	2954F	2954M	1	2	C	C	0	0	A	A
2955	2955F	0	0	1	1	C	C	T	T	A	A
2955	2955M	0	0	2	1	T	T	C	C	G	G
2955	2955P	2955F	2955M	1	2	T	C	C	T	G	A
2956	2956F	0	0	1	1	T	C	C	T	G	A
2956	2956M	0	0	2	1	C	C	T	T	A	A
2956	2956P	2956F	2956M	1	2	T	C	C	T	G	A
2957	2957F	0	0	1	1	C	C	T	T	A	A
2957	2957M	0	0	2	1	C	C	T	T	A	A
2957	2957P	2957F	2957M	1	2	C	C	T	T	A	A
2958	2958F	0	0	1	1	T	C	C	T	G	A
2958	2958M	0	0	2	1	C	C	T	T	A	A
2958	2958P	2958F	2958M	1	2	C	C	T	T	A	A
2959	2959F	0	0	1	1	C	C	T	T	A	A
2959	2959M	0	0	2	1	T	C	C	T	A	A
2959	2959P	2959F	2959M	1	2	C	C	T	T	A	A
2960	2960F	0	0	1	1	T	C	C	T	G	A
2960	2960M	0	0	2	1	C	C	T	T	A	A
2960	2960P	2960F	2960M	1	2	C	C	T	T	A	A
2973	2973F	0	0	1	1	C	C	T	T	A	A
2973	2973M	0	0	2	1	C	C	T	T	A	A
2973	2973P	2973F	2973M	1	2	C	C	T	T	A	A
2977	2977F	0	0	1	1	T	C	C	T	G	A
2977	2977M	0	0	2	1	C	C	T	T	A	A
2977	2977P	2977F	2977M	1	2	T	C	C	T	G	A
2978	2978F	0	0	1	1	C	C	T	T	A	A
2978	2978M	0	0	2	1	C	C	T	T	A	A
2978	2978P	2978F	2978M	1	2	C	C	T	T	A	A
2979	2979F	0	0	1	1	C	C	T	T	A	A
2979	2979M	0	0	2	1	C	C	T	T	A	A
2979	2979P	2979F	2979M	1	2	C	C	T	T	A	A
2980	2980F	0	0	1	1	C	C	T	T	A	A
2980	2980M	0	0	2	1	C	C	T	T	A	A
2980	2980P	2980F	2980M	1	2	C	C	T	T	A	A
2982	2982F	0	0	1	1	C	C	C	T	A	A
2982	2982M	0	0	2	1	C	C	C	C	A	A
2982	2982P	2982F	2982M	1	2	C	C	0	0	A	A
2983	2983F	0	0	1	1	T	C	C	C	A	A
2983	2983M	0	0	2	1	C	C	T	T	A	A
2983	2983P	2983F	2983M	1	2	T	C	C	T	A	A
2987	2987F	0	0	1	1	C	C	T	T	A	A
2987	2987M	0	0	2	1	C	C	T	T	A	A
2987	2987P	2987F	2987M	1	2	C	C	T	T	A	A
2988	2988F	0	0	1	1	C	C	T	T	A	A
2988	2988M	0	0	2	1	C	C	T	T	A	A
2988	2988P	2988F	2988M	1	2	C	C	T	T	A	A
2989	2989F	0	0	1	1	C	C	T	T	A	A
2989	2989M	0	0	2	1	C	C	T	T	A	A
2989	2989P	0	2989M	1	2	C	C	T	T	A	A
2991	2991F	0	0	1	1	C	C	T	T	A	A
2991	2991M	0	0	2	1	C	C	T	T	A	A
2991	2991P	2991F	2991M	1	2	C	C	T	T	A	A
2997	2997F	0	0	1	1	C	C	C	T	A	A
2997	2997M	0	0	2	1	C	C	T	T	A	A
2997	2997P	2997F	2997M	1	2	C	C	0	0	A	A
2998	2998F	0	0	1	1	T	C	C	T	A	A
2998	2998M	0	0	2	1	C	C	T	T	A	A
2998	2998P	2998F	2998M	1	2	T	C	C	T	A	A
3001	3001F	0	0	1	1	C	C	C	T	A	A
3001	3001M	0	0	2	1	T	C	C	T	A	A
3001	3001P	3001F	3001M	1	2	0	0	C	T	A	A
3003	3003F	0	0	1	1	C	C	T	T	A	A
3003	3003M	0	0	2	1	T	C	C	T	G	A
3003	3003P	3003F	3003M	1	2	C	C	T	T	A	A
3004	3004F	0	0	1	1	T	C	C	T	G	A
3004	3004M	0	0	2	1	T	C	C	T	G	A
3004	3004P	3004F	3004M	1	2	T	C	C	T	G	A
3006	3006F	0	0	1	1	C	C	T	T	A	A
3006	3006M	0	0	2	1	T	C	C	T	G	A
3006	3006P	3006F	3006M	1	2	T	C	C	T	G	A
3007	3007F	0	0	1	1	T	C	C	T	G	A
3007	3007M	0	0	2	1	C	C	T	T	A	A
3007	3007P	3007F	3007M	1	2	C	C	T	T	A	A
3009	3009F	0	0	1	1	C	C	T	T	A	A
3009	3009M	0	0	2	1	C	C	T	T	A	A
3009	3009P	3009F	3009M	1	2	C	C	T	T	A	A
3010	3010F	0	0	1	1	C	C	T	T	A	A
3010	3010M	0	0	2	1	C	C	T	T	A	A
3010	3010P	3010F	3010M	1	2	C	C	T	T	A	A
3012	3012F	0	0	1	1	C	C	T	T	A	A
3012	3012M	0	0	2	1	C	C	T	T	A	A
3012	3012P	3012F	3012M	1	2	C	C	T	T	A	A
3017	3017F	0	0	1	1	C	C	T	T	A	A
3017	3017M	0	0	2	1	T	C	C	T	A	A
3017	3017P	3017F	3017M	1	2	0	0	0	0	A	A
3018	3018F	0	0	1	1	C	C	T	T	A	A
3018	3018M	0	0	2	1	C	C	T	T	A	A
3018	3018P	3018F	3018M	1	2	C	C	T	T	A	A
3023	3023F	0	0	1	1	C	C	T	T	A	A
3023	3023M	0	0	2	1	T	C	C	T	G	A
3023	3023P	3023F	3023M	1	2	T	C	C	T	0	0
3024	3024F	0	0	1	1	C	C	C	T	A	A
3024	3024M	0	0	2	1	C	C	T	T	A	A
3024	3024P	3024F	3024M	1	2	C	C	C	T	A	A
3025	3025F	0	0	1	1	C	C	T	T	A	A
3025	3025M	0	0	2	1	T	C	C	T	G	A
3025	3025P	3025F	3025M	1	2	T	C	C	T	G	A
3064	3064F	0	0	1	1	C	C	T	T	A	A
3064	3064M	0	0	2	1	T	C	C	T	A	A
3064	3064P	3064F	3064M	1	2	T	C	C	T	A	A
3072	3072F	0	0	1	1	C	C	T	T	A	A
3072	3072M	0	0	2	1	C	C	T	T	A	A
3072	3072P	3072F	3072M	1	2	C	C	T	T	A	A
3075	3075F	0	0	1	1	T	C	C	T	A	A
3075	3075M	0	0	2	1	C	C	T	T	A	A
3075	3075P	3075F	3075M	1	2	T	C	C	T	A	A
3078	3078F	0	0	1	1	C	C	T	T	A	A
3078	3078M	0	0	2	1	C	C	T	T	A	A
3078	3078P	3078F	3078M	1	2	C	C	T	T	A	A
3079	3079F	0	0	1	1	T	C	C	T	G	A
3079	3079M	0	0	2	1	C	C	T	T	A	A
3079	3079P	3079F	3079M	1	2	C	C	T	T	A	A
3080	3080F	0	0	1	1	C	C	T	T	A	A
3080	3080M	0	0	2	1	C	C	T	T	A	A
3080	3080P	3080F	3080M	1	2	C	C	T	T	A	A
3081	3081F	0	0	1	1	C	C	C	T	A	A
3081	3081M	0	0	2	1	C	C	T	T	A	A
3081	3081P	3081F	3081M	1	2	C	C	T	T	A	A
3083	3083F	0	0	1	1	C	C	T	T	A	A
3083	3083M	0	0	2	1	C	C	T	T	A	A
3083	3083P	3083F	3083M	1	2	C	C	T	T	A	A
3084	3084F	0	0	1	1	T	C	C	T	G	A
3084	3084M	0	0	2	1	T	C	C	T	G	A
3084	3084P	3084F	3084M	1	2	T	C	C	T	G	A
3085	3085F	0	0	1	1	C	C	T	T	A	A
3085	3085M	0	0	2	1	C	C	T	T	A	A
3085	3085P	3085F	3085M	1	2	C	C	T	T	A	A
3087	3087M	0	0	2	1	C	C	T	T	A	A
3087	3087P	0	3087M	1	2	T	C	C	T	G	A
3093	3093F	0	0	1	1	C	C	T	T	A	A
3093	3093M	0	0	2	1	C	C	C	T	A	A
3093	3093P	3093F	3093M	1	2	0	0	0	0	A	A
3094	3094F	0	0	1	1	C	C	T	T	A	A
3094	3094M	0	0	2	1	C	C	T	T	A	A
3094	3094P	3094F	3094M	1	2	C	C	0	0	A	A
3095	3095F	0	0	1	1	C	C	T	T	A	A
3095	3095M	0	0	2	1	C	C	T	T	A	A
3095	3095P	3095F	3095M	1	2	C	C	T	T	A	A
3097	3097F	0	0	1	1	C	C	C	T	A	A
3097	3097M	0	0	2	1	C	C	T	T	A	A
3097	3097P	3097F	3097M	1	2	C	C	T	T	A	A
3098	3098F	0	0	1	1	T	C	C	T	G	A
3098	3098M	0	0	2	1	C	C	C	T	A	A
3098	3098P	3098F	3098M	1	2	C	C	C	T	A	A
3099	3099F	0	0	1	1	C	C	T	T	A	A
3099	3099M	0	0	2	1	T	C	C	T	A	A
3099	3099P	3099F	3099M	1	2	0	0	0	0	A	A
3100	3100F	0	0	1	1	C	C	T	T	A	A
3100	3100M	0	0	2	1	C	C	C	T	A	A
3100	3100P	3100F	3100M	1	2	C	C	C	T	A	A
3103	3103F	0	0	1	1	C	C	T	T	A	A
3103	3103M	0	0	2	1	C	C	C	T	A	A
3103	3103P	3103F	3103M	1	2	C	C	T	T	A	A
3104	3104F	0	0	1	1	T	C	C	T	G	A
3104	3104M	0	0	2	1	T	T	C	C	G	G
3104	3104P	3104F	3104M	1	2	T	T	C	C	G	G
3105	3105F	0	0	1	1	C	C	T	T	A	A
3105	3105M	0	0	2	1	C	C	T	T	A	A
3105	3105P	3105F	3105M	1	2	C	C	T	T	A	A
3106	3106F	0	0	1	1	C	C	T	T	A	A
3106	3106M	0	0	2	1	C	C	T	T	A	A
3106	3106P	3106F	3106M	1	2	C	C	T	T	A	A
3107	3107F	0	0	1	1	C	C	T	T	A	A
3107	3107M	0	0	2	1	T	C	C	T	G	A
3107	3107P	3107F	3107M	1	2	T	C	C	T	G	A
3109	3109F	0	0	1	1	C	C	C	T	A	A
3109	3109M	0	0	2	1	C	C	T	T	A	A
3109	3109P	3109F	3109M	1	2	C	C	T	T	A	A
3110	3110F	0	0	1	1	T	C	C	T	A	A
3110	3110M	0	0	2	1	C	C	T	T	A	A
3110	3110P	3110F	3110M	1	2	C	C	T	T	A	A
3124	3124F	0	0	1	1	C	C	T	T	A	A
3124	3124M	0	0	2	1	C	C	C	T	A	A
3124	3124P	3124F	3124M	1	2	C	C	T	T	A	A
3127	3127F	0	0	1	1	C	C	T	T	A	A
3127	3127M	0	0	2	1	C	C	T	T	A	A
3127	3127P	3127F	3127M	1	2	C	C	T	T	A	A
3128	3128F	0	0	1	1	C	C	C	T	A	A
3128	3128M	0	0	2	1	C	C	T	T	A	A
3128	3128P	3128F	3128M	1	2	C	C	T	T	A	A
3129	3129M	0	0	2	1	C	C	T	T	A	A
3129	3129P	0	3129M	1	2	C	C	T	T	A	A
3129	3129S1	0	3129M	1	1	C	C	T	T	A	A
3131	3131F	0	0	1	1	C	C	C	T	A	A
3131	3131M	0	0	2	1	C	C	T	T	A	A
3131	3131P	3131F	3131M	1	2	C	C	C	T	A	A
3135	3135F	0	0	1	1	T	C	C	T	G	A
3135	3135M	0	0	2	1	C	C	C	T	A	A
3135	3135P	3135F	3135M	1	2	C	C	C	T	A	A
3143	3143F	0	0	1	1	C	C	T	T	A	A
3143	3143M	0	0	2	1	C	C	T	T	A	A
3143	3143P	3143F	3143M	1	2	C	C	T	T	A	A
3147	3147F	0	0	1	1	C	C	T	T	A	A
3147	3147M	0	0	2	1	C	C	T	T	A	A
3147	3147P	3147F	3147M	1	2	C	C	T	T	A	A
3151	3151F	0	0	1	1	T	C	C	T	G	A
3151	3151M	0	0	2	1	C	C	T	T	A	A
3151	3151P	3151F	3151M	1	2	C	C	T	T	A	A
3153	3153F	0	0	1	1	T	C	C	T	G	A
3153	3153M	0	0	2	1	C	C	C	T	A	A
3153	3153P	3153F	3153M	1	2	T	C	C	T	G	A
3154	3154F	0	0	1	1	C	C	T	T	A	A
3154	3154M	0	0	2	1	T	C	C	C	G	A
3154	3154P	3154F	3154M	1	2	C	C	C	T	A	A
3155	3155F	0	0	1	1	C	C	T	T	A	A
3155	3155M	0	0	2	1	C	C	C	T	A	A
3155	3155P	3155F	3155M	1	2	C	C	C	T	A	A
3156	3156F	0	0	1	1	C	C	T	T	A	A
3156	3156M	0	0	2	1	C	C	T	T	A	A
3156	3156P	3156F	3156M	1	2	C	C	T	T	A	A
3159	3159F	0	0	1	1	C	C	T	T	A	A
3159	3159M	0	0	2	1	C	C	T	T	A	A
3159	3159P	3159F	3159M	1	2	C	C	T	T	A	A
3161	3161F	0	0	1	1	C	C	T	T	A	A
3161	3161M	0	0	2	1	C	C	T	T	A	A
3161	3161P	3161F	3161M	1	2	C	C	T	T	A	A
3162	3162F	0	0	1	1	C	C	T	T	A	A
3162	3162M	0	0	2	1	C	C	T	T	A	A
3162	3162P	3162F	3162M	1	2	C	C	T	T	A	A
3163	3163F	0	0	1	1	C	C	T	T	A	A
3163	3163M	0	0	2	1	C	C	T	T	A	A
3163	3163P	3163F	3163M	1	2	C	C	T	T	A	A
3166	3166M	0	0	2	1	C	C	T	T	A	A
3166	3166P	0	3166M	1	2	C	C	T	T	A	A
3168	3168F	0	0	1	1	C	C	T	T	A	A
3168	3168M	0	0	2	1	T	C	C	T	G	A
3168	3168P	3168F	3168M	1	2	C	C	T	T	A	A
3169	3169F	0	0	1	1	T	C	C	T	G	A
3169	3169M	0	0	2	1	C	C	T	T	A	A
3169	3169P	3169F	3169M	1	2	T	C	C	T	G	A
3170	3170F	0	0	1	1	C	C	T	T	A	A
3170	3170M	0	0	2	1	T	C	C	T	A	A
3170	3170P	3170F	3170M	1	2	C	C	T	T	A	A
3171	3171F	0	0	1	1	C	C	T	T	A	A
3171	3171M	0	0	2	1	C	C	T	T	A	A
3171	3171P	3171F	3171M	1	2	C	C	T	T	A	A
3172	3172F	0	0	1	1	C	C	T	T	A	A
3172	3172M	0	0	2	1	T	C	C	T	A	A
3172	3172P	3172F	3172M	1	2	C	C	T	T	A	A
3174	3174F	0	0	1	1	C	C	T	T	0	0
3174	3174M	0	0	2	1	C	C	T	T	A	A
3174	3174P	3174F	3174M	1	2	C	C	T	T	A	A
3177	3177F	0	0	1	1	T	C	C	T	G	A
3177	3177M	0	0	2	1	T	C	C	T	G	A
3177	3177P	3177F	3177M	1	2	C	C	T	T	A	A
3178	3178F	0	0	1	1	T	C	C	C	A	A
3178	3178M	0	0	2	1	C	C	T	T	A	A
3178	3178P	3178F	3178M	1	2	T	C	C	T	A	A
3179	3179M	0	0	2	1	C	C	T	T	A	A
3179	3179P	0	3179M	1	2	T	C	T	T	A	A
3179	3179S1	0	3179M	1	1	T	C	T	T	A	A
3180	3180F	0	0	1	1	T	C	C	T	A	A
3180	3180M	0	0	2	1	C	C	T	T	A	A
3180	3180P	3180F	3180M	1	2	T	C	T	T	A	A
3181	3181F	0	0	1	1	C	C	T	T	A	A
3181	3181M	0	0	2	1	T	C	C	T	G	A
3181	3181P	3181F	3181M	1	2	T	C	C	T	G	A
3182	3182M	0	0	2	1	C	C	C	T	A	A
3182	3182P	0	3182M	1	2	C	C	C	T	A	A
3182	3182S1	0	3182M	1	1	C	C	C	T	A	A
3183	3183F	0	0	1	1	C	C	T	T	A	A
3183	3183M	0	0	2	1	C	C	T	T	A	A
3183	3183P	3183F	3183M	1	2	C	C	T	T	A	A
3185	3185F	0	0	1	1	C	C	T	T	A	A
3185	3185M	0	0	2	1	T	C	C	T	G	A
3185	3185P	3185F	3185M	1	2	T	C	C	T	G	A
3188	3188F	0	0	1	1	T	C	C	T	G	A
3188	3188M	0	0	2	1	T	C	C	T	A	A
3188	3188P	3188F	3188M	1	2	T	C	0	0	0	0
3189	3189F	0	0	1	1	C	C	T	T	A	A
3189	3189M	0	0	2	1	C	C	T	T	A	A
3189	3189P	3189F	3189M	1	2	C	C	T	T	A	A
3191	3191F	0	0	1	1	T	C	C	T	G	A
3191	3191M	0	0	2	1	C	C	T	T	A	A
3191	3191P	3191F	3191M	1	2	T	C	C	T	G	A
3199	3199F	0	0	1	1	C	C	T	T	A	A
3199	3199M	0	0	2	1	C	C	T	T	A	A
3199	3199P	3199F	3199M	1	2	C	C	T	T	A	A
3201	3201F	0	0	1	1	T	C	C	T	G	A
3201	3201M	0	0	2	1	C	C	T	T	A	A
3201	3201P	3201F	3201M	1	2	C	C	T	T	A	A
3202	3202F	0	0	1	1	C	C	T	T	A	A
3202	3202M	0	0	2	1	C	C	C	T	A	A
3202	3202P	3202F	3202M	1	2	C	C	C	T	A	A
3203	3203F	0	0	1	1	C	C	T	T	A	A
3203	3203M	0	0	2	1	T	C	C	T	G	A
3203	3203P	3203F	3203M	1	2	T	C	C	T	G	A
3205	3205F	0	0	1	1	C	C	T	T	A	A
3205	3205M	0	0	2	1	C	C	T	T	A	A
3205	3205P	3205F	3205M	1	2	C	C	T	T	A	A
3207	3207M	0	0	2	1	C	C	T	T	A	A
3207	3207P	0	3207M	1	2	C	C	T	T	A	A
3207	3207S1	0	3207M	1	1	C	C	T	T	A	A
3210	3210F	0	0	1	1	C	C	T	T	A	A
3210	3210M	0	0	2	1	T	C	C	T	G	A
3210	3210P	3210F	3210M	1	2	T	C	C	T	G	A
3226	3226F	0	0	1	1	T	C	C	T	G	A
3226	3226M	0	0	2	1	C	C	T	T	A	A
3226	3226P	3226F	3226M	1	2	T	C	C	T	G	A
3228	3228F	0	0	1	1	C	C	T	T	A	A
3228	3228M	0	0	2	1	T	C	C	T	G	A
3228	3228P	3228F	3228M	1	2	T	C	C	T	G	A
3230	3230F	0	0	1	1	T	C	C	T	A	A
3230	3230M	0	0	2	1	C	C	T	T	A	A
3230	3230P	3230F	3230M	1	2	T	C	C	T	A	A
3231	3231F	0	0	1	1	C	C	T	T	A	A
3231	3231M	0	0	2	1	T	C	C	T	G	A
3231	3231P	3231F	3231M	1	2	T	C	C	T	G	A
3239	3239F	0	0	1	1	T	C	C	T	G	A
3239	3239M	0	0	2	1	C	C	C	T	A	A
3239	3239P	3239F	3239M	1	2	C	C	0	0	A	A
3240	3240F	0	0	1	1	T	C	C	T	A	A
3240	3240M	0	0	2	1	T	C	C	T	G	A
3240	3240P	3240F	3240M	1	2	T	C	C	T	A	A
3241	3241F	0	0	1	1	T	C	C	T	G	A
3241	3241M	0	0	2	1	C	C	T	T	A	A
3241	3241P	3241F	3241M	1	2	C	C	T	T	A	A
3244	3244F	0	0	1	1	C	C	T	T	A	A
3244	3244M	0	0	2	1	C	C	T	T	A	A
3244	3244P	3244F	3244M	1	2	C	C	T	T	A	A
3253	3253F	0	0	1	1	T	T	C	C	G	A
3253	3253M	0	0	2	1	C	C	T	T	A	A
3253	3253P	3253F	3253M	1	2	T	C	C	T	A	A
3254	3254F	0	0	1	1	T	C	C	T	G	A
3254	3254M	0	0	2	1	C	C	C	T	A	A
3254	3254P	3254F	3254M	1	2	T	C	C	C	G	A
3256	3256F	0	0	1	1	C	C	T	T	A	A
3256	3256M	0	0	2	1	C	C	T	T	A	A
3256	3256P	3256F	3256M	1	2	C	C	T	T	A	A
3260	3260F	0	0	1	1	C	C	T	T	A	A
3260	3260M	0	0	2	1	C	C	T	T	A	A
3260	3260P	3260F	3260M	1	2	C	C	T	T	A	A
3261	3261F	0	0	1	1	C	C	T	T	A	A
3261	3261M	0	0	2	1	C	C	C	T	A	A
3261	3261P	3261F	3261M	1	2	C	C	T	T	A	A
3269	3269F	0	0	1	1	C	C	T	T	A	A
3269	3269M	0	0	2	1	C	C	T	T	A	A
3269	3269P	3269F	3269M	1	2	C	C	T	T	A	A
3270	3270F	0	0	1	1	C	C	T	T	A	A
3270	3270M	0	0	2	1	T	C	C	T	G	A
3270	3270P	3270F	3270M	1	2	T	C	C	T	G	A
3276	3276F	0	0	1	1	T	C	C	T	A	A
3276	3276M	0	0	2	1	C	C	T	T	A	A
3276	3276P	3276F	3276M	1	2	T	C	C	T	A	A
3279	3279F	0	0	1	1	C	C	T	T	A	A
3279	3279M	0	0	2	1	C	C	T	T	A	A
3279	3279P	3279F	3279M	1	2	C	C	T	T	A	A
3281	3281M	0	0	2	1	C	C	T	T	A	A
3281	3281P	0	3281M	1	2	C	C	T	T	A	A
3285	3285F	0	0	1	1	C	C	C	T	A	A
3285	3285M	0	0	2	1	T	C	C	T	G	A
3285	3285P	3285F	3285M	1	2	T	C	C	T	G	A
3292	3292M	0	0	2	1	C	C	T	T	A	A
3292	3292P	0	3292M	1	2	C	C	T	T	A	A
3293	3293F	0	0	1	1	C	C	T	T	A	A
3293	3293M	0	0	2	1	C	C	T	T	A	A
3293	3293P	3293F	3293M	1	2	C	C	T	T	A	A
3299	3299M	0	0	2	1	C	C	T	T	A	A
3299	3299P	0	3299M	1	2	0	0	C	T	G	A
3302	3302M	0	0	2	1	C	C	T	T	A	A
3302	3302P	0	3302M	1	2	C	C	T	T	A	A
3305	3305F	0	0	1	1	C	C	T	T	A	A
3305	3305M	0	0	2	1	C	C	T	T	0	0
3305	3305P	3305F	3305M	1	2	C	C	T	T	A	A
3306	3306F	0	0	1	1	C	C	T	T	A	A
3306	3306M	0	0	2	1	C	C	T	T	A	A
3306	3306P	3306F	3306M	1	2	C	C	T	T	A	A
3312	3312F	0	0	1	1	T	C	C	T	G	A
3312	3312M	0	0	2	1	C	C	T	T	A	A
3312	3312P	3312F	3312M	1	2	C	C	T	T	A	A
3314	3314F	0	0	1	1	T	C	C	T	G	A
3314	3314M	0	0	2	1	C	C	T	T	A	A
3314	3314P	3314F	3314M	1	2	T	C	C	T	G	A
3324	3324F	0	0	1	1	C	C	T	T	A	A
3324	3324M	0	0	2	1	C	C	T	T	A	A
3324	3324P	3324F	3324M	1	2	C	C	T	T	A	A
3366	3366F	0	0	1	1	C	C	T	T	A	A
3366	3366M	0	0	2	1	C	C	T	T	A	A
3366	3366P	3366F	3366M	1	2	C	C	T	T	A	A
3369	3369F	0	0	1	1	C	C	T	T	A	A
3369	3369M	0	0	2	1	C	C	T	T	A	A
3369	3369P	3369F	3369M	1	2	C	C	T	T	A	A
3370	3370F	0	0	1	1	C	C	T	T	A	A
3370	3370M	0	0	2	1	T	C	C	T	G	A
3370	3370P	3370F	3370M	1	2	T	C	C	T	G	A
3377	3377F	0	0	1	1	C	C	T	T	A	A
3377	3377M	0	0	2	1	T	C	C	T	A	A
3377	3377P	3377F	3377M	1	2	T	C	C	T	A	A
3380	3380F	0	0	1	1	T	T	C	C	A	A
3380	3380M	0	0	2	1	T	C	C	T	A	A
3380	3380P	3380F	3380M	1	2	T	C	C	T	A	A
3383	3383F	0	0	1	1	C	C	T	T	A	A
3383	3383M	0	0	2	1	C	C	T	T	A	A
3383	3383P	3383F	3383M	1	2	C	C	T	T	A	A
3385	3385F	0	0	1	1	T	C	C	C	G	A
3385	3385M	0	0	2	1	C	C	T	T	A	A
3385	3385P	3385F	3385M	1	2	T	C	C	T	G	A
3386	3386F	0	0	1	1	C	C	T	T	A	A
3386	3386M	0	0	2	1	C	C	T	T	A	A
3386	3386P	3386F	3386M	1	2	C	C	T	T	A	A
3387	3387F	0	0	1	1	C	C	T	T	A	A
3387	3387M	0	0	2	1	C	C	T	T	A	A
3387	3387P	3387F	3387M	1	2	C	C	T	T	A	A
3388	3388F	0	0	1	1	T	C	C	T	G	A
3388	3388M	0	0	2	1	C	C	T	T	A	A
3388	3388P	3388F	3388M	1	2	T	C	C	T	G	A
3393	3393M	0	0	2	1	T	C	C	T	G	A
3393	3393P	0	3393M	1	2	T	C	C	T	G	A
3396	3396F	0	0	1	1	C	C	T	T	A	A
3396	3396M	0	0	2	1	C	C	C	T	A	A
3396	3396P	3396F	3396M	1	2	C	C	C	T	A	A
3433	3433F	0	0	1	1	C	C	T	T	A	A
3433	3433M	0	0	2	1	C	C	T	T	A	A
3433	3433P	3433F	3433M	1	2	C	C	T	T	A	A
3436	3436F	0	0	1	1	C	C	T	T	A	A
3436	3436M	0	0	2	1	C	C	T	T	A	A
3436	3436P	3436F	3436M	1	2	C	C	T	T	A	A
3437	3437F	0	0	1	1	C	C	T	T	A	A
3437	3437M	0	0	2	1	C	C	T	T	A	A
3437	3437P	3437F	3437M	1	2	C	C	T	T	A	A
3447	3447F	0	0	1	1	T	C	C	T	G	A
3447	3447M	0	0	2	1	C	C	T	T	A	A
3447	3447P	3447F	3447M	1	2	C	C	T	T	A	A
3448	3448F	0	0	1	1	C	C	C	T	A	A
3448	3448M	0	0	2	1	T	C	C	T	A	A
3448	3448P	3448F	3448M	1	2	0	0	C	T	A	A
3473	3473F	0	0	1	1	C	C	C	T	A	A
3473	3473M	0	0	2	1	C	C	T	T	A	A
3473	3473P	3473F	3473M	1	2	C	C	C	T	A	A
3474	3474F	0	0	1	1	C	C	T	T	A	A
3474	3474M	0	0	2	1	C	C	T	T	A	A
3474	3474P	3474F	3474M	1	2	C	C	T	T	A	A
3483	3483F	0	0	1	1	C	C	T	T	A	A
3483	3483M	0	0	2	1	C	C	T	T	A	A
3483	3483P	3483F	3483M	1	2	C	C	T	T	A	A
3485	3485F	0	0	1	1	T	C	C	T	0	0
3485	3485M	0	0	2	1	C	C	T	T	A	A
3485	3485P	3485F	3485M	1	2	C	C	T	T	A	A
3490	3490F	0	0	1	1	0	0	0	0	0	0
3490	3490M	0	0	2	1	C	C	C	T	A	A
3490	3490P	3490F	3490M	1	2	T	C	C	T	A	A
3493	3493F	0	0	1	1	C	C	T	T	A	A
3493	3493M	0	0	2	1	C	C	T	T	A	A
3493	3493P	3493F	3493M	1	2	C	C	T	T	A	A
3495	3495F	0	0	1	1	T	C	C	T	G	A
3495	3495M	0	0	2	1	T	C	C	T	G	A
3495	3495P	3495F	3495M	1	2	T	C	C	T	G	A
3496	3496F	0	0	1	1	C	C	T	T	A	A
3496	3496M	0	0	2	1	C	C	T	T	A	A
3496	3496P	3496F	3496M	1	2	C	C	0	0	A	A
3496	3496P2	3496F	3496M	1	2	C	C	T	T	A	A
3497	3497F	0	0	1	1	C	C	T	T	A	A
3497	3497M	0	0	2	1	C	C	T	T	A	A
3497	3497P	3497F	3497M	1	2	C	C	T	T	A	A
3499	3499F	0	0	1	1	C	C	T	T	A	A
3499	3499M	0	0	2	1	C	C	T	T	A	A
3499	3499P	3499F	3499M	1	2	C	C	T	T	A	A
3500	3500F	0	0	1	1	T	C	C	T	G	A
3500	3500M	0	0	2	1	C	C	C	T	A	A
3500	3500P	3500F	3500M	1	2	C	C	C	T	A	A
3501	3501F	0	0	1	1	T	C	C	T	A	A
3501	3501M	0	0	2	1	T	C	C	T	A	A
3501	3501P	3501F	3501M	1	2	C	C	T	T	A	A
3502	3502F	0	0	1	1	T	C	C	T	G	A
3502	3502M	0	0	2	1	C	C	T	T	A	A
3502	3502P	3502F	3502M	1	2	T	C	C	T	G	A
3503	3503F	0	0	1	1	C	C	T	T	A	A
3503	3503M	0	0	2	1	C	C	T	T	A	A
3503	3503P	3503F	3503M	1	2	C	C	T	T	A	A
3504	3504F	0	0	1	1	T	C	C	T	A	A
3504	3504M	0	0	2	1	C	C	T	T	A	A
3504	3504P	3504F	3504M	1	2	T	C	C	T	A	A
3506	3506F	0	0	1	1	C	C	T	T	A	A
3506	3506M	0	0	2	1	C	C	T	T	A	A
3506	3506P	3506F	3506M	1	2	C	C	T	T	A	A
3512	3512F	0	0	1	1	C	C	T	T	A	A
3512	3512M	0	0	2	1	C	C	T	T	A	A
3512	3512P	3512F	3512M	1	2	C	C	T	T	A	A
3522	3522M	0	0	2	1	C	C	T	T	A	A
3522	3522P	0	3522M	1	2	C	C	T	T	A	A
3533	3533F	0	0	1	1	C	C	T	T	A	A
3533	3533M	0	0	2	1	C	C	T	T	A	A
3533	3533P	3533F	3533M	1	2	C	C	T	T	A	A
3536	3536F	0	0	1	1	T	C	C	T	G	A
3536	3536M	0	0	2	1	C	C	T	T	A	A
3536	3536P	3536F	3536M	1	2	T	C	C	T	G	A
3537	3537F	0	0	1	1	C	C	T	T	A	A
3537	3537M	0	0	2	1	C	C	T	T	A	A
3537	3537P	3537F	3537M	1	2	C	C	T	T	A	A
3540	3540F	0	0	1	1	C	C	T	T	A	A
3540	3540M	0	0	2	1	C	C	T	T	A	A
3540	3540P	3540F	3540M	1	2	C	C	T	T	A	A
3541	3541F	0	0	1	1	T	C	C	T	A	A
3541	3541M	0	0	2	1	C	C	T	T	A	A
3541	3541P	3541F	3541M	1	2	C	C	T	T	A	A
3545	3545F	0	0	1	1	T	C	C	T	A	A
3545	3545M	0	0	2	1	C	C	T	T	A	A
3545	3545P	3545F	3545M	1	2	T	C	C	T	A	A
3546	3546F	0	0	1	1	C	C	T	T	A	A
3546	3546M	0	0	2	1	T	C	C	T	G	A
3546	3546P	3546F	3546M	1	2	C	C	T	T	A	A
3547	3547F	0	0	1	1	C	C	T	T	A	A
3547	3547M	0	0	2	1	T	C	C	T	G	A
3547	3547P	3547F	3547M	1	2	C	C	T	T	A	A
3557	3557F	0	0	1	1	C	C	T	T	A	A
3557	3557M	0	0	2	1	T	C	C	T	G	A
3557	3557P	3557F	3557M	1	2	C	C	T	T	A	A
3560	3560F	0	0	1	1	C	C	T	T	A	A
3560	3560M	0	0	2	1	C	C	T	T	A	A
3560	3560P	3560F	3560M	1	2	C	C	T	T	A	A
3561	3561F	0	0	1	1	C	C	T	T	A	A
3561	3561M	0	0	2	1	C	C	T	T	A	A
3561	3561P	3561F	3561M	1	2	C	C	T	T	A	A
3562	3562F	0	0	1	1	T	C	C	T	G	A
3562	3562M	0	0	2	1	C	C	T	T	A	A
3562	3562P	3562F	3562M	1	2	C	C	T	T	A	A
3564	3564F	0	0	1	1	C	C	T	T	A	A
3564	3564M	0	0	2	1	C	C	C	T	A	A
3564	3564P	3564F	3564M	1	2	C	C	C	T	A	A
3567	3567F	0	0	1	1	C	C	T	T	A	A
3567	3567M	0	0	2	1	C	C	T	T	A	A
3567	3567P	3567F	3567M	1	2	C	C	T	T	A	A
3570	3570F	0	0	1	1	C	C	T	T	A	A
3570	3570M	0	0	2	1	C	C	T	T	A	A
3570	3570P	3570F	3570M	1	2	C	C	T	T	A	A
3573	3573F	0	0	1	1	T	C	C	T	G	A
3573	3573M	0	0	2	1	C	C	T	T	A	A
3573	3573P	3573F	3573M	1	2	C	C	T	T	A	A
3574	3574F	0	0	1	1	C	C	T	T	A	A
3574	3574M	0	0	2	1	C	C	T	T	A	A
3574	3574P	3574F	3574M	1	2	C	C	0	0	0	0
3576	3576F	0	0	1	1	C	C	T	T	A	A
3576	3576M	0	0	2	1	C	C	T	T	A	A
3576	3576P	3576F	3576M	1	2	C	C	T	T	A	A
3577	3577F	0	0	1	1	C	C	T	T	A	A
3577	3577M	0	0	2	1	C	C	C	T	A	A
3577	3577P	3577F	3577M	1	2	C	C	0	0	0	0
3578	3578F	0	0	1	1	C	C	T	T	A	A
3578	3578M	0	0	2	1	C	C	T	T	A	A
3578	3578P	3578F	3578M	1	2	C	C	T	T	A	A
3579	3579F	0	0	1	1	C	C	C	T	A	A
3579	3579P	3579F	0	1	2	C	C	T	T	A	A
3580	3580F	0	0	1	1	C	C	T	T	A	A
3580	3580M	0	0	2	1	C	C	T	T	A	A
3580	3580P	3580F	3580M	1	2	C	C	T	T	A	A
3582	3582F	0	0	1	1	C	C	T	T	A	A
3582	3582M	0	0	2	1	T	C	C	T	A	A
3582	3582P	3582F	3582M	1	2	0	0	0	0	A	A
3583	3583F	0	0	1	1	C	C	T	T	A	A
3583	3583M	0	0	2	1	T	C	C	T	G	A
3583	3583P	3583F	3583M	1	2	T	C	C	T	G	A
3584	3584F	0	0	1	1	C	C	T	T	A	A
3584	3584M	0	0	2	1	C	C	T	T	A	A
3584	3584P	3584F	3584M	1	2	C	C	T	T	A	A
3586	3586M	0	0	2	1	T	C	C	T	G	A
3586	3586P	0	3586M	1	2	T	C	C	T	G	A
3591	3591F	0	0	1	1	C	C	C	T	A	A
3591	3591M	0	0	2	1	T	C	C	T	G	A
3591	3591P	3591F	3591M	1	2	T	C	C	T	G	A
3598	3598F	0	0	1	1	C	C	T	T	A	A
3598	3598M	0	0	2	1	C	C	T	T	A	A
3598	3598P	3598F	3598M	1	2	C	C	T	T	A	A
3603	3603F	0	0	1	1	T	C	C	T	G	A
3603	3603M	0	0	2	1	C	C	T	T	A	A
3603	3603P	3603F	3603M	1	2	T	C	C	T	G	A
3604	3604M	0	0	2	1	C	C	T	T	A	A
3604	3604P	0	3604M	1	2	C	C	T	T	A	A
3605	3605M	0	0	2	1	C	C	C	T	A	A
3605	3605P	0	3605M	1	2	T	C	C	T	G	A
3606	3606F	0	0	1	1	C	C	T	T	A	A
3606	3606M	0	0	2	1	C	C	T	T	A	A
3606	3606P	3606F	3606M	1	2	C	C	T	T	A	A
3608	3608F	0	0	1	1	T	C	C	T	G	A
3608	3608M	0	0	2	1	T	C	C	T	G	A
3608	3608P	3608F	3608M	1	2	C	C	T	T	A	A
3611	3611F	0	0	1	1	C	C	T	T	A	A
3611	3611M	0	0	2	1	C	C	T	T	A	A
3611	3611P	3611F	3611M	1	2	C	C	T	T	A	A
3612	3612F	0	0	1	1	T	C	C	T	G	A
3612	3612M	0	0	2	1	C	C	T	T	A	A
3612	3612P	3612F	3612M	1	2	C	C	T	T	A	A
3616	3616F	0	0	1	1	T	T	C	C	G	A
3616	3616M	0	0	2	1	C	C	T	T	A	A
3616	3616P	3616F	3616M	1	2	T	C	C	T	G	A
3619	3619F	0	0	1	1	C	C	T	T	A	A
3619	3619M	0	0	2	1	C	C	T	T	A	A
3619	3619P	3619F	3619M	1	2	C	C	T	T	A	A
3622	3622F	0	0	1	1	C	C	T	T	A	A
3622	3622M	0	0	2	1	C	C	T	T	A	A
3622	3622P	3622F	3622M	1	2	C	C	T	T	A	A
3623	3623F	0	0	1	1	T	C	C	T	G	A
3623	3623M	0	0	2	1	C	C	T	T	A	A
3623	3623P	3623F	3623M	1	2	C	C	T	T	A	A
3624	3624F	0	0	1	1	C	C	T	T	A	A
3624	3624M	0	0	2	1	C	C	T	T	A	A
3624	3624P	3624F	3624M	1	2	C	C	T	T	A	A
3628	3628F	0	0	1	1	C	C	T	T	A	A
3628	3628M	0	0	2	1	C	C	T	T	A	A
3628	3628P	3628F	3628M	1	2	C	C	T	T	A	A
3631	3631F	0	0	1	1	C	C	T	T	A	A
3631	3631M	0	0	2	1	T	C	C	T	G	A
3631	3631P	3631F	3631M	1	2	T	C	C	T	G	A
3632	3632M	0	0	2	1	C	C	T	T	A	A
3632	3632P	0	3632M	1	2	C	C	T	T	A	A
3633	3633F	0	0	1	1	C	C	T	T	A	A
3633	3633P	3633F	0	1	2	C	C	T	T	A	A
3634	3634F	0	0	1	1	T	C	C	T	G	A
3634	3634M	0	0	2	1	C	C	T	T	A	A
3634	3634P	3634F	3634M	1	2	C	C	T	T	A	A
3695	3695F	0	0	1	1	C	C	T	T	A	A
3695	3695M	0	0	2	1	C	C	T	T	A	A
3695	3695P	3695F	3695M	1	2	C	C	T	T	A	A
3702	3702F	0	0	1	1	C	C	T	T	A	A
3702	3702M	0	0	2	1	C	C	T	T	A	A
3702	3702P	3702F	3702M	1	2	C	C	T	T	A	A
3703	3703F	0	0	1	1	T	C	C	T	G	A
3703	3703M	0	0	2	1	C	C	T	T	A	A
3703	3703P	3703F	3703M	1	2	T	C	C	T	G	A
3704	3704F	0	0	1	1	C	C	T	T	A	A
3704	3704M	0	0	2	1	C	C	0	0	A	A
3704	3704P	3704F	3704M	1	2	C	C	T	T	A	A
3711	3711F	0	0	1	1	C	C	T	T	A	A
3711	3711M	0	0	2	1	C	C	C	C	A	A
3711	3711P	3711F	3711M	1	2	C	C	C	T	A	A
3713	3713F	0	0	1	1	C	C	T	T	A	A
3713	3713M	0	0	2	1	C	C	T	T	A	A
3713	3713P	3713F	3713M	1	2	C	C	T	T	A	A
3714	3714F	0	0	1	1	C	C	T	T	A	A
3714	3714M	0	0	2	1	T	C	C	C	G	A
3714	3714P	3714F	3714M	1	2	C	C	C	T	A	A
3719	3719F	0	0	1	1	C	C	T	T	A	A
3719	3719M	0	0	2	1	C	C	T	T	A	A
3719	3719P	3719F	3719M	1	2	C	C	T	T	A	A
3723	3723F	0	0	1	1	C	C	T	T	A	A
3723	3723M	0	0	2	1	C	C	T	T	A	A
3723	3723P	3723F	3723M	1	2	C	C	T	T	A	A
3726	3726F	0	0	1	1	C	C	T	T	A	A
3726	3726M	0	0	2	1	C	C	T	T	A	A
3726	3726P	3726F	3726M	1	2	C	C	T	T	A	A
3729	3729F	0	0	1	1	C	C	T	T	A	A
3729	3729M	0	0	2	1	T	C	C	C	G	A
3729	3729P	3729F	3729M	1	2	T	C	C	T	G	A
3733	3733F	0	0	1	1	C	C	T	T	A	A
3733	3733M	0	0	2	1	C	C	T	T	A	A
3733	3733P	3733F	3733M	1	2	C	C	T	T	A	A
3735	3735F	0	0	1	1	T	T	C	C	G	A
3735	3735M	0	0	2	1	C	C	T	T	A	A
3735	3735P	3735F	3735M	1	2	T	C	C	T	G	A
3736	3736F	0	0	1	1	C	C	T	T	A	A
3736	3736M	0	0	2	1	C	C	T	T	A	A
3736	3736P	3736F	3736M	1	2	C	C	T	T	A	A
3737	3737F	0	0	1	1	C	C	T	T	A	A
3737	3737M	0	0	2	1	C	C	T	T	A	A
3737	3737P	3737F	3737M	1	2	C	C	T	T	A	A
3740	3740F	0	0	1	1	C	C	T	T	A	A
3740	3740M	0	0	2	1	C	C	T	T	A	A
3740	3740P	3740F	3740M	1	2	C	C	T	T	A	A
3743	3743F	0	0	1	1	T	C	C	T	G	A
3743	3743M	0	0	2	1	T	C	C	T	G	A
3743	3743P	3743F	3743M	1	2	T	C	C	T	G	A
3746	3746F	0	0	1	1	C	C	T	T	A	A
3746	3746M	0	0	2	1	C	C	T	T	A	A
3746	3746P	3746F	3746M	1	2	C	C	T	T	A	A
3747	3747F	0	0	1	1	C	C	T	T	A	A
3747	3747M	0	0	2	1	C	C	T	T	A	A
3747	3747P	3747F	3747M	1	2	C	C	T	T	A	A
3749	3749M	0	0	2	1	C	C	C	T	A	A
3749	3749P	0	3749M	1	2	C	C	C	T	A	A
3750	3750F	0	0	1	1	C	C	C	T	A	A
3750	3750M	0	0	2	1	C	C	T	T	A	A
3750	3750P	3750F	3750M	1	2	C	C	C	T	A	A
3752	3752F	0	0	1	1	C	C	T	T	A	A
3752	3752M	0	0	2	1	C	C	T	T	A	A
3752	3752P	3752F	3752M	1	2	C	C	T	T	A	A
3753	3753F	0	0	1	1	T	C	C	T	G	A
3753	3753M	0	0	2	1	C	C	T	T	A	A
3753	3753P	3753F	3753M	1	2	T	C	C	T	G	A
3754	3754F	0	0	1	1	C	C	T	T	A	A
3754	3754M	0	0	2	1	C	C	T	T	A	A
3754	3754P	3754F	3754M	1	2	C	C	T	T	A	A
3755	3755F	0	0	1	1	C	C	T	T	A	A
3755	3755M	0	0	2	1	C	C	T	T	A	A
3755	3755P	3755F	3755M	1	2	C	C	T	T	A	A
3756	3756M	0	0	2	1	C	C	T	T	A	A
3756	3756P	0	3756M	1	2	C	C	T	T	A	A
3757	3757F	0	0	1	1	C	C	T	T	A	A
3757	3757M	0	0	2	1	T	C	C	T	G	A
3757	3757P	3757F	3757M	1	2	C	C	T	T	A	A
3758	3758F	0	0	1	1	C	C	T	T	A	A
3758	3758M	0	0	2	1	C	C	T	T	A	A
3758	3758P	3758F	3758M	1	2	C	C	T	T	A	A
3759	3759F	0	0	1	1	C	C	T	T	A	A
3759	3759M	0	0	2	1	C	C	T	T	A	A
3759	3759P	3759F	3759M	1	2	C	C	T	T	A	A
3795	3795F	0	0	1	1	C	C	T	T	A	A
3795	3795M	0	0	2	1	C	C	T	T	A	A
3795	3795P	3795F	3795M	1	2	C	C	T	T	A	A
3796	3796F	0	0	1	1	C	C	T	T	A	A
3796	3796M	0	0	2	1	C	C	T	T	A	A
3796	3796P	3796F	3796M	1	2	C	C	T	T	A	A
3797	3797F	0	0	1	1	T	C	C	T	G	A
3797	3797M	0	0	2	1	C	C	T	T	A	A
3797	3797P	3797F	3797M	1	2	C	C	T	T	A	A
3798	3798F	0	0	1	1	C	C	T	T	A	A
3798	3798M	0	0	2	1	T	C	C	T	G	A
3798	3798P	3798F	3798M	1	2	C	C	T	T	A	A
3804	3804F	0	0	1	1	T	C	C	T	G	A
3804	3804M	0	0	2	1	C	C	T	T	A	A
3804	3804P	3804F	3804M	1	2	T	C	C	T	G	A
3810	3810F	0	0	1	1	C	C	T	T	A	A
3810	3810M	0	0	2	1	C	C	T	T	A	A
3810	3810P	3810F	3810M	1	2	C	C	T	T	A	A
3843	3843M	0	0	2	1	C	C	T	T	A	A
3843	3843P	0	3843M	1	2	C	C	T	T	A	A
3844	3844F	0	0	1	1	C	C	T	T	A	A
3844	3844M	0	0	2	1	C	C	T	T	A	A
3844	3844P	3844F	3844M	1	2	C	C	T	T	A	A
3845	3845F	0	0	1	1	C	C	T	T	A	A
3845	3845M	0	0	2	1	C	C	T	T	A	A
3845	3845P	3845F	3845M	1	2	C	C	T	T	A	A
3847	3847F	0	0	1	1	T	C	C	T	G	A
3847	3847M	0	0	2	1	T	C	C	T	G	A
3847	3847P	3847F	3847M	1	2	T	T	C	C	G	G
3848	3848F	0	0	1	1	C	C	T	T	A	A
3848	3848M	0	0	2	1	C	C	T	T	A	A
3848	3848P	3848F	3848M	1	2	C	C	T	T	A	A
3849	3849F	0	0	1	1	C	C	T	T	A	A
3849	3849M	0	0	2	1	C	C	T	T	A	A
3849	3849P	3849F	3849M	1	2	C	C	T	T	A	A
3850	3850F	0	0	1	1	T	C	C	T	G	A
3850	3850M	0	0	2	1	C	C	T	T	A	A
3850	3850P	3850F	3850M	1	2	T	C	C	T	G	A
3851	3851F	0	0	1	1	C	C	T	T	A	A
3851	3851M	0	0	2	1	T	C	C	T	A	A
3851	3851P	3851F	3851M	1	2	T	C	C	T	A	A
3887	3887M	0	0	2	1	C	C	C	T	A	A
3887	3887P	0	3887M	1	2	C	C	T	T	A	A
3887	3887S1	0	3887M	1	1	C	C	T	T	A	A
3888	3888F	0	0	1	1	C	C	T	T	A	A
3888	3888M	0	0	2	1	C	C	T	T	A	A
3888	3888P	3888F	3888M	1	2	C	C	T	T	A	A
3889	3889F	0	0	1	1	C	C	T	T	A	A
3889	3889M	0	0	2	1	C	C	T	T	A	A
3889	3889P	3889F	3889M	1	2	C	C	T	T	A	A
3890	3890F	0	0	1	1	T	C	C	T	G	A
3890	3890M	0	0	2	1	C	C	T	T	A	A
3890	3890P	3890F	3890M	1	2	T	C	C	T	G	A
3891	3891F	0	0	1	1	C	C	T	T	A	A
3891	3891M	0	0	2	1	T	C	C	T	G	A
3891	3891P	3891F	3891M	1	2	C	C	T	T	A	A
3893	3893F	0	0	1	1	C	C	T	T	A	A
3893	3893M	0	0	2	1	C	C	C	T	A	A
3893	3893P	3893F	3893M	1	2	C	C	T	T	A	A
3898	3898F	0	0	1	1	C	C	T	T	A	A
3898	3898M	0	0	2	1	C	C	T	T	A	A
3898	3898P	3898F	3898M	1	2	C	C	T	T	A	A
3902	3902F	0	0	1	1	T	C	C	T	A	A
3902	3902M	0	0	2	1	C	C	T	T	A	A
3902	3902P	3902F	3902M	1	2	T	C	C	T	A	A
3903	3903M	0	0	2	1	C	C	T	T	A	A
3903	3903P	0	3903M	1	2	C	C	T	T	A	A
3907	3907F	0	0	1	1	T	C	C	T	G	A
3907	3907M	0	0	2	1	C	C	T	T	A	A
3907	3907P	3907F	3907M	1	2	C	C	T	T	A	A
3911	3911F	0	0	1	1	T	T	C	C	G	G
3911	3911M	0	0	2	1	T	C	C	T	A	A
3911	3911P	3911F	3911M	1	2	T	T	C	C	G	A
3914	3914M	0	0	2	1	C	C	T	T	A	A
3914	3914P	0	3914M	1	2	C	C	T	T	A	A
3917	3917F	0	0	1	1	C	C	T	T	A	A
3917	3917M	0	0	2	1	T	C	C	T	G	A
3917	3917P	3917F	3917M	1	2	C	C	T	T	A	A
3921	3921F	0	0	1	1	C	C	T	T	A	A
3921	3921M	0	0	2	1	C	C	T	T	A	A
3921	3921P	3921F	3921M	1	2	C	C	T	T	A	A
3922	3922F	0	0	1	1	C	C	T	T	A	A
3922	3922M	0	0	2	1	C	C	T	T	A	A
3922	3922P	3922F	3922M	1	2	C	C	T	T	A	A
3925	3925F	0	0	1	1	C	C	T	T	A	A
3925	3925M	0	0	2	1	C	C	T	T	A	A
3925	3925P	3925F	3925M	1	2	C	C	T	T	A	A
3926	3926F	0	0	1	1	T	C	C	T	G	A
3926	3926M	0	0	2	1	T	C	C	T	G	A
3926	3926P	3926F	3926M	1	2	C	C	T	T	A	A
3932	3932F	0	0	1	1	T	C	C	T	G	A
3932	3932M	0	0	2	1	T	C	C	T	G	A
3932	3932P	3932F	3932M	1	2	C	C	T	T	A	A
3934	3934F	0	0	1	1	C	C	C	T	A	A
3934	3934M	0	0	2	1	C	C	C	T	A	A
3934	3934P	3934F	3934M	1	2	C	C	T	T	A	A
3935	3935F	0	0	1	1	T	C	C	T	G	A
3935	3935M	0	0	2	1	T	C	C	T	G	A
3935	3935P	3935F	3935M	1	2	T	T	C	C	G	G
3938	3938F	0	0	1	1	C	C	T	T	A	A
3938	3938M	0	0	2	1	C	C	T	T	A	A
3938	3938P	3938F	3938M	1	2	C	C	T	T	A	A
3953	3953F	0	0	1	1	C	C	T	T	A	A
3953	3953M	0	0	2	1	0	0	0	0	0	0
3953	3953P	3953F	3953M	1	2	C	C	T	T	A	A
3954	3954F	0	0	1	1	C	C	T	T	G	A
3954	3954M	0	0	2	1	T	C	C	C	G	A
3954	3954P	3954F	3954M	1	2	T	C	C	T	G	A
3955	3955F	0	0	1	1	C	C	T	T	A	A
3955	3955M	0	0	2	1	T	C	C	T	G	A
3955	3955P	3955F	3955M	1	2	0	0	C	T	G	A
3956	3956F	0	0	1	1	T	C	C	T	G	A
3956	3956M	0	0	2	1	C	C	C	T	A	A
3956	3956P	3956F	3956M	1	2	C	C	T	T	A	A
3957	3957F	0	0	1	1	C	C	T	T	A	A
3957	3957M	0	0	2	1	C	C	T	T	A	A
3957	3957P	3957F	3957M	1	2	C	C	T	T	A	A
3958	3958F	0	0	1	1	C	C	C	T	A	A
3958	3958M	0	0	2	1	C	C	T	T	A	A
3958	3958P	3958F	3958M	1	2	C	C	T	T	A	A
3959	3959F	0	0	1	1	T	C	T	T	A	A
3959	3959M	0	0	2	1	T	C	C	T	G	A
3959	3959P	3959F	3959M	1	2	T	C	T	T	A	A
3960	3960M	0	0	2	1	C	C	T	T	A	A
3960	3960P	0	3960M	1	2	C	C	T	T	A	A
3961	3961F	0	0	1	1	T	C	C	T	A	A
3961	3961M	0	0	2	1	C	C	T	T	A	A
3961	3961P	3961F	3961M	1	2	C	C	T	T	A	A
3962	3962F	0	0	1	1	T	C	C	T	G	A
3962	3962M	0	0	2	1	C	C	T	T	A	A
3962	3962P	3962F	3962M	1	2	T	C	C	T	G	A
3963	3963F	0	0	1	1	C	C	T	T	A	A
3963	3963M	0	0	2	1	C	C	T	T	A	A
3963	3963P	3963F	3963M	1	2	C	C	T	T	A	A
3964	3964F	0	0	1	1	C	C	T	T	A	A
3964	3964M	0	0	2	1	C	C	T	T	A	A
3964	3964P	3964F	3964M	1	2	C	C	T	T	A	A
3965	3965F	0	0	1	1	C	C	T	T	A	A
3965	3965M	0	0	2	1	C	C	T	T	A	A
3965	3965P	3965F	3965M	1	2	C	C	T	T	A	A
3967	3967F	0	0	1	1	C	C	T	T	A	A
3967	3967M	0	0	2	1	C	C	T	T	A	A
3967	3967P	3967F	3967M	1	2	C	C	T	T	A	A
3969	3969M	0	0	2	1	T	C	T	T	A	A
3969	3969P	0	3969M	1	2	T	C	C	T	G	A
3969	3969S1	0	3969M	1	1	T	T	C	T	G	A
3972	3972F	0	0	1	1	C	C	T	T	A	A
3972	3972M	0	0	2	1	C	C	T	T	A	A
3972	3972P	3972F	3972M	1	2	C	C	T	T	A	A
3974	3974F	0	0	1	1	T	C	C	T	G	A
3974	3974M	0	0	2	1	C	C	T	T	A	A
3974	3974P	3974F	3974M	1	2	T	C	C	T	G	A
3975	3975F	0	0	1	1	T	C	C	T	G	A
3975	3975M	0	0	2	1	C	C	T	T	A	A
3975	3975P	3975F	3975M	1	2	C	C	T	T	A	A
3977	3977M	0	0	2	1	0	0	0	0	0	0
3977	3977P	0	3977M	1	2	C	C	T	T	A	A
3977	3977S1	0	3977M	1	1	T	C	C	T	G	A
3978	3978F	0	0	1	1	C	C	T	T	A	A
3978	3978M	0	0	2	1	C	C	C	T	A	A
3978	3978P	3978F	3978M	1	2	C	C	C	T	A	A
3980	3980F	0	0	1	1	C	C	T	T	A	A
3980	3980M	0	0	2	1	T	C	C	T	G	A
3980	3980P	3980F	3980M	1	2	T	C	C	T	0	0
3981	3981M	0	0	2	1	C	C	T	T	A	A
3981	3981P	0	3981M	1	2	T	C	C	T	G	A
3983	3983F	0	0	1	1	C	C	C	T	A	A
3983	3983M	0	0	2	1	C	C	C	T	A	A
3983	3983P	3983F	3983M	1	2	C	C	0	0	A	A
3984	3984F	0	0	1	1	C	C	T	T	A	A
3984	3984M	0	0	2	1	C	C	T	T	A	A
3984	3984P	3984F	3984M	1	2	C	C	T	T	A	A
3986	3986F	0	0	1	1	T	C	C	T	G	A
3986	3986M	0	0	2	1	C	C	C	T	A	A
3986	3986P	3986F	3986M	1	2	T	C	C	T	G	A
3987	3987F	0	0	1	1	T	C	C	T	G	A
3987	3987M	0	0	2	1	C	C	C	T	A	A
3987	3987P	3987F	3987M	1	2	T	C	C	C	G	A
3988	3988F	0	0	1	1	C	C	T	T	A	A
3988	3988M	0	0	2	1	C	C	C	T	A	A
3988	3988P	3988F	3988M	1	2	C	C	C	T	A	A
3992	3992M	0	0	2	1	C	C	T	T	A	A
3992	3992P	0	3992M	1	2	C	C	T	T	A	A
3993	3993F	0	0	1	1	C	C	T	T	A	A
3993	3993M	0	0	2	1	C	C	T	T	A	A
3993	3993P	3993F	3993M	1	2	C	C	T	T	A	A
3994	3994F	0	0	1	1	C	C	T	T	A	A
3994	3994M	0	0	2	1	C	C	T	T	A	A
3994	3994P	3994F	3994M	1	2	C	C	T	T	A	A
3996	3996F	0	0	1	1	C	C	T	T	A	A
3996	3996M	0	0	2	1	C	C	T	T	A	A
3996	3996P	3996F	3996M	1	2	C	C	T	T	A	A
3997	3997M	0	0	2	1	C	C	C	T	A	A
3997	3997P	0	3997M	1	2	C	C	C	T	A	A
4000	4000F	0	0	1	1	T	T	C	C	G	G
4000	4000M	0	0	2	1	C	C	T	T	A	A
4000	4000P	4000F	4000M	1	2	T	C	C	T	G	A
4001	4001F	0	0	1	1	C	C	T	T	A	A
4001	4001M	0	0	2	1	C	C	T	T	A	A
4001	4001P	4001F	4001M	1	2	C	C	T	T	A	A
4004	4004F	0	0	1	1	C	C	T	T	A	A
4004	4004M	0	0	2	1	T	C	C	T	G	A
4004	4004P	4004F	4004M	1	2	T	C	C	T	G	A
4005	4005F	0	0	1	1	T	T	C	C	G	A
4005	4005M	0	0	2	1	T	C	C	T	A	A
4005	4005P	4005F	4005M	1	2	T	C	C	C	G	A
4006	4006M	0	0	2	1	C	C	T	T	A	A
4006	4006P	0	4006M	1	2	C	C	T	T	A	A
4007	4007F	0	0	1	1	T	C	C	T	G	A
4007	4007M	0	0	2	1	T	C	C	T	A	A
4007	4007P	4007F	4007M	1	2	C	C	T	T	A	A
4008	4008F	0	0	1	1	C	C	T	T	A	A
4008	4008M	0	0	2	1	C	C	T	T	A	A
4008	4008P	4008F	4008M	1	2	C	C	T	T	A	A
4009	4009F	0	0	1	1	C	C	T	T	A	A
4009	4009M	0	0	2	1	C	C	C	T	A	A
4009	4009P	4009F	4009M	1	2	C	C	C	T	A	A
4011	4011F	0	0	1	1	T	C	C	T	G	A
4011	4011M	0	0	2	1	C	C	T	T	A	A
4011	4011P	4011F	4011M	1	2	C	C	T	T	A	A
4012	4012F	0	0	1	1	C	C	T	T	A	A
4012	4012M	0	0	2	1	T	C	C	T	A	A
4012	4012P	4012F	4012M	1	2	C	C	T	T	A	A
4018	4018M	0	0	2	1	C	C	C	T	A	A
4018	4018P	0	4018M	1	2	C	C	T	T	A	A
4020	4020F	0	0	1	1	C	C	T	T	A	A
4020	4020M	0	0	2	1	C	C	T	T	A	A
4020	4020P	4020F	4020M	1	2	C	C	T	T	A	A
4023	4023F	0	0	1	1	T	C	C	C	A	A
4023	4023M	0	0	2	1	C	C	T	T	A	A
4023	4023P	4023F	4023M	1	2	C	C	C	T	A	A
4024	4024M	0	0	2	1	C	C	T	T	A	A
4024	4024P	0	4024M	1	2	C	C	T	T	A	A
4033	4033F	0	0	1	1	C	C	T	T	A	A
4033	4033M	0	0	2	1	C	C	T	T	A	A
4033	4033P	4033F	4033M	1	2	C	C	T	T	A	A
4034	4034F	0	0	1	1	T	C	C	T	G	A
4034	4034M	0	0	2	1	T	C	C	T	G	G
4034	4034P	4034F	4034M	1	2	C	C	T	T	A	A
4035	4035F	0	0	1	1	C	C	T	T	A	A
4035	4035M	0	0	2	1	C	C	T	T	A	A
4035	4035P	4035F	4035M	1	2	C	C	T	T	A	A
4037	4037F	0	0	1	1	C	C	T	T	A	A
4037	4037M	0	0	2	1	C	C	T	T	A	A
4037	4037P	4037F	4037M	1	2	C	C	T	T	A	A
4039	4039F	0	0	1	1	C	C	C	T	A	A
4039	4039M	0	0	2	1	T	C	C	T	G	A
4039	4039P	4039F	4039M	1	2	C	C	T	T	A	A
4040	4040F	0	0	1	1	C	C	T	T	A	A
4040	4040M	0	0	2	1	C	C	T	T	A	A
4040	4040P	4040F	4040M	1	2	C	C	T	T	A	A
4087	4087F	0	0	1	1	T	C	C	T	G	A
4087	4087M	0	0	2	1	C	C	T	T	A	A
4087	4087P	4087F	4087M	1	2	T	C	C	T	G	A
4088	4088F	0	0	1	1	C	C	T	T	A	A
4088	4088M	0	0	2	1	T	C	C	T	G	A
4088	4088P	4088F	4088M	1	2	C	C	T	T	A	A
4089	4089F	0	0	1	1	T	C	C	T	A	A
4089	4089M	0	0	2	1	T	C	C	C	G	A
4089	4089P	4089F	4089M	1	2	T	C	C	T	G	A
4090	4090M	0	0	2	1	T	C	C	T	A	A
4090	4090P	0	4090M	1	2	C	C	T	T	A	A
4090	4090S1	0	4090M	1	1	T	C	C	T	A	A
4128	4128M	0	0	2	1	C	C	C	T	A	A
4128	4128P	0	4128M	1	2	C	C	T	T	A	A
4128	4128S1	0	4128M	1	1	C	C	C	T	A	A
4129	4129F	0	0	1	1	C	C	T	T	A	A
4129	4129M	0	0	2	1	T	C	C	T	G	A
4129	4129P	4129F	4129M	1	2	T	C	C	T	G	A
4130	4130M	0	0	2	1	C	C	T	T	A	A
4130	4130P	0	4130M	1	2	C	C	T	T	A	A
4131	4131M	0	0	2	1	T	C	C	T	G	A
4131	4131P	0	4131M	1	2	C	C	T	T	A	A
4132	4132M	0	0	2	1	C	C	C	T	A	A
4132	4132P	0	4132M	1	2	T	C	C	T	G	A
4133	4133F	0	0	1	1	T	C	C	T	G	A
4133	4133M	0	0	2	1	C	C	T	T	A	A
4133	4133P	4133F	4133M	1	2	C	C	T	T	A	A
4135	4135F	0	0	1	1	C	C	T	T	A	A
4135	4135M	0	0	2	1	C	C	T	T	A	A
4135	4135P	4135F	4135M	1	2	C	C	T	T	A	A
4136	4136M	0	0	2	1	C	C	T	T	A	A
4136	4136P	0	4136M	1	2	C	C	T	T	A	A
4136	4136S1	0	4136M	1	1	C	C	T	T	A	A
4139	4139F	0	0	1	1	C	C	T	T	A	A
4139	4139M	0	0	2	1	C	C	T	T	A	A
4139	4139P	4139F	4139M	1	2	C	C	T	T	A	A
4140	4140M	0	0	2	1	C	C	T	T	A	A
4140	4140P	0	4140M	1	2	C	C	T	T	A	A
4141	4141M	0	0	2	1	C	C	T	T	A	A
4141	4141P	0	4141M	1	2	C	C	T	T	A	A
4142	4142M	0	0	2	1	T	C	C	T	G	A
4142	4142P	0	4142M	1	2	T	C	C	T	G	A
4143	4143F	0	0	1	1	C	C	T	T	A	A
4143	4143M	0	0	2	1	T	C	C	C	G	A
4143	4143P	4143F	4143M	1	2	C	C	C	T	A	A
4144	4144F	0	0	1	1	C	C	T	T	A	A
4144	4144M	0	0	2	1	C	C	C	T	A	A
4144	4144P	4144F	4144M	1	2	C	C	T	T	A	A
4150	4150M	0	0	2	1	C	C	C	T	A	A
4150	4150P	0	4150M	1	2	C	C	C	T	A	A
4151	4151M	0	0	2	1	C	C	T	T	A	A
4151	4151P	0	4151M	1	2	C	C	T	T	A	A
4161	4161M	0	0	2	1	C	C	T	T	A	A
4161	4161P	0	4161M	1	2	C	C	T	T	A	A
4166	4166F	0	0	1	1	T	C	C	T	G	A
4166	4166M	0	0	2	1	C	C	C	T	A	A
4166	4166P	4166F	4166M	1	2	T	C	C	C	G	A
4167	4167F	0	0	1	1	C	C	T	T	A	A
4167	4167M	0	0	2	1	C	C	T	T	A	A
4167	4167P	4167F	4167M	1	2	C	C	T	T	A	A
4171	4171F	0	0	1	1	C	C	T	T	A	A
4171	4171M	0	0	2	1	0	0	C	T	A	A
4171	4171P	4171F	4171M	1	2	0	0	C	T	A	A
4173	4173F	0	0	1	1	T	C	C	T	G	A
4173	4173M	0	0	2	1	C	C	T	T	A	A
4173	4173P	4173F	4173M	1	2	C	C	T	T	A	A
4174	4174F	0	0	1	1	C	C	T	T	A	A
4174	4174M	0	0	2	1	C	C	T	T	A	A
4174	4174P	4174F	4174M	1	2	C	C	T	T	A	A
4175	4175F	0	0	1	1	C	C	T	T	A	A
4175	4175M	0	0	2	1	T	T	C	C	G	A
4175	4175P	4175F	4175M	1	2	T	C	C	T	G	A
4203	4203F	0	0	1	1	C	C	T	T	A	A
4203	4203M	0	0	2	1	C	C	T	T	A	A
4203	4203P	4203F	4203M	1	2	C	C	T	T	A	A
4204	4204F	0	0	1	1	C	C	T	T	A	A
4204	4204M	0	0	2	1	T	C	C	T	G	A
4204	4204P	4204F	4204M	1	2	C	C	T	T	A	A
4206	4206F	0	0	1	1	C	C	T	T	A	A
4206	4206M	0	0	2	1	C	C	T	T	A	A
4206	4206P	4206F	4206M	1	2	C	C	T	T	A	A
4207	4207F	0	0	1	1	C	C	T	T	A	A
4207	4207M	0	0	2	1	C	C	T	T	A	A
4207	4207P	4207F	4207M	1	2	C	C	T	T	A	A
4208	4208F	0	0	1	1	T	C	C	T	A	A
4208	4208M	0	0	2	1	C	C	T	T	A	A
4208	4208P	4208F	4208M	1	2	0	0	0	0	A	A
4209	4209F	0	0	1	1	T	C	C	T	G	A
4209	4209M	0	0	2	1	C	C	C	T	A	A
4209	4209P	4209F	4209M	1	2	C	C	C	T	A	A
4211	4211F	0	0	1	1	C	C	T	T	A	A
4211	4211M	0	0	2	1	C	C	T	T	A	A
4211	4211P	4211F	4211M	1	2	C	C	T	T	A	A
4212	4212F	0	0	1	1	C	C	T	T	A	A
4212	4212M	0	0	2	1	C	C	T	T	A	A
4212	4212P	4212F	4212M	1	2	C	C	T	T	A	A
4213	4213F	0	0	1	1	T	C	C	T	G	A
4213	4213M	0	0	2	1	C	C	C	T	A	A
4213	4213P	4213F	4213M	1	2	C	C	T	T	A	A
4217	4217F	0	0	1	1	T	C	C	T	G	A
4217	4217M	0	0	2	1	T	C	C	T	A	A
4217	4217P	4217F	4217M	1	2	T	C	C	T	A	A
4218	4218F	0	0	1	1	T	C	C	T	G	A
4218	4218M	0	0	2	1	C	C	T	T	A	A
4218	4218P	4218F	4218M	1	2	C	C	T	T	A	A
4265	4265F	0	0	1	1	C	C	T	T	A	A
4265	4265M	0	0	2	1	C	C	C	T	A	A
4265	4265P	4265F	4265M	1	2	C	C	0	0	0	0
4266	4266F	0	0	1	1	C	C	T	T	A	A
4266	4266M	0	0	2	1	C	C	T	T	A	A
4266	4266P	4266F	4266M	1	2	C	C	T	T	A	A
4267	4267M	0	0	2	1	T	C	C	T	G	A
4267	4267P	0	4267M	1	2	C	C	T	T	A	A
4267	4267S1	0	4267M	1	1	C	C	T	T	A	A
4268	4268M	0	0	2	1	T	C	C	T	A	A
4268	4268P	0	4268M	1	2	C	C	T	T	A	A
4268	4268S1	0	4268M	1	1	T	C	C	T	A	A
4273	4273F	0	0	1	1	T	C	C	T	G	A
4273	4273M	0	0	2	1	C	C	T	T	A	A
4273	4273P	4273F	4273M	1	2	C	C	T	T	A	A
4282	4282F	0	0	1	1	C	C	T	T	A	A
4282	4282M	0	0	2	1	C	C	T	T	A	A
4282	4282P	4282F	4282M	1	2	C	C	T	T	A	A
4290	4290F	0	0	1	1	C	C	T	T	A	A
4290	4290M	0	0	2	1	C	C	T	T	A	A
4290	4290P	4290F	4290M	1	2	C	C	T	T	A	A
4291	4291F	0	0	1	1	C	C	T	T	A	A
4291	4291M	0	0	2	1	C	C	T	T	A	A
4291	4291P	4291F	4291M	1	2	C	C	T	T	A	A
4338	4338M	0	0	2	1	T	C	C	C	G	A
4338	4338P	0	4338M	1	2	T	T	C	C	G	G
4339	4339F	0	0	1	1	C	C	T	T	A	A
4339	4339M	0	0	2	1	C	C	C	T	A	A
4339	4339P	4339F	4339M	1	2	C	C	T	T	A	A
4342	4342M	0	0	2	1	C	C	T	T	A	A
4342	4342P	0	4342M	1	2	C	C	T	T	A	A
4349	4349F	0	0	1	1	T	C	C	T	A	A
4349	4349M	0	0	2	1	T	C	C	T	A	A
4349	4349P	0	4349M	1	2	T	T	C	C	A	A
4357	4357F	0	0	1	1	C	C	T	T	A	A
4357	4357M	0	0	2	1	C	C	T	T	A	A
4357	4357P	4357F	4357M	1	2	C	C	T	T	A	A
4388	4388F	0	0	1	1	C	C	T	T	A	A
4388	4388M	0	0	2	1	C	C	T	T	A	A
4388	4388P	4388F	4388M	1	2	C	C	T	T	A	A
4389	4389F	0	0	1	1	T	C	C	T	G	A
4389	4389M	0	0	2	1	C	C	T	T	A	A
4389	4389P	4389F	4389M	1	2	C	C	T	T	A	A
4751	4751F	0	0	1	1	C	C	T	T	A	A
4751	4751M	0	0	2	1	T	C	C	T	A	A
4751	4751P	4751F	4751M	1	2	T	C	C	T	A	A
4752	4752F	0	0	1	1	C	C	T	T	A	A
4752	4752M	0	0	2	1	T	C	C	T	G	A
4752	4752P	4752F	4752M	1	2	C	C	T	T	A	A
4754	4754M	0	0	2	1	C	C	T	T	A	A
4754	4754P	0	4754M	1	2	C	C	C	T	A	A
4755	4755F	0	0	1	1	C	C	C	T	A	A
4755	4755M	0	0	2	1	C	C	T	T	A	A
4755	4755P	4755F	4755M	1	2	C	C	C	T	A	A
4756	4756M	0	0	2	1	T	C	C	T	G	A
4756	4756P	0	4756M	1	2	C	C	T	T	A	A
4757	4757F	0	0	1	1	C	C	T	T	A	A
4757	4757M	0	0	2	1	C	C	T	T	A	A
4757	4757P	4757F	4757M	1	2	C	C	T	T	A	A
4758	4758M	0	0	2	1	C	C	T	T	A	A
4758	4758P	0	4758M	1	2	C	C	T	T	A	A
4770	4770F	0	0	1	1	C	C	T	T	A	A
4770	4770M	0	0	2	1	C	C	T	T	A	A
4770	4770P	4770F	4770M	1	2	C	C	T	T	A	A
4774	4774M	0	0	2	1	C	C	T	T	A	A
4774	4774P	0	4774M	1	2	T	C	C	T	G	A
4776	4776F	0	0	1	1	C	C	T	T	A	A
4776	4776M	0	0	2	1	C	C	T	T	A	A
4776	4776P	4776F	4776M	1	2	C	C	T	T	A	A
4779	4779F	0	0	1	1	C	C	T	T	A	A
4779	4779M	0	0	2	1	C	C	T	T	A	A
4779	4779P	4779F	4779M	1	2	C	C	T	T	A	A
4780	4780M	0	0	2	1	T	C	C	T	G	A
4780	4780P	0	4780M	1	2	C	C	T	T	A	A
4781	4781M	0	0	2	1	T	C	C	T	G	A
4781	4781P	0	4781M	1	2	T	C	C	T	G	A
4781	4781S1	0	4781M	1	1	T	C	C	T	G	A
4782	4782F	0	0	1	1	C	C	T	T	A	A
4782	4782M	0	0	2	1	C	C	T	T	A	A
4782	4782P	4782F	4782M	1	2	C	C	T	T	A	A
4783	4783M	0	0	2	1	T	T	C	T	G	A
4783	4783P	0	4783M	1	2	T	C	C	T	G	A
4785	4785F	0	0	1	1	T	C	C	T	A	A
4785	4785M	0	0	2	1	T	C	C	T	G	A
4785	4785P	4785F	4785M	1	2	T	T	C	C	G	A
4787	4787F	0	0	1	1	C	C	T	T	A	A
4787	4787M	0	0	2	1	C	C	T	T	A	A
4787	4787P	4787F	4787M	1	2	C	C	T	T	0	0
4791	4791M	0	0	2	1	T	C	C	C	A	A
4791	4791P	0	4791M	1	2	C	C	C	T	A	A
4792	4792F	0	0	1	1	C	C	C	T	A	A
4792	4792M	0	0	2	1	T	C	C	T	G	A
4792	4792P	4792F	4792M	1	2	T	C	C	T	G	A
4793	4793M	0	0	2	1	C	C	T	T	A	A
4793	4793P	0	4793M	1	2	C	C	T	T	A	A
4824	4824M	0	0	2	1	C	C	T	T	A	A
4824	4824P	0	4824M	1	2	T	C	C	T	G	A
4826	4826M	0	0	2	1	T	C	C	T	G	A
4826	4826P	0	4826M	1	2	C	C	T	T	A	A
4827	4827M	0	0	2	1	C	C	T	T	A	A
4827	4827P	0	4827M	1	2	C	C	0	0	0	0
4828	4828F	0	0	1	1	C	C	T	T	A	A
4828	4828M	0	0	2	1	C	C	T	T	A	A
4828	4828P	4828F	4828M	1	2	C	C	T	T	A	A
4829	4829F	0	0	1	1	C	C	T	T	A	A
4829	4829M	0	0	2	1	T	C	C	T	G	A
4829	4829P	4829F	4829M	1	2	T	C	C	T	0	0
4831	4831F	0	0	1	1	C	C	T	T	A	A
4831	4831M	0	0	2	1	C	C	T	T	A	A
4831	4831P	4831F	4831M	1	2	C	C	T	T	A	A
4833	4833F	0	0	1	1	C	C	T	T	A	A
4833	4833M	0	0	2	1	C	C	T	T	A	A
4833	4833P	4833F	4833M	1	2	C	C	T	T	A	A
4834	4834M	0	0	2	1	T	C	C	T	G	A
4834	4834P	0	4834M	1	2	T	C	C	T	G	A
4835	4835F	0	0	1	1	T	C	C	T	G	A
4835	4835M	0	0	2	1	C	C	C	T	A	A
4835	4835P	4835F	4835M	1	2	T	C	C	T	G	A
4924	4924F	0	0	1	1	C	C	T	T	A	A
4924	4924M	0	0	2	1	C	C	T	T	A	A
4924	4924P	4924F	4924M	1	2	C	C	T	T	A	A
4927	4927F	0	0	1	1	C	C	T	T	A	A
4927	4927M	0	0	2	1	T	C	C	T	A	A
4927	4927P	4927F	4927M	1	2	C	C	T	T	A	A
4932	4932M	0	0	2	1	C	C	T	T	A	A
4932	4932P	0	4932M	1	2	C	C	T	T	A	A
4932	4932S1	0	4932M	1	1	C	C	T	T	A	A
4933	4933F	0	0	1	1	T	C	C	T	A	A
4933	4933M	0	0	2	1	C	C	T	T	A	A
4933	4933P	4933F	4933M	1	2	T	C	C	T	A	A
4938	4938F	0	0	1	1	T	C	C	T	G	A
4938	4938M	0	0	2	1	C	C	T	T	A	A
4938	4938P	4938F	4938M	1	2	T	C	C	T	G	A
4941	4941F	0	0	1	1	C	C	T	T	A	A
4941	4941M	0	0	2	1	C	C	T	T	A	A
4941	4941P	4941F	4941M	1	2	C	C	T	T	A	A
4943	4943F	0	4943M	1	1	C	C	C	T	A	A
4943	4943M	0	0	2	1	C	C	T	T	A	A
4943	4943P	4943F	0	1	2	C	C	T	T	A	A
4950	4950F	0	0	1	1	C	C	T	T	A	A
4950	4950M	0	0	2	1	0	0	C	T	G	A
4950	4950P	4950F	4950M	1	2	T	C	C	T	G	A
11563	11563S1	0	0	1	1	C	C	T	T	A	A
