# Supplementary material for: Predisposition to Childhood Otitis Media and Genetic Polymorphisms within the Toll-Like Receptor 4 (TLR4) Locus
Source: PLoS One. 2015 Jul 15;10(7):e0132551. doi: 10.1371/journal.pone.0132551 (PMC4503307; doi:10.1371/journal.pone.0132551)
Supplement: S2 Data — (ZIP) [file pone.0132551.s002.zip › skra╠ür fyrir TLR4 grein/US-Casselbrandt/merlin_freq.09]

M  rs1329060
A C 0.849093
A T 0.150907
M  rs1329057
A C 0.198081
A T 0.801919
M  rs5030717
A A 0.880998
A G 0.119002
