# Supplementary material for: Predisposition to Childhood Otitis Media and Genetic Polymorphisms within the Toll-Like Receptor 4 (TLR4) Locus
Source: PLoS One. 2015 Jul 15;10(7):e0132551. doi: 10.1371/journal.pone.0132551 (PMC4503307; doi:10.1371/journal.pone.0132551)
Supplement: S2 Data — (ZIP) [file pone.0132551.s002.zip › skra╠ür fyrir TLR4 grein/US-Casselbrandt/merlin_ped.09]

   1  1  5  3  1  0   0  0   T  T   0  0
   1  2  5  3  1  2   C  C   T  T   A  A
   1  3  0  0  2  0   C  C   T  T   A  A
   1  4  5  3  1  0   C  C   T  T   A  A
   1  5  0  0  1  0   C  C   T  T   A  A
   3  1  4  3  1  2   C  C   T  T   A  A
   3  2  4  3  1  2   C  C   T  T   A  A
   3  3  0  0  2  2   C  C   0  0   A  A
   3  4  0  0  1  0   C  T   T  C   A  A
   4  1  0  0  1  0   C  C   T  C   A  A
   4  2  0  0  2  0   C  C   T  T   A  A
   4  3  1  2  2  2   C  C   T  T   A  A
   4  4  1  2  1  2   C  C   T  T   A  A
   5  1  4  3  2  2   C  T   T  C   A  G
   5  2  4  3  2  0   C  C   T  T   A  A
   5  3  0  0  2  0   C  C   0  0   A  A
   5  4  0  0  1  0   0  0   0  0   0  0
   6  1  4  3  2  0   C  C   T  T   A  A
   6  2  4  3  2  0   C  C   T  C   A  A
   6  3  0  0  2  0   C  C   T  T   A  A
   6  4  0  0  1  0   C  T   T  T   A  A
   8  1  4  3  1  2   C  C   T  T   A  A
   8  2  4  3  1  0   C  C   T  T   A  A
   8  3  0  0  2  0   C  C   T  T   A  A
   8  4  0  0  1  0   C  C   T  T   A  A
   9  1  0  0  1  1   C  C   T  T   A  A
   9  2  0  0  2  1   C  C   T  T   A  A
   9  3  1  2  2  2   C  C   T  T   A  A
   9  4  1  2  2  2   0  0   0  0   0  0
  10  1  4  3  1  2   C  C   T  T   A  A
  10  2  4  3  1  2   C  T   T  T   A  A
  10  3  0  0  2  1   C  T   T  T   A  A
  10  4  0  0  1  0   0  0   0  0   0  0
  14  1  3  4  1  0   0  0   0  0   0  0
  14  2  3  4  1  0   C  C   T  T   A  A
  14  3  0  0  1  0   C  C   T  T   A  A
  14  4  0  0  2  0   C  C   T  T   A  A
  14  5  3  4  1  0   0  0   0  0   0  0
  16  1  5  4  2  2   0  0   0  0   0  0
  16  2  5  4  2  0   0  0   0  0   0  0
  16  3  5  4  2  2   C  C   T  T   A  A
  16  4  0  0  2  1   C  T   T  T   A  G
  16  5  0  0  1  0   C  C   T  T   A  A
  18  1  5  4  1  0   0  0   0  0   0  0
  18  2  5  4  1  2   0  0   0  0   0  0
  18  3  5  4  1  2   C  T   T  C   A  G
  18  4  0  0  2  1   C  T   T  C   A  G
  18  5  0  0  1  1   C  C   T  T   A  A
  19  1  4  3  1  2   C  C   T  T   A  A
  19  2  4  3  2  2   C  C   T  C   A  A
  19  3  0  0  2  0   C  C   T  T   A  A
  19  4  0  0  1  1   C  C   T  C   A  A
  21  1  5  3  2  2   C  C   T  T   A  A
  21  2  5  3  2  0   C  C   T  T   A  A
  21  3  0  0  2  1   C  C   T  T   A  A
  21  4  5  3  2  2   C  C   T  T   A  A
  21  5  0  0  1  0   0  0   0  0   0  0
  23  1  4  3  2  2   C  T   T  C   A  G
  23  2  4  3  2  2   C  C   T  T   A  A
  23  3  0  0  2  1   C  C   T  T   A  A
  23  4  0  0  1  0   0  0   0  0   0  0
  24  1  4  3  2  2   0  0   0  0   0  0
  24  2  4  3  2  0   C  C   T  T   A  A
  24  3  0  0  2  0   C  C   T  T   A  A
  24  4  0  0  1  0   0  0   0  0   0  0
  25  1  4  3  1  2   C  C   T  C   A  A
  25  2  4  3  1  2   C  C   T  C   A  A
  25  3  0  0  2  0   C  C   T  T   A  A
  25  4  0  0  1  0   0  0   0  0   0  0
  26  1  4  3  2  2   C  C   T  T   A  A
  26  2  4  3  1  2   C  C   T  T   A  A
  26  3  0  0  2  1   C  C   T  T   A  A
  26  4  0  0  1  0   0  0   0  0   0  0
  27  1  4  3  2  2   C  C   T  T   A  A
  27  2  4  3  1  2   C  T   T  C   A  G
  27  3  0  0  2  1   C  C   T  T   A  A
  27  4  0  0  1  0   0  0   0  0   0  0
  29  1  4  3  2  2   C  T   T  C   A  A
  29  2  4  3  2  2   C  T   T  T   A  A
  29  3  0  0  2  1   C  C   T  T   A  A
  29  4  0  0  1  1   C  T   T  C   A  A
  32  1  4  3  2  2   C  C   T  T   A  A
  32  2  4  3  1  2   C  C   T  T   A  A
  32  3  0  0  2  1   C  T   T  C   A  G
  32  4  0  0  1  1   C  C   T  C   A  A
  33  1  4  3  2  2   C  C   T  T   A  A
  33  2  4  3  1  2   C  C   T  T   A  A
  33  3  0  0  2  0   C  C   T  T   A  A
  33  4  0  0  1  1   C  C   T  T   A  A
  34  1  4  3  2  2   C  T   T  C   A  G
  34  2  4  3  1  0   C  C   T  T   A  A
  34  3  0  0  2  0   C  C   T  T   A  A
  34  4  0  0  1  0   C  T   T  C   A  G
  37  1  4  3  1  2   C  C   T  T   A  A
  37  2  4  3  2  2   C  C   T  T   A  A
  37  3  0  0  2  2   C  C   T  T   A  A
  37  4  0  0  1  0   0  0   0  0   0  0
  38  1  4  3  2  2   C  T   T  C   A  G
  38  2  4  3  2  2   C  C   T  T   A  A
  38  3  0  0  2  2   C  T   T  C   A  G
  38  4  0  0  1  0   0  0   0  0   0  0
  39  1  3  4  1  2   C  C   T  T   A  A
  39  2  3  4  2  0   C  C   T  T   A  A
  39  3  0  0  1  0   C  C   T  C   A  A
  39  4  0  0  2  0   0  0   0  0   0  0
  40  1  4  3  2  2   C  T   T  T   A  G
  40  2  4  3  1  2   C  C   T  T   A  A
  40  3  0  0  2  1   C  T   T  C   A  G
  40  4  0  0  1  2   C  C   T  T   A  A
  41  1  4  3  2  2   C  C   T  T   A  A
  41  2  4  3  1  2   0  0   0  0   0  0
  41  3  0  0  2  1   C  C   T  C   A  A
  41  4  0  0  1  2   C  C   T  T   A  A
  42  1  5  4  2  2   C  C   T  T   A  A
  42  2  5  4  2  2   C  C   T  T   A  A
  42  3  5  4  1  2   C  C   T  T   A  A
  42  4  0  0  2  0   C  C   T  T   A  A
  42  5  0  0  1  1   C  C   T  C   A  A
  43  1  4  3  1  2   C  C   T  T   A  A
  43  2  4  3  2  2   C  C   T  T   A  A
  43  3  0  0  2  1   C  C   T  T   A  A
  43  4  0  0  1  0   0  0   0  0   0  0
  44  1  4  3  1  2   C  T   T  C   A  G
  44  2  4  3  1  2   C  T   T  T   0  0
  44  3  0  0  2  1   C  C   T  T   A  A
  44  4  0  0  1  0   T  T   T  T   G  G
  45  1  4  3  1  2   C  C   T  C   A  A
  45  2  4  3  1  2   C  C   T  T   A  A
  45  3  0  0  2  2   C  C   0  0   A  A
  45  4  0  0  1  0   C  C   T  T   A  A
  47  1  4  3  1  2   C  C   T  T   A  A
  47  2  4  3  2  2   C  C   T  T   A  A
  47  3  0  0  2  0   C  C   T  T   A  A
  47  4  0  0  1  0   C  C   T  T   A  A
  49  1  4  3  2  2   C  T   T  C   A  A
  49  2  4  3  2  2   0  0   0  0   0  0
  49  3  0  0  2  0   C  T   0  0   A  A
  49  4  0  0  1  0   0  0   0  0   0  0
  52  1  3  2  1  2   0  0   0  0   0  0
  52  2  0  0  2  0   0  0   0  0   0  0
  52  3  0  0  1  0   C  C   T  C   A  A
  53  1  4  3  1  2   C  C   T  T   A  A
  53  2  4  3  2  2   C  C   T  T   A  A
  53  3  0  0  2  1   C  C   T  T   A  A
  53  4  0  0  1  0   0  0   0  0   0  0
  54  1  4  2  1  2   C  C   T  T   A  A
  54  2  0  0  2  1   C  C   T  T   A  A
  54  3  4  2  1  2   C  C   T  T   A  A
  54  4  0  0  1  0   0  0   0  0   0  0
  55  1  4  3  1  2   C  C   T  T   A  A
  55  2  4  3  2  2   C  C   T  T   A  A
  55  3  0  0  2  0   C  C   T  T   A  A
  55  4  0  0  1  0   0  0   0  0   0  0
  56  1  4  3  1  2   C  C   T  T   A  A
  56  2  4  3  2  2   C  C   T  T   A  A
  56  3  0  0  2  2   C  C   T  T   A  A
  56  4  0  0  1  2   C  C   T  T   A  A
  57  1  4  3  1  2   C  C   T  T   A  A
  57  2  4  3  2  2   C  C   T  T   A  A
  57  3  0  0  2  0   C  C   T  T   A  A
  57  4  0  0  1  0   0  0   0  0   0  0
  58  1  2  3  1  2   C  C   T  T   A  A
  58  2  0  0  1  2   C  C   T  T   A  A
  58  3  0  0  2  1   C  C   T  T   A  A
  59  1  4  3  1  2   C  T   T  C   A  G
  59  2  4  3  2  2   C  C   T  T   A  A
  59  3  0  0  2  2   C  T   T  C   A  G
  59  4  0  0  1  0   0  0   0  0   0  0
  60  1  4  3  1  2   C  C   T  T   A  A
  60  2  4  3  1  0   C  C   T  T   A  A
  60  3  0  0  2  0   C  C   T  T   A  A
  60  4  0  0  1  0   C  C   T  T   A  A
  61  1  3  4  2  2   C  C   T  T   A  A
  61  2  3  4  2  2   C  T   T  C   A  G
  61  3  0  0  1  1   C  T   T  C   A  G
  61  4  0  0  2  0   C  C   T  T   A  A
  62  1  4  3  2  2   C  T   T  C   A  G
  62  2  4  3  1  2   C  C   T  T   A  A
  62  3  0  0  2  0   C  C   T  T   A  A
  62  4  0  0  1  1   C  T   0  0   A  G
  63  1  4  3  2  2   C  C   T  T   A  A
  63  2  4  3  1  2   C  C   T  T   A  A
  63  3  0  0  2  2   C  C   T  T   A  A
  63  4  0  0  1  1   C  C   T  T   A  A
  64  1  4  3  2  0   C  C   T  T   A  A
  64  2  4  3  1  2   C  C   T  T   A  A
  64  3  0  0  2  2   C  C   T  T   A  A
  64  4  0  0  1  0   C  C   T  T   A  A
  65  1  3  4  2  2   C  C   T  T   A  A
  65  2  3  4  2  2   C  C   T  T   A  A
  65  3  0  0  1  1   C  C   T  T   A  A
  65  4  0  0  2  2   C  C   T  T   A  A
  66  1  4  3  2  2   C  C   T  T   A  A
  66  2  4  3  1  2   C  C   T  T   A  A
  66  3  0  0  2  0   C  C   T  T   A  A
  66  4  0  0  1  0   0  0   0  0   0  0
  67  1  4  3  1  2   C  C   T  T   A  A
  67  2  4  3  2  2   C  C   T  T   A  A
  67  3  0  0  2  0   C  C   T  C   A  A
  67  4  0  0  1  1   C  C   T  T   A  A
  68  1  4  3  1  2   C  C   T  C   A  A
  68  2  4  3  2  2   C  C   T  C   A  A
  68  3  0  0  2  2   C  C   T  T   A  A
  68  4  0  0  1  1   C  T   C  C   A  G
  70  1  4  3  2  2   0  0   C  C   G  G
  70  2  4  3  2  2   T  T   C  C   G  G
  70  3  0  0  2  0   C  T   T  C   A  G
  70  4  0  0  1  0   0  0   0  0   0  0
  71  1  4  3  2  2   C  C   T  T   A  A
  71  2  4  3  2  2   C  C   T  T   A  A
  71  3  0  0  2  0   C  C   T  T   A  A
  71  4  0  0  1  1   C  C   T  T   A  A
  72  1  4  3  1  2   0  0   C  C   A  A
  72  2  4  3  1  2   C  C   T  T   A  A
  72  3  0  0  2  2   C  C   T  C   A  A
  72  4  0  0  1  1   C  T   T  C   A  A
  72  5  4  3  1  2   C  C   T  C   A  A
  73  1  4  5  1  2   C  C   T  T   A  A
  73  2  4  5  2  2   C  C   T  T   A  A
  73  3  4  5  1  2   C  C   T  T   A  A
  73  4  0  0  1  0   C  C   T  T   A  A
  73  5  0  0  2  1   C  C   T  T   A  A
  75  1  4  3  2  2   C  C   T  T   A  A
  75  2  4  3  2  2   C  C   T  T   A  A
  75  3  0  0  2  0   C  C   T  T   A  A
  75  4  0  0  1  0   0  0   0  0   0  0
  76  1  4  3  1  2   0  0   0  0   0  0
  76  2  4  3  2  2   0  0   0  0   0  0
  76  3  0  0  2  1   C  T   T  C   A  G
  76  4  0  0  1  0   0  0   0  0   0  0
  77  1  4  3  1  2   0  0   0  0   0  0
  77  2  4  3  2  2   C  C   T  T   A  A
  77  3  0  0  2  0   C  C   T  T   A  A
  77  4  0  0  1  1   C  C   T  T   A  A
  79  1  4  3  2  2   C  T   0  0   A  G
  79  2  4  3  1  2   0  0   T  T   A  A
  79  3  0  0  2  1   C  T   T  C   A  G
  79  4  0  0  1  1   C  C   T  T   A  A
  81  1  4  3  2  2   C  C   T  T   A  A
  81  2  4  3  2  2   C  C   T  T   A  A
  81  3  0  0  2  1   C  C   T  T   A  A
  81  4  0  0  1  0   0  0   0  0   0  0
  82  1  4  3  1  2   C  C   T  T   A  A
  82  2  4  3  1  2   C  C   T  T   A  A
  82  3  0  0  2  0   C  C   T  T   A  A
  82  4  0  0  1  1   C  C   T  T   A  A
  83  1  4  3  2  2   C  T   T  C   A  A
  83  2  4  3  2  2   C  T   T  T   A  A
  83  3  0  0  2  0   C  T   T  C   A  A
  83  4  0  0  1  1   C  T   T  C   A  A
  84  1  5  4  1  2   C  C   T  T   A  A
  84  2  5  4  2  0   C  C   T  T   A  A
  84  3  5  4  1  0   C  C   T  T   A  A
  84  4  0  0  2  0   C  C   T  T   A  A
  84  5  0  0  1  0   C  C   T  T   A  A
  85  1  5  4  1  2   C  T   T  C   A  G
  85  2  5  4  2  0   C  T   T  C   A  G
  85  3  5  4  1  0   C  T   T  C   A  G
  85  4  0  0  2  0   C  C   T  T   A  A
  85  5  0  0  1  0   C  T   T  C   A  G
  87  1  4  3  2  2   C  T   T  C   A  G
  87  2  4  3  2  2   C  T   T  C   A  G
  87  3  0  0  2  2   C  T   T  C   A  G
  87  4  0  0  1  2   C  C   T  T   A  A
  88  1  4  3  1  2   T  T   C  C   A  A
  88  2  4  3  1  2   T  T   C  C   A  A
  88  3  0  0  2  0   C  T   T  C   A  A
  88  4  0  0  1  0   C  T   T  C   A  A
  89  1  4  3  1  2   C  C   T  T   A  A
  89  2  4  3  1  2   C  C   T  C   A  A
  89  3  0  0  2  1   0  0   T  C   A  A
  89  4  0  0  1  0   C  C   T  T   A  A
  90  1  4  3  2  2   C  C   T  T   A  A
  90  2  4  3  2  0   C  C   T  T   A  A
  90  3  0  0  2  2   C  C   T  T   A  A
  90  4  0  0  1  2   C  C   T  T   A  A
  91  1  4  3  1  2   0  0   T  C   A  G
  91  2  4  3  2  2   C  T   T  C   A  G
  91  3  0  0  2  0   C  C   T  T   A  A
  91  4  0  0  1  1   C  T   T  C   A  G
  92  1  2  4  1  2   C  C   T  T   A  A
  92  2  0  0  1  2   C  C   T  T   A  A
  92  3  2  4  1  2   C  C   T  T   A  A
  92  4  0  0  2  1   C  C   T  T   A  A
  93  1  4  3  1  2   C  T   T  C   A  G
  93  2  4  3  1  2   C  C   T  T   A  A
  93  3  0  0  2  1   C  T   T  C   A  G
  93  4  0  0  1  0   0  0   0  0   0  0
  94  1  5  4  1  2   C  C   T  T   0  0
  94  2  5  4  2  2   C  C   T  C   A  A
  94  3  5  4  1  2   C  C   T  T   A  A
  94  4  0  0  2  2   C  C   T  T   A  A
  94  5  0  0  1  0   C  C   T  T   A  A
  95  1  5  4  2  2   C  C   T  T   A  A
  95  2  5  4  2  2   C  C   T  C   A  A
  95  3  5  4  2  2   C  C   T  C   A  A
  95  4  0  0  2  1   C  C   T  T   A  A
  95  5  0  0  1  0   0  0   0  0   0  0
  96  1  4  3  1  2   C  T   0  0   A  G
  96  2  4  3  1  2   C  C   T  T   A  A
  96  3  0  0  2  1   C  C   T  C   A  A
  96  4  0  0  1  2   C  T   T  C   A  G
  97  1  4  3  1  2   C  T   T  C   A  G
  97  2  4  3  1  2   C  C   T  T   A  A
  97  3  0  0  2  0   C  T   T  C   A  G
  97  4  0  0  1  1   C  C   T  T   A  A
  98  1  4  3  1  2   C  C   T  T   A  A
  98  2  4  3  1  2   C  C   T  C   A  A
  98  3  0  0  2  1   C  C   T  T   A  A
  98  4  0  0  1  1   C  C   T  C   A  A
  99  1  4  2  1  2   C  C   T  T   A  A
  99  2  0  0  2  2   C  C   T  T   A  A
  99  3  4  2  2  2   C  C   T  T   A  A
  99  4  0  0  1  1   C  C   T  T   A  A
 100  1  4  3  1  2   C  C   T  T   A  A
 100  2  4  3  2  2   C  C   T  C   A  A
 100  3  0  0  2  1   C  C   T  T   A  A
 100  4  0  0  1  1   C  C   T  C   A  A
 103  1  4  3  1  2   C  C   T  T   A  A
 103  2  4  3  1  2   C  T   T  C   A  A
 103  3  0  0  2  1   C  C   T  T   A  A
 103  4  0  0  1  2   C  T   T  C   A  A
 105  1  4  3  1  2   C  C   T  T   A  A
 105  2  4  3  2  2   C  C   T  T   A  A
 105  3  0  0  2  1   C  C   T  T   A  A
 105  4  0  0  1  1   C  C   T  T   A  A
 107  1  4  3  2  2   C  C   T  T   A  A
 107  2  4  3  2  2   C  C   T  C   A  A
 107  3  0  0  2  2   C  C   T  C   A  A
 107  4  0  0  1  1   C  C   T  C   A  A
 109  1  4  3  2  2   C  C   T  T   A  A
 109  2  4  3  2  2   C  T   T  C   A  G
 109  3  0  0  2  2   C  C   T  T   A  A
 109  4  0  0  1  1   C  T   T  C   A  G
 111  1  6  5  1  2   C  C   T  T   A  A
 111  2  6  5  1  2   C  C   T  T   A  A
 111  3  6  5  2  2   C  C   T  T   A  A
 111  4  6  5  2  2   C  C   T  T   A  A
 111  5  0  0  2  1   C  C   T  T   A  A
 111  6  0  0  1  0   C  C   T  T   A  A
 111  7  6  5  1  2   C  C   T  T   A  A
 111  8  6  5  2  2   C  C   T  T   A  A
 114  1  4  3  2  2   C  T   T  C   A  A
 114  2  4  3  1  2   C  T   T  C   A  A
 114  3  0  0  2  2   C  T   T  C   A  A
 114  4  0  0  1  1   C  C   T  T   A  A
 115  1  5  4  1  2   C  T   T  C   A  G
 115  2  5  4  2  2   C  T   T  C   A  G
 115  3  5  4  1  2   C  T   T  C   A  G
 115  4  0  0  2  0   C  C   T  T   A  A
 115  5  0  0  1  1   0  0   T  C   A  G
 116  1  4  3  2  2   C  C   T  T   A  A
 116  2  4  3  1  2   C  C   T  T   A  A
 116  3  0  0  2  0   C  C   T  T   A  A
 116  4  0  0  1  0   C  C   T  C   A  A
 118  1  3  4  1  2   C  C   T  T   A  A
 118  2  3  4  2  2   C  T   T  C   A  G
 118  3  0  0  1  0   C  C   T  T   A  A
 118  4  0  0  2  1   C  C   T  C   A  G
 120  1  5  4  2  2   0  0   0  0   A  A
 120  2  5  4  1  2   C  C   T  T   A  A
 120  3  5  4  1  2   C  C   T  T   A  A
 120  4  0  0  2  0   C  C   T  T   A  A
 120  5  0  0  1  1   C  C   T  C   A  A
 121  1  4  3  2  2   C  C   T  C   A  G
 121  2  4  3  1  2   C  C   T  C   A  G
 121  3  0  0  2  2   C  C   T  C   A  G
 121  4  0  0  1  1   C  C   T  T   A  A
 122  1  4  3  2  2   C  T   T  C   A  A
 122  2  4  3  2  2   T  T   T  C   A  A
 122  3  0  0  2  2   T  T   T  C   A  G
 122  4  0  0  1  1   C  T   T  C   A  A
 122  5  4  3  2  2   C  C   T  C   A  A
 123  1  4  3  1  2   C  C   T  T   A  A
 123  2  4  3  1  2   C  C   T  T   A  A
 123  3  0  0  2  0   C  C   T  C   A  G
 123  4  0  0  1  2   C  T   T  C   0  0
 124  1  3  2  1  2   C  C   T  T   A  A
 124  2  0  0  2  0   C  C   0  0   A  A
 124  3  0  0  1  2   C  T   T  T   A  A
 125  1  3  4  1  2   C  C   T  T   A  A
 125  2  3  4  2  2   C  C   T  T   A  A
 125  3  0  0  1  2   C  C   T  T   A  A
 125  4  0  0  2  1   C  C   T  C   A  A
 126  1  4  3  1  2   C  C   T  T   A  A
 126  2  4  3  1  2   C  C   T  T   A  A
 126  3  0  0  2  1   C  T   T  T   A  A
 126  4  0  0  1  1   C  T   T  T   A  A
 127  1  4  3  2  2   C  C   T  T   A  A
 127  2  4  3  1  2   C  C   T  T   A  A
 127  3  0  0  2  1   C  C   T  T   A  A
 127  4  0  0  1  0   C  C   T  T   A  A
 129  1  4  3  1  2   C  C   T  T   A  A
 129  2  4  3  2  2   C  C   T  T   A  A
 129  3  0  0  2  1   C  T   T  T   A  A
 129  4  0  0  1  0   0  0   T  T   A  A
 132  1  4  3  1  2   0  0   0  0   0  0
 132  2  4  3  1  2   C  C   T  T   A  A
 132  3  0  0  2  0   C  T   T  T   A  A
 132  4  0  0  1  1   C  T   T  T   A  A
 133  1  4  3  2  2   C  T   T  C   A  A
 133  2  4  3  2  2   C  C   T  C   A  A
 133  3  0  0  2  0   C  C   T  T   A  A
 133  4  0  0  1  0   C  T   T  C   A  A
 134  1  4  3  1  2   C  C   T  T   A  A
 134  2  4  3  1  2   C  C   T  T   A  A
 134  3  0  0  2  1   C  T   T  T   A  A
 134  4  0  0  1  0   0  0   0  0   0  0
 135  1  4  3  1  2   C  C   T  T   A  A
 135  2  4  3  1  2   C  C   T  C   A  G
 135  3  0  0  2  0   C  C   T  C   A  G
 135  4  0  0  1  1   C  C   T  T   A  A
 136  1  5  4  1  2   0  0   0  0   0  0
 136  2  5  4  1  2   0  0   0  0   0  0
 136  3  5  4  1  2   C  C   T  T   A  A
 136  4  0  0  2  1   C  C   T  T   A  A
 136  5  0  0  1  2   C  C   T  T   A  A
 137  1  4  3  1  2   C  T   T  C   A  G
 137  2  4  3  2  2   C  T   T  C   A  G
 137  3  0  0  2  0   C  T   T  C   A  G
 137  4  0  0  1  1   C  T   0  0   A  A
 138  1  4  3  2  2   C  C   T  T   A  A
 138  2  4  3  2  2   C  C   T  T   A  A
 138  3  0  0  2  1   C  C   T  T   A  A
 138  4  0  0  1  2   C  C   T  T   A  A
 139  1  4  3  1  2   C  C   T  T   A  A
 139  2  4  3  1  2   C  T   T  T   A  A
 139  3  0  0  2  1   C  T   T  T   A  A
 139  4  0  0  1  2   C  T   T  T   A  A
 140  1  4  3  2  2   0  0   0  0   0  0
 140  2  4  3  2  2   C  T   T  C   A  A
 140  3  0  0  2  1   C  T   T  C   A  A
 140  4  0  0  1  1   C  C   T  C   A  G
 141  1  4  3  2  2   C  C   T  C   A  G
 141  2  4  3  1  2   C  C   0  0   A  G
 141  3  0  0  2  2   C  T   T  T   A  A
 141  4  0  0  1  2   C  T   C  C   G  G
 142  1  4  3  2  2   C  T   T  C   A  A
 142  2  4  3  1  2   C  C   T  C   A  A
 142  3  0  0  2  0   T  T   T  T   A  A
 142  4  0  0  1  1   T  T   C  C   A  A
 143  1  4  2  2  2   0  0   0  0   0  0
 143  2  0  0  2  2   C  T   T  T   A  A
 143  3  4  2  1  0   C  C   T  T   A  A
 143  4  0  0  1  2   C  C   T  T   A  A
 144  1  4  3  2  2   C  C   T  C   A  A
 144  2  4  3  2  2   C  C   T  T   A  A
 144  3  0  0  2  0   C  C   T  T   A  A
 144  4  0  0  1  2   C  C   T  C   A  A
 146  1  3  4  1  2   C  C   T  T   A  A
 146  2  3  4  1  2   C  C   T  T   A  A
 146  3  0  0  1  1   C  C   T  T   A  A
 146  4  0  0  2  2   C  C   T  T   A  A
 147  1  4  3  2  2   C  C   T  T   A  A
 147  2  4  3  1  2   C  C   T  T   A  A
 147  3  0  0  2  0   C  C   T  T   A  A
 147  4  0  0  1  1   C  C   T  T   A  A
 148  1  4  3  2  2   C  C   T  T   A  A
 148  2  4  3  1  2   C  C   T  T   A  A
 148  3  0  0  2  2   C  C   T  T   A  A
 148  4  0  0  1  0   0  0   0  0   0  0
 149  1  4  3  2  2   C  C   T  T   A  A
 149  2  4  3  2  2   C  C   T  C   A  A
 149  3  0  0  2  0   C  C   T  T   A  A
 149  4  0  0  1  1   C  C   T  T   A  A
 151  1  4  3  2  2   C  C   T  T   A  A
 151  2  4  3  2  2   0  0   0  0   0  0
 151  3  0  0  2  0   C  C   T  T   A  A
 151  4  0  0  1  1   C  C   T  T   A  A
 152  1  4  3  1  2   C  T   T  C   A  A
 152  2  4  3  1  2   C  C   T  T   A  A
 152  3  0  0  2  0   C  C   T  T   A  A
 152  4  0  0  1  2   C  T   T  C   A  A
 153  1  4  3  2  2   C  C   T  T   A  A
 153  2  4  3  1  2   C  C   T  T   A  A
 153  3  0  0  2  1   C  C   T  T   A  A
 153  4  0  0  1  1   C  C   T  T   A  A
 154  1  5  4  1  2   C  C   T  T   A  A
 154  2  5  4  1  2   C  C   T  T   A  A
 154  3  5  4  2  2   C  C   T  C   A  A
 154  4  0  0  2  0   C  C   T  T   A  A
 154  5  0  0  1  1   C  C   T  C   A  A
 155  1  4  3  1  2   C  C   T  T   A  A
 155  2  4  3  1  2   C  C   T  T   A  A
 155  3  0  0  2  0   C  C   T  T   A  A
 155  4  0  0  1  2   C  C   T  T   A  A
 157  1  4  3  1  2   C  C   T  C   A  A
 157  2  4  3  1  2   C  C   T  T   A  A
 157  3  0  0  2  0   C  C   T  T   A  A
 157  4  0  0  1  0   C  C   T  C   A  A
 158  1  3  2  2  2   C  C   T  C   A  A
 158  2  0  0  2  2   C  C   T  C   A  A
 158  3  0  0  1  1   C  C   T  T   A  A
 158  4  3  2  1  1   C  C   T  T   A  A
 162  1  4  3  2  2   C  T   T  C   A  G
 162  2  4  3  1  2   C  T   T  C   A  A
 162  3  0  0  2  1   T  T   C  C   A  G
 162  4  0  0  1  0   C  C   T  T   A  A
 163  1  5  4  2  2   C  T   T  C   A  A
 163  2  5  4  1  2   C  T   T  C   A  A
 163  3  5  4  1  1   T  T   C  C   A  G
 163  4  0  0  2  0   C  T   T  C   A  G
 163  5  0  0  1  0   0  0   0  0   0  0
 164  1  4  3  2  2   C  T   T  C   A  G
 164  2  4  3  1  2   C  T   C  C   A  G
 164  3  0  0  2  0   C  C   T  C   A  A
 164  4  0  0  1  0   T  T   C  C   G  G
 164  5  4  3  1  2   C  T   C  C   A  G
 165  1  4  3  1  2   C  T   T  C   A  G
 165  2  4  3  1  2   C  C   T  T   A  A
 165  3  0  0  2  1   C  T   T  C   A  G
 165  4  0  0  1  0   C  T   T  C   A  G
 166  1  4  3  1  2   C  C   T  T   A  A
 166  2  4  3  1  2   C  T   T  C   A  G
 166  3  0  0  2  0   C  T   T  C   A  G
 166  4  0  0  1  1   C  T   T  C   A  G
 166  5  4  3  1  2   0  0   0  0   0  0
 167  1  0  0  1  1   C  C   T  T   A  A
 167  2  0  0  2  2   C  C   T  T   A  A
 167  3  1  2  1  2   C  C   T  T   A  A
 167  4  1  2  2  2   C  C   T  T   A  A
 168  1  4  3  1  2   C  C   T  T   A  A
 168  2  4  3  1  2   C  T   T  C   A  G
 168  3  0  0  2  1   C  T   T  C   A  G
 168  4  0  0  1  0   C  C   T  T   A  A
 168  5  4  3  2  1   C  T   T  C   A  G
 168  6  4  3  1  1   C  C   T  T   A  A
 169  1  4  3  2  2   C  T   T  C   A  G
 169  2  4  3  1  2   C  T   T  C   A  G
 169  3  0  0  2  2   C  C   T  T   A  A
 169  4  0  0  1  0   C  T   T  C   A  G
 171  1  4  3  2  2   C  T   T  C   A  G
 171  2  4  3  2  2   C  T   T  C   A  G
 171  3  0  0  2  1   C  C   T  T   A  A
 171  4  0  0  1  0   0  0   0  0   0  0
 172  1  5  4  1  2   C  C   T  T   A  A
 172  2  5  4  1  2   C  C   T  T   A  A
 172  3  5  4  2  0   C  C   T  T   A  A
 172  4  0  0  2  0   C  C   T  T   A  A
 172  5  0  0  1  1   C  T   T  C   A  G
 173  1  4  3  1  2   C  C   T  T   A  A
 173  2  4  3  1  2   T  T   C  C   G  G
 173  3  0  0  2  1   C  T   T  C   A  G
 173  4  0  0  1  1   C  T   T  C   A  G
 174  1  4  3  2  2   C  C   T  T   A  A
 174  2  4  3  2  2   C  C   T  T   A  A
 174  3  0  0  2  0   C  C   T  T   A  A
 174  4  0  0  1  0   0  0   0  0   0  0
 176  1  4  3  2  2   C  C   T  T   A  A
 176  2  4  3  2  2   C  C   T  T   A  A
 176  3  0  0  2  1   C  T   T  C   A  G
 176  4  0  0  1  1   0  0   0  0   0  0
 177  1  6  5  1  2   C  C   T  T   A  A
 177  2  6  5  2  2   C  T   0  0   A  G
 177  3  6  5  1  0   C  C   T  T   A  A
 177  4  6  5  2  1   C  C   0  0   A  A
 177  5  0  0  2  2   C  C   T  T   A  A
 177  6  0  0  1  0   C  T   T  C   A  G
 178  1  4  3  1  2   C  C   T  T   A  A
 178  2  4  3  1  2   C  C   T  C   A  A
 178  3  0  0  2  1   C  C   T  C   A  A
 178  4  0  0  1  0   C  C   T  T   A  A
 182  1  4  3  1  2   C  C   T  T   A  A
 182  2  4  3  1  2   C  C   T  T   A  A
 182  3  0  0  2  1   C  T   0  0   A  G
 182  4  0  0  1  0   C  C   0  0   A  A
 183  1  5  4  2  2   C  C   T  C   A  A
 183  2  5  4  1  2   C  C   T  T   A  A
 183  3  5  4  2  2   C  T   0  0   A  G
 183  4  0  0  2  1   C  T   0  0   A  G
 183  5  0  0  1  0   C  C   T  T   A  A
 184  1  5  4  1  2   C  C   T  T   A  A
 184  2  5  4  1  2   C  C   T  T   A  A
 184  3  5  4  2  0   C  C   T  T   A  A
 184  4  0  0  2  1   C  C   T  T   A  A
 184  5  0  0  1  0   C  C   T  T   A  A
 186  1  4  3  1  2   C  C   T  T   A  A
 186  2  4  3  1  2   C  T   T  C   A  G
 186  3  0  0  2  2   C  T   T  C   A  G
 186  4  0  0  1  1   C  C   T  T   A  A
 187  1  5  4  1  2   T  T   0  0   G  G
 187  2  5  4  2  2   T  T   0  0   G  G
 187  3  5  4  1  1   C  C   T  T   A  A
 187  4  0  0  2  1   C  T   T  C   A  G
 187  5  0  0  1  0   C  T   T  C   A  G
 188  1  4  3  1  2   C  C   T  C   A  A
 188  2  4  3  2  2   C  C   T  C   A  A
 188  3  0  0  2  1   C  C   T  T   A  A
 188  4  0  0  1  0   C  T   0  0   A  A
 189  1  4  3  2  2   C  C   0  0   A  A
 189  2  4  3  2  2   C  T   0  0   A  G
 189  3  0  0  2  1   C  T   T  C   A  G
 189  4  0  0  1  0   0  0   0  0   0  0
 190  1  7  6  1  2   C  C   T  T   A  A
 190  2  7  6  1  2   C  C   T  T   A  A
 190  3  7  6  1  2   C  C   0  0   A  A
 190  4  7  6  2  1   C  T   T  C   A  G
 190  5  7  6  2  1   C  T   T  C   A  G
 190  6  0  0  2  1   C  C   0  0   A  A
 190  7  0  0  1  0   0  0   0  0   0  0
 191  1  4  3  1  2   C  C   0  0   A  A
 191  2  4  3  1  2   C  C   T  T   A  A
 191  3  0  0  2  1   C  C   T  T   A  A
 191  4  0  0  1  0   0  0   0  0   0  0
 192  1  4  3  1  2   C  C   T  T   A  A
 192  2  4  3  1  2   C  C   T  T   A  A
 192  3  0  0  2  1   C  C   T  T   A  A
 192  4  0  0  1  1   C  C   T  T   A  A
 193  1  4  3  2  2   C  T   0  0   A  G
 193  2  4  3  1  2   C  C   0  0   A  A
 193  3  0  0  2  1   C  C   T  T   A  A
 193  4  0  0  1  0   C  T   T  C   A  G
 194  1  4  3  1  2   C  T   T  C   A  G
 194  2  4  3  1  2   C  T   T  C   A  G
 194  3  0  0  2  0   C  T   0  0   A  G
 194  4  0  0  1  0   0  0   0  0   0  0
 195  1  4  3  2  2   C  C   T  T   A  A
 195  2  4  3  2  2   C  C   T  T   A  A
 195  3  0  0  2  1   C  C   0  0   A  A
 195  4  0  0  1  0   C  C   0  0   A  A
 195  5  4  3  2  0   C  C   T  T   A  A
 196  1  4  3  1  2   C  C   T  T   A  A
 196  2  4  3  2  2   C  C   T  T   A  A
 196  3  0  0  2  1   C  C   T  T   A  A
 196  4  0  0  1  1   C  C   T  T   0  0
 197  1  4  3  2  2   C  C   T  T   A  A
 197  2  4  3  1  2   C  C   0  0   A  A
 197  3  0  0  2  2   C  C   0  0   A  A
 197  4  0  0  1  1   C  C   0  0   A  A
 198  1  4  3  1  2   C  C   T  T   A  A
 198  2  4  3  2  2   C  C   T  T   A  A
 198  3  0  0  2  1   C  C   0  0   A  A
 198  4  0  0  1  1   C  C   0  0   A  A
 199  1  3  4  1  2   C  C   0  0   A  A
 199  2  3  4  1  0   C  T   0  0   A  G
 199  3  0  0  1  0   0  0   0  0   0  0
 199  4  0  0  2  0   0  0   0  0   0  0
 200  1  0  0  1  0   0  0   0  0   0  0
 200  2  1  4  1  2   C  C   0  0   A  A
 200  3  1  4  2  2   C  C   0  0   A  A
 200  4  0  0  2  1   C  C   0  0   A  A
 201  1  4  3  2  2   C  C   0  0   A  A
 201  2  4  3  2  2   C  T   0  0   A  G
 201  3  0  0  2  1   C  T   0  0   A  G
 201  4  0  0  1  1   C  C   T  T   A  A
 203  1  4  3  2  2   C  C   T  T   A  A
 203  2  4  3  2  2   C  T   T  C   A  G
 203  3  0  0  2  1   C  T   T  C   A  G
 203  4  0  0  1  0   C  C   T  C   A  A
 203  5  4  3  1  1   C  T   T  C   A  G
 204  1  4  3  2  2   0  0   0  0   0  0
 204  2  4  3  2  2   C  T   T  T   A  A
 204  3  0  0  2  0   0  0   0  0   0  0
 204  4  0  0  1  1   0  0   0  0   0  0
 205  1  0  0  1  0   0  0   0  0   0  0
 205  2  1  4  1  2   C  T   T  C   A  A
 205  3  1  4  2  2   C  T   T  C   A  A
 205  4  0  0  2  0   C  T   T  C   A  A
 206  1  4  3  2  2   C  C   T  C   A  A
 206  2  4  3  2  2   C  C   T  C   A  A
 206  3  0  0  2  1   C  C   T  T   A  A
 206  4  0  0  1  1   C  C   T  C   A  A
 206  5  4  3  2  0   C  C   T  C   A  A
 207  1  4  3  2  2   C  C   0  0   A  A
 207  2  4  3  2  0   C  C   T  C   A  A
 207  3  0  0  2  0   C  C   T  T   A  A
 207  4  0  0  1  0   C  C   T  T   A  A
 208  1  5  4  1  2   C  C   T  T   A  A
 208  2  5  4  1  2   C  C   T  T   A  A
 208  3  5  4  2  1   C  C   T  T   A  A
 208  4  0  0  2  1   C  C   T  T   A  A
 208  5  0  0  1  1   C  C   T  T   A  A
 209  1  0  0  1  0   0  0   0  0   0  0
 209  2  1  4  1  2   C  C   T  T   A  A
 209  3  1  4  2  2   C  C   T  T   A  A
 209  4  0  0  2  2   C  C   T  T   A  A
 213  1  5  4  2  2   C  C   T  T   A  A
 213  2  5  4  2  1   C  C   T  T   A  A
 213  3  5  4  2  2   C  C   T  T   A  A
 213  4  0  0  2  1   C  C   0  0   A  A
 213  5  0  0  1  1   C  C   T  T   A  A
 214  1  4  3  2  2   C  C   T  T   A  A
 214  2  4  3  1  2   C  C   T  T   A  A
 214  3  0  0  2  1   C  C   T  T   A  A
 214  4  0  0  1  1   C  C   T  T   A  A
 215  1  6  5  2  2   C  C   T  T   A  A
 215  2  6  5  2  0   C  C   0  0   A  A
 215  3  6  5  2  0   C  C   0  0   A  A
 215  4  6  5  1  2   0  0   0  0   0  0
 215  5  0  0  2  1   C  C   0  0   A  A
 215  6  0  0  1  0   C  C   T  T   A  A
 216  1  4  3  1  2   C  C   T  T   A  A
 216  2  4  3  1  2   C  C   T  T   A  A
 216  3  0  0  2  0   C  C   T  T   A  A
 216  4  0  0  1  0   C  C   0  0   A  A
 217  1  5  4  1  2   C  T   0  0   A  G
 217  2  5  4  2  2   C  C   T  T   A  A
 217  3  5  4  2  1   C  C   T  T   A  A
 217  4  0  0  2  0   C  T   T  C   A  G
 217  5  0  0  1  1   C  C   T  T   A  A
 218  1  0  0  1  0   0  0   0  0   0  0
 218  2  1  4  1  2   C  C   T  C   A  A
 218  3  1  4  2  2   C  C   T  T   A  A
 218  4  0  0  2  0   C  C   T  C   A  A
 220  1  3  4  1  2   C  T   T  C   A  A
 220  2  3  4  1  2   C  T   T  C   A  G
 220  3  0  0  1  0   T  T   0  0   A  G
 220  4  0  0  2  2   C  T   T  C   A  A
 221  1  0  0  1  0   0  0   0  0   0  0
 221  2  1  4  1  2   C  C   T  T   A  A
 221  3  1  4  1  2   C  C   T  T   A  A
 221  4  0  0  2  0   C  C   T  T   A  A
 222  1  4  3  1  2   C  T   T  C   A  G
 222  2  4  3  2  2   C  T   T  C   A  G
 222  3  0  0  2  1   C  T   T  C   A  G
 222  4  0  0  1  0   C  T   T  C   A  G
 223  1  4  3  2  2   C  T   T  C   A  G
 223  2  4  3  1  2   0  0   0  0   A  A
 223  3  0  0  2  0   C  T   T  C   A  G
 223  4  0  0  1  1   C  T   T  C   A  A
 224  1  4  2  2  2   C  C   T  T   A  A
 224  2  0  0  2  1   0  0   0  0   0  0
 224  3  4  2  1  2   C  C   T  T   A  A
 224  4  0  0  1  2   C  C   T  T   A  A
 225  1  4  3  2  2   C  C   T  T   A  A
 225  2  4  3  2  2   C  C   T  T   A  A
 225  3  0  0  2  0   C  C   T  T   A  A
 225  4  0  0  1  0   C  C   T  T   A  A
 226  1  5  4  2  2   C  C   T  T   A  A
 226  2  5  4  2  2   C  C   0  0   A  A
 226  3  5  4  2  1   C  C   T  T   A  A
 226  4  0  0  2  1   C  C   T  T   A  A
 226  5  0  0  1  2   C  C   T  T   A  A
 228  1  4  3  2  2   C  C   T  C   A  A
 228  2  4  3  1  2   C  C   T  C   A  A
 228  3  0  0  2  1   C  C   T  C   A  A
 228  4  0  0  1  1   C  C   0  0   A  A
 231  1  0  0  1  0   0  0   0  0   0  0
 231  2  1  5  2  2   0  0   0  0   A  G
 231  3  1  5  1  1   C  T   T  C   A  G
 231  4  1  5  1  2   C  T   T  C   A  G
 231  5  0  0  2  1   C  C   T  T   A  A
 232  1  5  4  1  2   C  C   T  T   A  A
 232  2  5  4  2  1   C  C   T  T   A  A
 232  3  5  4  2  2   C  T   T  C   A  G
 232  4  0  0  2  1   C  T   T  C   A  G
 232  5  0  0  1  1   C  C   T  T   A  A
 233  1  0  0  1  0   0  0   0  0   0  0
 233  2  1  4  2  2   C  C   T  T   A  A
 233  3  1  4  1  2   C  T   T  C   A  G
 233  4  0  0  2  1   0  0   T  T   A  A
 234  1  4  3  1  2   0  0   T  C   A  G
 234  2  4  3  1  2   0  0   T  C   A  G
 234  3  0  0  2  2   0  0   T  C   A  G
 234  4  0  0  1  0   0  0   0  0   0  0
 235  1  4  3  1  2   C  C   T  T   A  A
 235  2  4  3  2  2   C  C   T  T   A  A
 235  3  0  0  2  1   C  C   T  T   A  A
 235  4  0  0  1  0   C  C   T  C   A  A
 236  1  4  3  2  2   C  C   T  T   A  A
 236  2  4  3  1  2   C  C   T  C   A  A
 236  3  0  0  2  1   C  C   T  T   A  A
 236  4  0  0  1  1   C  C   T  T   A  A
 238  1  4  3  1  2   C  T   C  C   A  G
 238  2  4  3  2  2   C  T   C  C   A  G
 238  3  0  0  2  1   C  T   T  C   A  G
 238  4  0  0  1  1   C  C   C  C   A  A
 239  1  4  3  2  2   C  C   0  0   A  A
 239  2  4  3  1  2   C  C   T  C   A  A
 239  3  0  0  2  0   C  C   T  T   A  A
 239  4  0  0  1  1   C  T   C  C   A  G
 242  1  4  3  2  2   C  T   T  C   A  G
 242  2  4  3  1  2   C  T   T  C   A  G
 242  3  0  0  2  0   C  C   T  T   A  A
 242  4  0  0  1  0   C  T   T  C   A  G
 244  1  0  0  1  0   0  0   0  0   0  0
 244  2  1  4  2  2   C  C   T  T   A  A
 244  3  1  4  2  2   C  C   T  T   A  A
 244  4  0  0  2  1   0  0   T  T   A  A
 245  1  5  4  2  2   C  C   T  T   A  A
 245  2  5  4  1  2   C  C   T  T   A  A
 245  3  5  4  1  1   0  0   T  T   A  A
 245  4  0  0  2  1   C  T   0  0   A  G
 245  5  0  0  1  0   C  C   T  T   A  A
 248  1  4  3  2  2   C  T   T  C   A  G
 248  2  4  3  1  2   C  C   T  T   A  A
 248  3  0  0  2  0   C  C   T  T   A  A
 248  4  0  0  1  0   C  T   T  C   A  G
 251  1  0  0  1  0   0  0   0  0   0  0
 251  2  1  4  1  2   C  C   T  T   A  A
 251  3  1  4  1  0   C  C   T  T   A  A
 251  4  0  0  2  0   C  C   T  T   A  A
 253  1  0  0  1  0   0  0   0  0   0  0
 253  2  1  4  2  2   C  C   T  T   A  A
 253  3  1  4  2  2   C  C   T  T   A  A
 253  4  0  0  2  1   C  C   T  T   A  A
 255  1  4  3  1  2   C  T   T  C   A  G
 255  2  4  3  1  2   C  C   T  T   A  A
 255  3  0  0  2  1   C  T   T  C   A  G
 255  4  0  0  1  0   C  C   T  T   A  A
 256  1  0  0  1  0   0  0   0  0   0  0
 256  2  1  4  1  2   C  T   T  C   A  G
 256  3  1  4  2  2   C  T   T  C   A  G
 256  4  0  0  2  1   C  T   T  C   A  G
 257  1  5  4  2  2   C  T   T  C   A  G
 257  2  5  4  2  2   C  T   T  C   A  G
 257  3  5  4  1  1   C  C   T  T   A  A
 257  4  0  0  2  1   C  C   T  T   A  A
 257  5  0  0  1  1   C  T   T  C   A  G
 259  1  0  0  1  0   0  0   0  0   0  0
 259  2  1  4  2  2   0  0   0  0   0  0
 259  3  1  4  1  2   0  0   0  0   0  0
 259  4  0  0  2  0   C  C   T  T   A  A
 260  1  4  3  2  2   C  C   T  C   A  A
 260  2  4  3  1  2   C  T   T  C   A  A
 260  3  0  0  2  1   C  C   T  T   A  A
 260  4  0  0  1  0   C  T   C  C   A  A
 261  1  0  0  1  0   0  0   0  0   0  0
 261  2  1  4  2  2   C  T   T  C   A  G
 261  3  1  4  2  2   C  T   C  C   A  G
 261  4  0  0  2  1   C  T   T  C   A  G
 262  1  5  4  1  2   C  C   T  T   A  A
 262  2  5  4  1  2   C  C   T  T   A  A
 262  3  5  4  2  2   C  T   T  C   A  G
 262  4  0  0  2  1   C  C   T  T   A  A
 262  5  0  0  1  1   C  T   T  C   A  G
 264  1  0  0  1  0   0  0   0  0   0  0
 264  2  1  4  2  2   0  0   0  0   0  0
 264  3  1  4  1  2   0  0   0  0   0  0
 264  4  0  0  2  0   C  C   T  C   A  A
 265  1  4  3  1  2   C  T   T  C   A  G
 265  2  4  3  2  2   C  T   T  C   A  G
 265  3  0  0  2  0   C  T   0  0   A  G
 265  4  0  0  1  1   C  C   T  T   A  A
 267  1  4  3  1  2   0  0   0  0   0  0
 267  2  4  3  2  2   C  C   T  T   A  A
 267  3  0  0  2  0   0  0   0  0   0  0
 267  4  0  0  1  1   C  C   T  T   A  A
 269  1  4  3  1  2   C  C   T  T   A  A
 269  2  4  3  1  2   0  0   0  0   A  A
 269  3  0  0  2  0   C  C   T  T   A  A
 269  4  0  0  1  2   C  C   T  T   A  A
 270  1  5  4  2  2   C  T   T  C   A  G
 270  2  5  4  1  2   C  T   T  C   A  G
 270  3  5  4  1  2   C  C   0  0   A  A
 270  4  0  0  2  2   C  C   0  0   A  A
 270  5  0  0  1  1   C  T   T  C   A  G
 271  1  0  0  1  0   0  0   0  0   0  0
 271  2  1  4  1  2   C  T   T  C   A  G
 271  3  1  4  1  2   C  T   T  C   A  G
 271  4  0  0  2  1   C  C   T  T   A  A
 272  1  4  3  2  2   C  C   T  T   A  A
 272  2  4  3  1  2   C  C   T  T   A  A
 272  3  0  0  2  1   C  C   0  0   A  A
 272  4  0  0  1  1   C  C   0  0   A  A
 273  1  5  6  2  2   0  0   0  0   0  0
 273  2  5  6  2  2   0  0   0  0   0  0
 273  3  5  6  1  1   C  T   T  C   A  G
 273  4  5  6  2  2   C  C   T  T   A  A
 273  5  0  0  1  0   C  C   T  T   A  A
 273  6  0  0  2  0   C  T   T  C   A  G
 274  1  4  3  2  2   C  C   T  T   A  A
 274  2  4  3  1  2   C  C   T  T   A  A
 274  3  0  0  2  0   C  C   T  T   A  A
 274  4  0  0  1  2   0  0   T  T   A  A
 275  1  4  3  2  2   C  C   T  T   A  A
 275  2  4  3  1  2   C  C   T  T   A  A
 275  3  0  0  2  0   C  C   T  T   A  A
 275  4  0  0  1  0   C  C   T  T   A  A
 276  1  4  3  2  2   C  T   T  C   A  G
 276  2  4  3  1  2   C  C   T  T   A  A
 276  3  0  0  2  1   C  T   T  C   A  G
 276  4  0  0  1  1   C  C   T  T   A  A
 277  1  4  3  1  2   C  C   T  T   A  A
 277  2  4  3  1  2   C  C   T  T   A  A
 277  3  0  0  2  0   C  C   T  T   A  A
 277  4  0  0  1  1   C  C   T  T   A  A
 278  1  4  3  2  2   C  C   T  T   A  A
 278  2  4  3  1  2   C  C   T  T   A  A
 278  3  0  0  2  0   C  C   T  T   A  A
 278  4  0  0  1  0   C  C   T  T   A  A
 279  1  4  3  2  2   C  T   T  C   A  G
 279  2  4  3  1  2   C  C   T  T   A  A
 279  3  0  0  2  0   C  C   T  C   A  A
 279  4  0  0  1  1   C  T   T  C   A  G
 280  1  4  3  1  2   C  T   T  C   A  G
 280  2  4  3  1  2   C  T   T  C   A  G
 280  3  0  0  2  1   0  0   C  C   G  G
 280  4  0  0  1  1   0  0   T  T   A  A
 281  1  4  3  2  2   C  C   T  T   A  A
 281  2  4  3  2  2   C  C   T  T   A  A
 281  3  0  0  2  0   C  C   T  C   A  A
 281  4  0  0  1  0   C  T   T  C   A  G
 282  1  4  3  2  2   C  C   T  C   A  A
 282  2  4  3  2  2   C  C   T  T   A  A
 282  3  0  0  2  1   C  C   T  C   A  A
 282  4  0  0  1  1   C  C   T  T   A  A
 283  1  5  4  1  2   C  C   T  T   A  A
 283  2  5  4  2  2   C  C   T  T   A  A
 283  3  5  4  2  1   C  C   T  T   A  A
 283  4  0  0  2  1   C  C   T  T   A  A
 283  5  0  0  1  1   C  C   T  T   A  A
 284  1  5  4  1  2   C  C   T  T   A  A
 284  2  5  4  2  2   C  C   T  T   A  A
 284  3  5  4  2  1   C  C   T  T   A  A
 284  4  0  0  2  2   C  C   T  T   A  A
 284  5  0  0  1  1   C  C   T  T   A  A
 285  1  0  0  1  0   0  0   0  0   0  0
 285  2  1  4  1  2   C  C   T  T   A  A
 285  3  1  4  2  2   C  C   T  T   A  A
 285  4  0  0  2  1   C  C   T  T   A  A
 286  1  0  0  2  0   0  0   0  0   0  0
 286  2  4  1  1  2   C  T   T  C   A  G
 286  3  4  1  2  2   C  T   T  C   A  G
 286  4  0  0  1  0   C  C   T  T   A  A
 288  1  0  0  1  0   0  0   0  0   0  0
 288  2  1  4  1  2   C  C   T  T   A  A
 288  3  1  4  1  1   C  C   T  T   A  A
 288  4  0  0  2  1   C  C   T  T   A  A
 289  1  0  0  1  0   0  0   0  0   0  0
 289  2  1  4  2  2   C  T   T  C   A  G
 289  3  1  4  1  2   C  C   T  T   A  A
 289  4  0  0  2  1   0  0   T  C   A  A
 290  1  4  3  2  2   0  0   0  0   0  0
 290  2  4  3  1  2   C  T   0  0   A  A
 290  3  0  0  2  1   C  T   T  C   A  A
 290  4  0  0  1  1   C  C   T  T   A  A
 291  1  4  3  1  2   C  C   T  T   A  A
 291  2  4  3  1  2   C  C   T  T   A  A
 291  3  0  0  2  2   C  C   T  T   A  A
 291  4  0  0  1  1   C  T   T  C   A  G
 292  1  0  0  1  0   0  0   0  0   0  0
 292  2  1  5  1  2   C  C   T  T   A  A
 292  3  1  5  2  0   C  C   T  T   A  A
 292  4  1  5  1  2   C  C   T  T   A  A
 292  5  0  0  2  1   C  C   T  T   A  A
 293  1  5  4  1  2   C  C   T  T   A  A
 293  2  5  4  1  2   C  C   T  T   A  A
 293  3  5  4  2  0   C  T   C  C   A  A
 293  4  0  0  2  1   C  T   T  C   A  A
 293  5  0  0  1  1   C  C   T  C   A  A
 295  1  5  4  1  2   C  C   0  0   A  A
 295  2  5  4  2  2   C  C   T  T   A  A
 295  3  5  4  1  1   C  C   T  T   A  A
 295  4  0  0  2  1   C  C   T  T   A  A
 295  5  0  0  1  1   C  C   T  T   A  A
 296  1  0  0  1  0   0  0   0  0   0  0
 296  2  1  4  1  2   C  C   T  T   A  A
 296  3  1  4  2  2   C  C   T  T   A  A
 296  4  0  0  2  1   C  C   T  T   A  A
 297  1  4  3  2  2   C  C   T  C   A  A
 297  2  4  3  2  2   C  C   0  0   A  A
 297  3  0  0  2  1   C  C   T  C   A  A
 297  4  0  0  1  1   C  C   T  T   A  A
 298  1  0  0  1  0   0  0   0  0   0  0
 298  2  1  4  1  2   C  C   T  T   A  A
 298  3  1  4  1  2   C  C   T  T   A  A
 298  4  0  0  2  1   C  C   T  T   A  A
 299  1  0  0  1  0   0  0   0  0   0  0
 299  2  1  4  2  2   C  C   T  T   A  A
 299  3  1  4  2  2   C  C   T  T   A  A
 299  4  0  0  2  2   C  C   T  T   A  A
 299  5  1  4  2  1   C  C   T  T   A  A
 300  1  4  3  2  2   C  C   T  T   A  A
 300  2  4  3  1  2   C  C   T  T   A  A
 300  3  0  0  2  0   C  C   T  T   A  A
 300  4  0  0  1  1   C  C   T  T   A  A
 301  1  4  3  2  2   C  C   T  T   A  A
 301  2  4  3  2  2   C  C   T  T   A  A
 301  3  0  0  2  1   C  C   T  T   A  A
 301  4  0  0  1  0   C  C   T  T   A  A
 301  5  4  3  1  1   C  C   T  T   A  A
 303  1  4  3  1  2   C  C   T  C   A  A
 303  2  4  3  2  2   C  C   T  T   A  A
 303  3  0  0  2  2   C  C   T  T   A  A
 303  4  0  0  1  1   C  C   T  C   A  A
 304  1  4  3  1  2   C  C   T  T   A  A
 304  2  4  3  1  2   C  C   T  T   A  A
 304  3  0  0  2  2   C  C   T  T   A  A
 304  4  0  0  1  1   C  C   T  T   A  A
 305  1  4  3  1  2   C  T   T  C   A  A
 305  2  4  3  2  2   C  T   T  C   A  A
 305  3  0  0  2  1   C  T   T  C   A  G
 305  4  0  0  1  2   C  T   T  C   A  A
 306  1  4  3  1  2   C  C   T  T   A  A
 306  2  4  3  1  2   C  C   T  T   A  A
 306  3  0  0  2  2   C  C   T  T   A  A
 306  4  0  0  1  0   C  T   T  C   A  A
 307  1  0  0  1  0   0  0   0  0   0  0
 307  2  1  4  1  2   C  C   T  T   A  A
 307  3  1  4  2  2   C  C   T  T   A  A
 307  4  0  0  2  2   C  C   T  T   A  A
 308  1  4  3  2  2   C  C   T  C   A  A
 308  2  4  3  2  2   C  C   T  C   A  A
 308  3  0  0  2  1   C  C   T  T   A  A
 308  4  0  0  1  0   C  C   T  C   A  A
 309  1  4  3  2  2   C  T   T  C   A  G
 309  2  4  3  2  2   C  T   T  C   A  G
 309  3  0  0  2  0   C  T   T  C   A  G
 309  4  0  0  1  0   C  T   T  C   A  G
 312  1  4  3  1  2   C  T   T  C   A  A
 312  2  4  3  2  2   C  C   T  T   A  A
 312  3  0  0  2  1   C  T   T  C   A  A
 312  4  0  0  1  1   C  C   T  T   A  A
 314  1  4  3  1  2   C  C   T  T   A  A
 314  2  4  3  2  2   C  C   T  T   A  A
 314  3  0  0  2  1   C  C   T  T   A  A
 314  4  0  0  1  1   C  C   T  T   A  A
 315  1  4  5  1  2   C  C   T  T   A  A
 315  2  4  5  2  2   C  C   T  T   A  A
 315  3  4  5  2  1   C  C   T  T   A  A
 315  4  0  0  1  2   C  C   T  T   A  A
 315  5  0  0  2  1   C  C   T  T   A  A
 316  1  4  3  1  2   C  C   T  T   A  A
 316  2  4  3  2  2   C  C   T  T   A  A
 316  3  0  0  2  1   C  C   T  T   A  A
 316  4  0  0  1  1   C  C   T  T   A  A
 319  1  4  3  2  2   C  C   T  T   A  A
 319  2  4  3  2  2   C  C   T  T   A  A
 319  3  0  0  2  0   C  C   T  T   A  A
 319  4  0  0  1  1   C  T   T  C   A  G
 320  1  5  4  1  2   C  C   T  T   A  A
 320  2  5  4  1  2   C  T   T  C   A  G
 320  3  5  4  2  1   C  T   T  C   A  G
 320  4  0  0  2  1   C  C   T  T   A  A
 320  5  0  0  1  0   0  0   0  0   0  0
 322  1  7  6  1  2   C  C   T  T   A  A
 322  2  7  6  1  2   C  C   T  T   A  A
 322  3  7  6  2  0   C  T   T  C   A  G
 322  4  7  6  1  0   C  T   T  C   A  G
 322  5  7  6  1  0   C  T   T  C   A  G
 322  6  0  0  2  2   C  T   T  C   A  G
 322  7  0  0  1  0   C  C   T  T   A  A
 323  1  0  0  1  0   0  0   0  0   0  0
 323  2  1  4  1  2   C  T   T  C   A  G
 323  3  1  4  2  2   C  C   T  T   A  A
 323  4  0  0  2  0   C  C   T  T   A  A
 324  1  5  4  2  2   C  T   T  C   A  G
 324  2  5  4  1  2   C  C   T  T   A  A
 324  3  5  4  2  0   C  C   T  T   A  A
 324  4  0  0  2  1   C  C   T  T   A  A
 324  5  0  0  1  0   C  T   T  C   A  G
 326  1  4  3  2  2   C  T   T  C   A  G
 326  2  4  3  1  2   C  T   T  C   A  G
 326  3  0  0  2  0   C  T   T  C   A  G
 326  4  0  0  1  1   C  T   T  C   A  G
 327  1  5  4  2  2   C  T   T  C   A  A
 327  2  5  4  2  2   C  C   T  C   A  A
 327  3  5  4  2  2   C  T   T  C   A  A
 327  4  0  0  2  1   C  C   T  T   A  A
 327  5  0  0  1  2   C  T   T  C   A  A
 328  1  5  4  1  2   C  C   T  T   A  A
 328  2  5  4  2  2   C  C   T  T   A  A
 328  3  5  4  1  1   C  C   T  T   A  A
 328  4  0  0  2  1   C  C   T  T   A  A
 328  5  0  0  1  1   C  C   T  T   A  A
 329  1  4  3  2  2   C  T   T  C   A  G
 329  2  4  3  1  2   0  0   0  0   0  0
 329  3  0  0  2  1   C  C   T  T   A  A
 329  4  0  0  1  1   C  T   T  C   A  G
 330  1  4  2  1  2   C  T   T  C   A  G
 330  2  0  0  2  0   C  T   T  C   A  G
 330  3  4  2  1  2   C  T   T  C   A  G
 330  4  0  0  1  1   C  C   T  T   A  A
 331  1  4  3  2  2   C  C   T  T   A  A
 331  2  4  3  2  2   C  C   T  T   A  A
 331  3  0  0  2  1   C  C   T  T   A  A
 331  4  0  0  1  2   C  C   T  T   A  A
 332  1  0  0  1  0   0  0   0  0   0  0
 332  2  1  4  1  2   C  C   T  T   A  A
 332  3  1  4  1  2   C  C   T  T   A  A
 332  4  0  0  2  1   C  C   T  T   A  A
 333  1  0  0  1  2   C  C   T  T   A  A
 334  1  0  0  1  0   0  0   0  0   0  0
 334  2  1  5  1  2   C  T   T  C   A  G
 334  3  1  5  2  1   C  C   T  T   A  A
 334  4  1  5  1  2   C  C   T  T   A  A
 334  5  0  0  2  1   C  C   T  T   A  A
 335  1  4  3  1  2   0  0   0  0   0  0
 335  2  4  3  2  2   C  C   T  T   A  A
 335  3  0  0  2  0   C  C   T  T   A  A
 335  4  0  0  1  1   C  T   T  C   A  A
 336  1  0  0  1  0   0  0   0  0   0  0
 336  2  1  4  2  2   C  C   T  T   A  A
 336  3  1  4  2  2   C  C   T  T   A  A
 336  4  0  0  2  1   C  C   T  T   A  A
 337  1  4  3  1  2   C  C   T  T   A  A
 337  2  4  3  1  2   C  C   T  T   A  A
 337  3  0  0  2  1   C  C   T  T   A  A
 337  4  0  0  1  0   C  C   T  T   A  A
 339  1  4  3  1  2   C  C   T  T   A  A
 339  2  4  3  2  2   C  C   T  T   A  A
 339  3  0  0  2  1   C  C   T  T   A  A
 339  4  0  0  1  1   C  C   T  T   A  A
 340  1  0  0  1  0   0  0   0  0   0  0
 340  2  1  4  1  2   C  T   T  C   A  A
 340  3  1  4  1  2   C  T   C  C   A  A
 340  4  0  0  2  1   C  T   T  C   A  A
 341  1  0  0  1  0   0  0   0  0   0  0
 341  2  1  4  2  2   C  C   T  C   A  A
 341  3  1  4  2  2   C  T   T  C   A  G
 341  4  0  0  2  0   C  T   T  C   A  G
 342  1  0  0  1  0   0  0   0  0   0  0
 342  2  1  3  1  2   C  T   T  C   A  A
 342  3  0  0  2  2   C  C   T  C   A  A
 343  1  0  0  2  0   0  0   0  0   0  0
 343  2  4  1  1  2   C  C   T  T   A  A
 343  3  4  1  1  2   C  C   T  T   A  A
 343  4  0  0  1  1   C  C   T  T   A  A
 344  1  4  3  1  2   C  C   T  T   A  A
 344  2  4  3  1  2   C  T   T  C   A  G
 344  3  0  0  2  1   C  C   T  T   A  A
 344  4  0  0  1  0   C  T   T  C   A  G
 345  1  4  3  2  2   0  0   0  0   0  0
 345  2  4  3  1  2   C  C   T  T   A  A
 345  3  0  0  2  0   C  C   T  T   A  A
 345  4  0  0  1  1   C  C   T  T   A  A
 346  1  0  0  1  0   0  0   0  0   0  0
 346  2  1  5  1  2   T  T   C  C   G  G
 346  3  1  5  2  2   C  C   T  T   A  A
 346  4  1  5  2  0   C  T   T  C   A  G
 346  5  0  0  2  2   C  T   T  C   A  G
 347  1  4  3  1  2   C  C   T  T   A  A
 347  2  4  3  2  2   C  C   T  T   A  A
 347  3  0  0  2  0   C  C   T  T   A  A
 347  4  0  0  1  0   C  C   T  T   A  A
 347  5  4  3  1  1   C  C   T  T   A  A
 348  1  0  0  1  0   0  0   0  0   0  0
 348  2  1  4  1  2   C  T   T  C   A  G
 348  3  1  4  1  2   C  T   0  0   A  G
 348  4  0  0  2  0   C  T   T  C   A  G
 349  1  2  3  2  2   C  T   T  C   A  G
 349  2  0  0  1  0   0  0   0  0   0  0
 349  3  0  0  2  0   C  T   T  C   A  G
 350  1  5  4  1  2   C  C   0  0   A  A
 350  2  5  4  1  2   C  C   T  T   A  A
 350  3  5  4  1  0   C  C   0  0   A  A
 350  4  0  0  2  1   C  C   0  0   A  A
 350  5  0  0  1  2   C  C   T  T   A  A
 351  1  4  3  1  2   C  C   T  T   A  A
 351  2  4  3  1  2   C  C   T  T   A  A
 351  3  0  0  2  1   C  C   0  0   A  A
 351  4  0  0  1  0   C  C   0  0   A  A
 352  1  4  3  1  2   C  C   T  T   A  A
 352  2  4  3  1  2   C  C   T  T   A  A
 352  3  0  0  2  1   C  C   0  0   A  A
 352  4  0  0  1  1   C  C   T  T   A  A
 353  1  4  3  1  2   C  C   T  T   A  A
 353  2  4  3  2  2   C  C   T  T   A  A
 353  3  0  0  2  1   C  C   0  0   A  A
 353  4  0  0  1  1   C  C   0  0   A  A
 354  1  0  0  1  0   0  0   0  0   0  0
 354  2  1  4  2  2   C  C   T  C   A  A
 354  3  1  4  2  2   C  C   T  T   A  A
 354  4  0  0  2  0   C  C   0  0   A  A
 355  1  0  0  1  0   0  0   0  0   0  0
 355  2  1  6  2  2   C  C   T  T   A  A
 355  3  1  6  2  1   C  C   T  T   A  A
 355  4  1  6  1  0   C  C   T  T   A  A
 355  5  1  6  2  2   C  C   T  T   A  A
 355  6  0  0  2  2   C  C   T  T   A  A
 356  1  4  3  2  2   C  T   T  C   A  G
 356  2  4  3  2  2   C  T   0  0   A  G
 356  3  0  0  2  2   0  0   0  0   0  0
 356  4  0  0  1  2   C  T   0  0   A  G
 357  1  0  0  1  0   0  0   0  0   0  0
 357  2  1  4  1  2   C  C   T  T   A  A
 357  3  1  4  2  2   C  C   T  T   A  A
 357  4  0  0  2  1   C  C   T  T   A  A
 358  1  0  0  1  0   0  0   0  0   0  0
 358  2  1  4  2  2   C  C   T  T   A  A
 358  3  1  4  1  2   C  T   T  C   A  G
 358  4  0  0  2  1   C  C   0  0   A  A
 359  1  0  0  1  0   0  0   0  0   0  0
 359  2  1  4  1  2   C  T   0  0   A  A
 359  3  1  4  1  2   C  C   0  0   A  A
 359  4  0  0  2  0   C  T   T  C   A  A
 360  1  4  5  1  2   C  C   T  C   A  A
 360  2  4  5  1  1   C  C   T  C   A  A
 360  3  4  5  1  2   C  C   T  T   A  A
 360  4  0  0  1  1   0  0   0  0   0  0
 360  5  0  0  2  1   C  C   T  C   A  A
 361  1  4  3  2  2   C  C   0  0   A  A
 361  2  4  3  2  2   C  C   0  0   A  A
 361  3  0  0  2  2   C  C   T  T   A  A
 361  4  0  0  1  1   C  C   T  T   A  A
 362  1  5  4  1  2   0  0   0  0   A  A
 362  2  5  4  2  2   C  C   T  T   A  A
 362  3  5  4  1  0   C  C   T  C   A  A
 362  4  0  0  2  2   C  C   0  0   A  A
 362  5  0  0  1  1   C  C   T  C   A  A
 363  1  3  2  1  2   C  C   0  0   A  A
 363  2  0  0  2  0   C  C   T  T   A  A
 363  3  0  0  1  0   C  C   T  T   A  A
 364  1  0  0  2  0   0  0   0  0   0  0
 364  2  4  1  1  2   C  T   T  C   A  A
 364  3  4  1  1  2   0  0   0  0   0  0
 364  4  0  0  1  1   C  T   T  C   A  G
 365  1  0  0  1  0   0  0   0  0   0  0
 365  2  1  5  1  2   C  T   T  C   A  G
 365  3  1  5  1  2   C  C   T  T   A  A
 365  4  1  5  1  2   C  C   0  0   A  A
 365  5  0  0  2  1   C  T   0  0   A  G
 366  1  4  3  1  2   C  C   T  T   A  A
 366  2  4  3  1  2   C  C   T  T   A  A
 366  3  0  0  2  1   C  C   T  T   A  A
 366  4  0  0  1  0   C  C   T  T   A  A
 367  1  4  3  1  2   C  T   T  C   A  G
 367  2  4  3  1  2   C  C   T  T   A  A
 367  3  0  0  2  1   C  T   T  C   A  G
 367  4  0  0  1  1   C  C   0  0   A  A
 368  1  4  3  1  2   C  C   T  T   A  A
 368  2  4  3  1  2   C  T   T  C   A  G
 368  3  0  0  2  2   C  T   T  C   A  G
 368  4  0  0  1  1   C  C   T  T   A  A
 368  5  4  3  2  2   0  0   0  0   0  0
 369  1  4  3  2  2   C  C   T  T   A  A
 369  2  4  3  2  2   C  C   0  0   A  A
 369  3  0  0  2  1   C  C   0  0   A  A
 369  4  0  0  1  1   C  C   0  0   A  A
 370  1  4  3  1  2   C  T   0  0   A  A
 370  2  4  3  1  2   C  T   T  C   A  A
 370  3  0  0  2  1   C  C   T  T   A  A
 370  4  0  0  1  0   C  T   0  0   A  A
 372  1  0  0  1  0   0  0   0  0   0  0
 372  2  1  5  2  2   C  T   0  0   A  G
 372  3  1  5  2  2   C  T   0  0   A  G
 372  4  1  5  2  2   C  C   T  T   A  A
 372  5  0  0  2  0   C  C   T  T   A  A
 373  1  0  0  1  0   0  0   0  0   0  0
 373  2  1  4  2  2   C  T   0  0   A  G
 373  3  1  4  1  2   C  C   T  T   A  A
 373  4  0  0  2  2   C  T   T  C   A  G
 374  1  0  0  2  0   0  0   0  0   0  0
 374  2  4  1  2  2   C  C   T  T   A  A
 374  3  4  1  1  2   C  T   T  C   A  G
 374  4  0  0  1  2   C  C   T  T   A  A
 375  1  4  3  2  2   C  C   T  T   A  A
 375  2  4  3  2  2   C  C   T  T   A  A
 375  3  0  0  2  1   C  C   T  T   A  A
 375  4  0  0  1  1   C  C   T  T   A  A
 376  1  4  3  2  2   C  C   T  T   A  A
 376  2  4  3  1  2   C  C   T  T   A  A
 376  3  0  0  2  0   C  T   T  C   A  G
 376  4  0  0  1  2   C  C   T  C   A  A
 377  1  0  0  1  0   0  0   0  0   0  0
 377  2  1  4  2  2   C  T   C  C   A  G
 377  3  1  4  2  2   C  T   T  C   A  G
 377  4  0  0  2  1   C  C   T  C   A  A
 381  1  0  0  1  0   0  0   0  0   0  0
 381  2  1  4  1  2   C  T   T  C   A  G
 381  3  1  4  1  2   C  C   T  T   A  A
 381  4  0  0  2  0   C  T   T  C   A  G
 382  1  4  3  2  2   C  C   T  T   A  A
 382  2  4  3  1  2   C  C   T  C   A  A
 382  3  0  0  2  2   C  C   T  T   A  A
 382  4  0  0  1  1   C  C   T  C   A  G
 384  1  4  3  2  2   C  C   T  T   A  A
 384  2  4  3  1  2   C  C   T  T   A  A
 384  3  0  0  2  1   C  C   T  T   A  A
 384  4  0  0  1  1   C  C   T  T   A  A
 387  1  4  3  1  2   C  C   T  T   A  A
 387  2  4  3  1  2   C  C   T  T   A  A
 387  3  0  0  2  1   C  C   T  T   A  A
 387  4  0  0  1  2   C  C   T  T   A  A
 388  1  6  5  2  1   C  C   T  C   A  A
 388  2  6  5  2  2   C  C   T  C   A  A
 388  3  6  5  2  1   C  C   T  T   A  A
 388  4  6  5  1  2   C  C   T  T   A  A
 388  5  0  0  2  1   C  C   T  T   A  A
 388  6  0  0  1  1   C  C   T  C   A  A
 389  1  7  6  1  2   C  C   T  T   A  A
 389  2  7  6  1  2   C  T   T  C   A  G
 389  3  7  6  2  1   C  C   T  T   A  A
 389  4  7  6  2  1   C  T   T  C   A  G
 389  5  7  6  1  2   C  T   T  C   A  G
 389  6  0  0  2  0   C  C   T  T   A  A
 389  7  0  0  1  0   C  T   T  C   A  G
 391  1  4  3  2  2   C  C   T  C   A  G
 391  2  4  3  2  2   0  0   0  0   0  0
 391  3  0  0  2  1   C  T   T  C   A  G
 391  4  0  0  1  1   C  T   T  C   A  G
 394  1  4  3  1  2   C  C   T  T   A  A
 394  2  4  3  2  2   C  C   T  T   A  A
 394  3  0  0  2  1   C  C   T  T   A  A
 394  4  0  0  1  0   C  C   T  T   A  A
 395  1  5  4  2  2   C  C   T  T   A  A
 395  2  5  4  1  2   C  C   T  T   A  A
 395  3  5  4  2  1   C  C   T  T   A  A
 395  4  0  0  2  2   C  C   T  T   A  A
 395  5  0  0  1  1   C  C   T  T   A  A
 396  1  6  5  1  2   C  T   T  C   A  G
 396  2  6  5  1  2   C  T   T  C   A  A
 396  3  6  5  2  2   C  T   T  C   A  G
 396  4  6  5  2  2   C  T   T  C   A  A
 396  5  0  0  2  0   C  T   T  C   A  A
 396  6  0  0  1  1   C  T   T  C   A  G
 397  1  0  0  2  0   0  0   0  0   0  0
 397  2  4  1  2  2   C  C   T  T   A  A
 397  3  4  1  2  2   C  C   T  T   A  A
 397  4  0  0  1  0   0  0   0  0   0  0
 398  1  0  0  1  0   0  0   0  0   0  0
 398  2  1  4  2  2   0  0   T  C   A  A
 398  3  1  4  1  2   C  T   T  C   A  A
 398  4  0  0  2  2   C  T   T  C   A  G
 399  1  0  0  1  0   0  0   0  0   0  0
 399  2  1  4  1  2   C  T   T  C   A  A
 399  3  1  4  1  2   C  T   T  C   A  A
 399  4  0  0  2  0   C  T   T  C   A  G
 400  1  0  0  1  0   0  0   0  0   0  0
 400  2  1  4  2  2   C  C   T  T   A  A
 400  3  1  4  1  2   C  C   T  T   A  A
 400  4  0  0  2  1   C  C   T  T   A  A
 401  1  3  2  2  2   C  C   T  C   A  A
 401  2  0  0  2  1   C  C   T  T   A  A
 401  3  0  0  1  0   C  T   C  C   A  G
 401  4  3  2  1  2   C  T   T  C   A  G
 402  1  6  5  2  2   C  T   T  C   A  G
 402  2  6  5  1  0   C  T   T  C   A  G
 402  3  6  5  1  1   C  C   T  T   A  A
 402  4  6  5  1  2   C  T   T  C   A  G
 402  5  0  0  2  0   0  0   T  C   A  G
 402  6  0  0  1  1   C  C   T  T   A  A
 403  1  4  3  2  2   C  C   T  C   A  A
 403  2  4  3  2  2   C  C   T  C   A  A
 403  3  0  0  2  1   C  T   C  C   A  G
 403  4  0  0  1  1   C  C   T  T   A  A
 404  1  4  3  2  2   0  0   0  0   0  0
 404  2  4  3  2  2   C  C   T  T   A  A
 404  3  0  0  2  0   0  0   0  0   0  0
 404  4  0  0  1  0   0  0   0  0   0  0
 405  1  4  3  1  2   C  C   T  T   A  A
 405  2  4  3  1  2   C  T   T  C   A  G
 405  3  0  0  2  1   C  C   T  T   A  A
 405  4  0  0  1  0   C  T   T  C   A  G
 406  1  5  3  2  2   C  C   T  C   A  A
 406  2  5  3  2  2   C  C   T  T   A  A
 406  3  0  0  2  1   C  C   T  T   A  A
 406  4  5  3  2  2   C  C   T  T   A  A
 406  5  0  0  1  2   C  C   T  T   A  A
 408  1  5  4  1  2   0  0   0  0   0  0
 408  2  5  4  2  2   C  T   T  C   A  G
 408  3  5  4  1  1   C  T   T  C   A  G
 408  4  0  0  2  0   T  T   C  C   G  G
 408  5  0  0  1  1   C  C   T  T   A  A
 411  1  0  0  1  0   0  0   0  0   0  0
 411  2  1  4  1  2   C  C   T  T   A  A
 411  3  1  4  1  2   0  0   0  0   0  0
 411  4  0  0  2  1   0  0   0  0   0  0
 412  1  4  3  1  2   C  C   T  C   A  A
 412  2  4  3  1  2   C  C   T  T   A  A
 412  3  0  0  2  1   C  C   T  C   A  A
 412  4  0  0  1  0   C  T   T  C   A  G
 414  1  0  0  1  0   0  0   0  0   0  0
 414  2  1  4  1  2   0  0   0  0   0  0
 414  3  1  4  1  2   C  T   T  C   A  G
 414  4  0  0  2  0   C  C   T  T   A  A
 415  1  0  0  1  0   0  0   0  0   0  0
 415  2  1  4  1  2   C  C   T  T   A  A
 415  3  1  4  1  2   0  0   0  0   0  0
 415  4  0  0  2  1   0  0   0  0   0  0
 416  1  4  3  1  2   C  C   T  T   A  A
 416  2  4  3  2  2   C  C   T  T   A  A
 416  3  0  0  2  1   C  T   T  C   A  G
 416  4  0  0  1  1   C  C   T  T   A  A
 417  1  4  3  2  2   C  C   T  T   A  A
 417  2  4  3  1  2   C  C   T  T   A  A
 417  3  0  0  2  1   C  T   T  C   A  A
 417  4  0  0  1  2   C  C   T  C   A  A
 418  1  4  3  1  2   0  0   T  C   A  G
 418  2  4  3  1  2   C  T   T  C   A  G
 418  3  0  0  2  1   C  T   T  C   A  G
 418  4  0  0  1  1   C  C   T  T   A  A
 419  1  0  0  2  0   0  0   0  0   0  0
 419  2  4  1  2  2   C  C   T  T   A  A
 419  3  4  1  1  2   C  C   T  T   A  A
 419  4  0  0  1  0   C  C   T  T   A  A
 420  1  0  0  2  0   0  0   0  0   0  0
 420  2  3  1  2  2   C  C   T  T   A  A
 420  3  0  0  1  0   C  C   T  T   A  A
 421  1  0  0  1  0   0  0   0  0   0  0
 421  2  1  5  1  2   C  C   T  T   A  A
 421  3  1  5  2  2   C  C   T  T   A  A
 421  4  1  5  2  0   C  C   T  T   A  A
 421  5  0  0  2  0   C  C   T  T   A  A
 422  1  0  0  2  0   0  0   0  0   0  0
 422  2  4  1  1  2   C  T   T  C   A  G
 422  3  4  1  1  2   C  T   T  C   A  G
 422  4  0  0  1  0   C  C   T  T   A  A
 423  1  0  0  1  0   0  0   0  0   0  0
 423  2  1  4  1  2   C  C   T  T   A  A
 423  3  1  4  1  2   C  C   T  T   A  A
 423  4  0  0  2  1   0  0   0  0   0  0
 425  1  0  0  1  0   0  0   0  0   0  0
 425  2  1  4  2  2   C  C   T  T   A  A
 425  3  1  4  1  2   C  C   T  T   A  A
 425  4  0  0  2  1   C  C   T  T   A  A
 426  1  0  0  1  0   0  0   0  0   0  0
 426  2  1  4  2  2   C  C   T  C   A  A
 426  3  1  4  2  2   C  C   T  T   A  A
 426  4  0  0  2  0   C  C   T  T   A  A
 427  1  0  0  1  0   0  0   0  0   0  0
 427  2  1  4  2  2   C  C   T  T   A  A
 427  3  1  4  1  2   C  T   T  C   A  G
 427  4  0  0  2  0   C  C   T  T   A  A
 428  1  4  3  2  2   C  C   T  T   A  A
 428  2  4  3  2  2   C  T   T  C   A  G
 428  3  0  0  2  2   C  T   T  C   A  G
 428  4  0  0  1  0   C  C   T  T   A  A
 429  1  4  5  1  2   C  C   T  T   A  A
 429  2  4  5  1  1   C  T   T  C   A  G
 429  3  4  5  1  2   C  C   T  T   A  A
 429  4  0  0  1  1   C  T   T  C   A  G
 429  5  0  0  2  1   C  C   T  T   A  A
 430  1  0  0  2  2   C  T   T  C   A  G
 431  1  0  0  1  0   0  0   0  0   0  0
 431  2  1  4  2  2   C  C   T  T   A  A
 431  3  1  4  2  2   C  T   T  C   A  A
 431  4  0  0  2  0   C  C   T  T   A  A
 432  1  0  0  1  0   0  0   0  0   0  0
 432  2  1  4  2  2   C  C   T  T   A  A
 432  3  1  4  2  2   C  C   T  T   A  A
 432  4  0  0  2  0   C  C   T  T   A  A
 433  1  0  0  1  0   0  0   0  0   0  0
 433  2  1  6  1  2   C  C   T  C   A  A
 433  3  1  6  1  1   C  C   T  T   A  A
 433  4  1  6  1  1   C  C   T  C   A  A
 433  5  1  6  1  2   C  C   T  T   A  A
 433  6  0  0  2  1   C  C   T  C   A  A
 434  1  0  0  1  0   0  0   0  0   0  0
 434  2  1  4  1  2   C  C   T  C   A  A
 434  3  1  4  2  2   C  C   T  T   A  A
 434  4  0  0  2  0   C  C   T  T   A  A
 435  1  3  2  2  2   C  T   T  C   A  G
 435  2  0  0  2  0   T  T   0  0   A  G
 435  3  0  0  1  0   C  C   T  T   A  A
 436  1  4  3  2  2   C  C   T  T   A  A
 436  2  4  3  2  2   C  C   T  T   A  A
 436  3  0  0  2  0   C  C   T  T   A  A
 436  4  0  0  1  0   C  C   T  C   A  A
 438  1  4  3  1  2   C  C   T  T   A  A
 438  2  4  3  1  2   C  C   T  T   A  A
 438  3  0  0  2  2   0  0   0  0   0  0
 438  4  0  0  1  0   0  0   0  0   0  0
 438  5  4  3  1  2   C  C   T  T   A  A
 439  1  4  3  1  2   C  C   T  T   A  A
 439  2  4  3  2  2   C  T   T  C   A  G
 439  3  0  0  2  1   C  T   T  C   A  G
 439  4  0  0  1  0   C  C   T  T   A  A
 441  1  0  0  1  2   C  T   T  C   A  G
 442  1  0  0  1  0   0  0   0  0   0  0
 442  2  1  4  2  2   C  C   T  T   A  A
 442  3  1  4  1  2   C  C   T  T   A  A
 442  4  0  0  2  1   C  C   T  T   A  A
 443  1  4  3  1  2   C  C   T  T   A  A
 443  2  4  3  1  2   C  C   T  T   A  A
 443  3  0  0  2  0   C  C   T  T   A  A
 443  4  0  0  1  0   C  C   T  T   A  A
 444  1  0  0  1  0   0  0   0  0   0  0
 444  2  1  4  1  2   C  C   T  C   A  A
 444  3  1  4  1  2   C  C   T  T   A  A
 444  4  0  0  2  2   C  C   T  C   A  A
 446  1  4  3  2  2   C  C   T  T   A  A
 446  2  4  3  1  2   C  C   T  T   A  A
 446  3  0  0  2  1   0  0   0  0   0  0
 446  4  0  0  1  2   C  C   T  T   A  A
 447  1  0  0  1  0   0  0   0  0   0  0
 447  2  1  4  1  2   C  C   T  T   A  A
 447  3  1  4  1  2   C  C   T  T   A  A
 447  4  0  0  2  2   C  T   T  C   A  A
 448  1  6  4  2  2   C  T   C  C   A  G
 448  2  6  4  2  2   0  0   C  C   A  G
 448  3  6  4  2  2   0  0   0  0   0  0
 448  4  0  0  2  0   T  T   C  C   G  G
 448  5  6  4  1  2   C  T   T  C   A  G
 448  6  0  0  1  1   C  C   T  C   A  A
 449  1  0  0  2  2   C  C   T  T   A  A
 450  1  4  3  1  2   C  C   T  T   A  A
 450  2  4  3  2  2   0  0   0  0   0  0
 450  3  0  0  2  1   0  0   0  0   0  0
 450  4  0  0  1  1   C  C   T  T   A  A
 451  1  0  0  1  0   0  0   0  0   0  0
 451  2  1  4  2  2   T  T   T  T   A  A
 451  3  1  4  2  2   C  T   T  T   A  A
 451  4  0  0  2  1   C  C   T  T   A  A
 452  1  0  0  1  0   0  0   0  0   0  0
 452  2  1  4  2  2   0  0   0  0   0  0
 452  3  1  4  2  2   C  C   T  C   A  G
 452  4  0  0  2  1   0  0   0  0   0  0
 453  1  4  3  2  2   0  0   0  0   0  0
 453  2  4  3  2  2   0  0   0  0   0  0
 453  3  0  0  2  0   C  C   T  T   A  A
 453  4  0  0  1  2   0  0   0  0   0  0
 454  1  4  3  1  2   C  C   T  T   A  A
 454  2  4  3  2  2   C  C   T  T   A  A
 454  3  0  0  2  2   0  0   0  0   0  0
 454  4  0  0  1  1   C  C   T  T   A  A
 456  1  4  3  2  2   C  T   T  C   A  G
 456  2  4  3  1  2   C  T   T  C   A  G
 456  3  0  0  2  0   C  T   T  C   A  G
 456  4  0  0  1  2   C  C   T  T   A  A
 457  1  0  0  1  0   0  0   0  0   0  0
 457  2  1  5  2  2   C  T   T  C   A  G
 457  3  1  5  2  2   C  T   T  C   A  G
 457  4  1  5  1  2   C  T   T  C   A  G
 457  5  0  0  2  1   C  C   T  T   A  A
 458  1  4  3  1  2   C  C   T  T   A  A
 458  2  4  3  1  1   C  C   T  T   A  A
 458  3  0  0  2  0   C  T   T  C   A  G
 458  4  0  0  1  1   C  C   T  T   A  A
 458  5  4  3  2  2   C  C   T  T   A  A
 459  1  4  3  2  2   T  T   C  C   G  G
 459  2  4  3  1  2   T  T   C  C   G  G
 459  3  0  0  2  1   C  T   T  C   A  G
 459  4  0  0  1  2   T  T   C  C   G  G
 460  1  4  3  1  2   C  T   C  C   A  G
 460  2  4  3  1  2   C  T   T  C   A  G
 460  3  0  0  2  2   C  T   C  C   A  G
 460  4  0  0  1  0   0  0   0  0   0  0
 461  1  4  3  1  2   C  C   T  T   A  A
 461  2  4  3  2  1   C  C   T  T   A  A
 461  3  0  0  2  1   C  C   T  T   A  A
 461  4  0  0  1  0   0  0   T  T   A  A
 461  5  4  3  2  2   C  C   T  T   A  A
 462  1  4  3  2  2   C  C   T  T   A  A
 462  2  4  3  1  2   C  C   T  T   A  A
 462  3  0  0  2  0   C  C   T  T   A  A
 462  4  0  0  1  2   C  C   T  T   A  A
 463  1  4  3  1  2   C  T   T  C   A  G
 463  2  4  3  2  2   C  T   T  C   A  G
 463  3  0  0  2  1   C  T   T  C   A  G
 463  4  0  0  1  2   C  C   T  T   A  A
 464  1  0  0  1  0   0  0   0  0   0  0
 464  2  1  4  1  2   C  T   C  C   A  G
 464  3  1  4  2  2   C  T   C  C   A  G
 464  4  0  0  2  2   C  T   T  C   A  G
 464  5  1  4  2  1   C  T   T  C   A  G
 464  6  1  4  2  1   C  C   T  C   A  A
 465  1  0  0  1  0   0  0   0  0   0  0
 465  2  1  4  2  2   C  C   T  T   A  A
 465  3  1  4  1  2   C  C   T  T   A  A
 465  4  0  0  2  1   C  C   T  T   A  A
 466  1  4  3  1  2   C  C   T  T   A  A
 466  2  4  3  1  2   C  C   T  T   A  A
 466  3  0  0  2  2   C  T   T  C   A  A
 466  4  0  0  1  2   C  C   T  T   A  A
 467  1  0  0  2  0   0  0   0  0   0  0
 467  2  4  1  2  2   C  C   T  T   A  A
 467  3  4  1  2  2   C  C   T  T   A  A
 467  4  0  0  1  2   C  C   T  T   A  A
 468  1  0  0  1  0   0  0   0  0   0  0
 468  2  1  4  2  2   C  C   T  T   A  A
 468  3  1  4  2  0   C  C   T  T   A  A
 468  4  0  0  2  0   0  0   0  0   0  0
 469  1  4  3  1  2   0  0   0  0   0  0
 469  2  4  3  2  2   C  C   T  T   A  A
 469  3  0  0  2  1   0  0   0  0   0  0
 469  4  0  0  1  2   C  C   T  T   A  A
 470  1  0  0  1  2   C  C   T  C   A  A
 471  1  5  4  1  2   C  C   T  T   A  A
 471  2  5  4  2  2   C  C   T  T   A  A
 471  3  5  4  2  1   C  C   T  T   A  A
 471  4  0  0  2  1   C  C   0  0   A  A
 471  5  0  0  1  1   C  C   0  0   A  A
 472  1  0  0  1  0   0  0   0  0   0  0
 472  2  1  4  2  2   C  C   T  T   A  A
 472  3  1  4  2  2   0  0   0  0   0  0
 472  4  0  0  2  0   C  C   T  T   A  A
 473  1  0  0  1  0   0  0   0  0   0  0
 473  2  1  4  1  2   C  T   T  C   A  G
 473  3  1  4  1  2   C  T   C  C   A  G
 473  4  0  0  2  0   C  T   T  C   A  G
 474  1  4  3  1  2   C  C   T  T   A  A
 474  2  4  3  2  2   C  C   T  C   A  A
 474  3  0  0  2  1   C  C   T  T   A  A
 474  4  0  0  1  1   C  C   T  C   A  A
 475  1  0  0  1  2   C  C   T  C   A  A
 476  1  6  5  2  2   C  C   T  T   A  A
 476  2  6  5  1  2   C  C   T  C   A  A
 476  3  6  5  1  2   C  C   T  T   A  A
 476  4  6  5  1  0   C  C   T  T   A  A
 476  5  0  0  2  0   C  C   T  C   A  A
 476  6  0  0  1  1   C  C   T  T   A  A
 477  1  0  0  1  0   0  0   0  0   0  0
 477  2  1  3  1  2   C  C   T  T   A  A
 477  3  0  0  2  0   0  0   0  0   0  0
 478  1  4  3  2  2   C  C   T  T   A  A
 478  2  4  3  2  2   C  C   T  T   A  A
 478  3  0  0  2  0   C  C   T  T   A  A
 478  4  0  0  1  1   C  C   T  T   A  A
 479  1  4  3  2  2   C  C   T  T   A  A
 479  2  4  3  1  2   C  T   T  C   A  G
 479  3  0  0  2  0   C  C   T  T   A  A
 479  4  0  0  1  0   C  T   T  C   A  G
 480  1  5  4  1  2   C  C   T  T   A  A
 480  2  5  4  1  2   C  C   T  T   A  A
 480  3  5  4  1  0   C  C   T  T   A  A
 480  4  0  0  2  1   C  C   T  T   A  A
 480  5  0  0  1  0   C  C   T  T   A  A
 482  1  4  3  1  2   C  C   T  T   A  A
 482  2  4  3  1  2   C  C   T  T   A  A
 482  3  0  0  2  0   C  C   T  T   A  A
 482  4  0  0  1  2   C  C   T  T   A  A
 486  1  0  0  2  0   0  0   0  0   0  0
 486  2  4  1  1  2   C  C   T  C   A  A
 486  3  4  1  2  2   0  0   0  0   0  0
 486  4  0  0  1  1   0  0   0  0   0  0
 487  1  0  0  2  0   0  0   0  0   0  0
 487  2  4  1  2  2   C  T   T  C   A  G
 487  3  4  1  2  2   C  T   T  C   A  G
 487  4  0  0  1  1   C  T   T  C   A  G
 488  1  4  3  2  2   C  C   T  T   A  A
 488  2  4  3  2  2   C  C   T  T   A  A
 488  3  0  0  2  2   C  C   T  T   A  A
 488  4  0  0  1  0   C  C   T  T   A  A
 489  1  4  3  2  2   C  C   T  C   A  A
 489  2  4  3  2  2   C  C   T  C   A  A
 489  3  0  0  2  0   C  C   T  T   A  A
 489  4  0  0  1  1   C  C   T  C   A  A
 490  1  4  3  2  2   C  C   T  C   A  A
 490  2  4  3  2  2   0  0   0  0   0  0
 490  3  0  0  2  2   0  0   0  0   0  0
 490  4  0  0  1  0   0  0   0  0   0  0
 491  1  0  0  2  0   0  0   0  0   0  0
 491  2  4  1  1  2   C  C   T  T   A  A
 491  3  4  1  1  2   C  T   T  C   A  G
 491  4  0  0  1  2   C  T   T  C   A  G
 492  1  0  0  1  0   0  0   0  0   0  0
 492  2  1  4  2  2   C  T   T  T   A  A
 492  3  1  4  2  2   0  0   0  0   0  0
 492  4  0  0  2  2   0  0   0  0   0  0
 493  1  0  0  1  0   0  0   0  0   0  0
 493  2  1  4  1  2   C  T   T  C   A  G
 493  3  1  4  2  2   0  0   0  0   0  0
 493  4  0  0  2  1   0  0   0  0   0  0
 494  1  4  3  2  2   T  T   C  C   G  G
 494  2  4  3  1  2   0  0   0  0   0  0
 494  3  0  0  2  1   0  0   0  0   0  0
 494  4  0  0  1  0   0  0   0  0   0  0
 496  1  0  0  1  0   0  0   0  0   0  0
 496  2  1  4  1  2   C  C   T  T   A  A
 496  3  1  4  2  2   C  C   T  T   A  A
 496  4  0  0  2  1   C  C   T  T   A  A
 497  1  0  0  1  0   0  0   0  0   0  0
 497  2  1  4  1  2   C  C   T  T   A  A
 497  3  1  4  1  2   C  C   T  T   A  A
 497  4  0  0  2  0   C  C   T  T   A  A
 498  1  0  0  2  2   C  C   T  T   A  A
 516  1  4  3  1  2   0  0   0  0   0  0
 516  2  4  3  1  2   C  C   T  T   A  A
 516  3  0  0  2  1   C  C   T  T   A  A
 516  4  0  0  1  1   0  0   0  0   0  0
 517  1  4  3  1  2   0  0   0  0   0  0
 517  2  4  3  1  2   C  C   T  T   A  A
 517  3  0  0  2  1   0  0   0  0   0  0
 517  4  0  0  1  0   0  0   0  0   0  0
 518  1  0  0  1  2   C  C   T  T   A  A
 519  1  0  0  1  0   0  0   0  0   0  0
 519  2  1  5  2  2   C  C   T  T   A  A
 519  3  1  5  2  1   C  C   T  T   A  A
 519  4  1  5  2  2   C  C   T  T   A  A
 519  5  0  0  2  1   C  C   T  T   A  A
 519  6  1  5  1  2   0  0   0  0   0  0
 520  1  0  0  1  0   0  0   0  0   0  0
 520  2  1  4  2  2   C  C   T  T   A  A
 520  3  1  4  1  2   C  C   T  T   A  A
 520  4  0  0  2  1   C  C   T  T   A  A
 521  1  4  3  2  2   C  T   T  C   A  G
 521  2  4  3  1  2   C  T   T  C   A  G
 521  3  0  0  2  0   C  T   T  C   A  G
 521  4  0  0  1  1   C  C   T  T   A  A
 524  1  0  0  2  2   C  C   T  T   A  A
 525  1  0  0  2  0   0  0   0  0   0  0
 525  2  4  1  2  2   C  T   T  C   A  G
 525  3  4  1  1  2   C  C   T  T   A  A
 525  4  0  0  1  0   C  C   T  T   A  A
 526  1  0  0  1  0   0  0   0  0   0  0
 526  2  1  4  1  2   C  C   T  T   A  A
 526  3  1  4  2  2   C  C   T  T   A  A
 526  4  0  0  2  2   C  C   T  T   A  A
 528  1  0  0  1  0   0  0   0  0   0  0
 528  2  1  4  1  2   C  C   T  T   A  A
 528  3  1  4  2  2   C  C   T  T   A  A
 528  4  0  0  2  0   C  C   T  T   A  A
 529  1  4  3  2  2   C  C   T  T   A  A
 529  2  4  3  1  2   C  C   0  0   A  A
 529  3  0  0  2  1   C  T   T  C   A  G
 529  4  0  0  1  1   C  C   T  T   A  A
 530  1  0  0  2  2   C  C   T  T   A  A
 531  1  3  4  2  2   C  T   T  C   A  G
 531  2  3  4  2  2   C  C   T  C   A  A
 531  3  0  0  1  1   C  T   T  C   A  G
 531  4  0  0  2  2   C  C   T  T   A  A
 532  1  0  0  1  0   0  0   0  0   0  0
 532  2  1  4  1  2   C  C   0  0   A  A
 532  3  1  4  2  2   0  0   0  0   0  0
 532  4  0  0  2  2   C  C   T  T   A  A
 533  1  0  0  1  0   0  0   0  0   0  0
 533  2  1  4  1  2   C  C   T  C   A  A
 533  3  1  4  1  2   0  0   0  0   0  0
 533  4  0  0  2  1   0  0   0  0   0  0
 534  1  3  2  1  2   0  0   0  0   0  0
 534  2  0  0  2  0   0  0   0  0   0  0
 534  3  0  0  1  0   0  0   0  0   0  0
 535  1  0  0  1  0   0  0   0  0   0  0
 535  2  1  3  2  2   0  0   0  0   0  0
 535  3  0  0  2  0   0  0   0  0   0  0
 536  1  4  3  1  2   C  C   T  T   A  A
 536  2  4  3  1  2   C  C   T  T   A  A
 536  3  0  0  2  2   C  C   T  T   A  A
 536  4  0  0  1  1   0  0   0  0   0  0
 537  1  0  0  1  2   C  C   T  T   A  A
 539  1  0  0  2  2   C  C   T  T   A  A
 540  1  5  4  2  2   C  T   T  C   A  G
 540  2  5  4  1  2   C  T   T  C   A  G
 540  3  5  4  2  0   C  T   T  C   A  G
 540  4  0  0  2  0   C  C   T  T   A  A
 540  5  0  0  1  1   C  T   T  C   A  G
 543  1  0  0  1  0   0  0   0  0   0  0
 543  2  1  4  1  2   C  C   T  T   A  A
 543  3  1  4  1  2   0  0   0  0   0  0
 543  4  0  0  2  0   C  T   T  C   A  G
 545  1  4  3  2  2   T  T   C  C   G  G
 545  2  4  3  1  2   C  C   T  T   A  A
 545  3  0  0  2  2   C  T   T  C   A  G
 545  4  0  0  1  1   C  T   T  C   A  G
 546  1  4  3  2  2   C  C   T  T   A  A
 546  2  4  3  2  2   C  C   T  T   A  A
 546  3  0  0  2  2   C  C   T  T   A  A
 546  4  0  0  1  1   C  C   T  T   A  A
 547  1  0  0  1  0   0  0   0  0   0  0
 547  2  1  4  1  2   C  C   T  T   A  A
 547  3  1  4  2  2   C  C   T  T   A  A
 547  4  0  0  2  1   C  T   T  C   A  G
 548  1  0  0  2  0   0  0   0  0   0  0
 548  2  4  1  1  2   C  T   0  0   A  G
 548  3  4  1  2  2   C  C   T  T   A  A
 548  4  0  0  1  0   C  T   T  C   A  G
 549  1  4  3  2  2   C  C   T  C   A  A
 549  2  4  3  2  2   C  C   T  C   A  A
 549  3  0  0  2  2   C  T   C  C   A  G
 549  4  0  0  1  0   C  C   T  T   A  A
 550  1  0  0  1  0   0  0   0  0   0  0
 550  2  1  4  2  2   C  C   T  T   A  A
 550  3  1  4  2  2   0  0   0  0   0  0
 550  4  0  0  2  1   C  C   0  0   A  A
 551  1  0  0  1  0   0  0   0  0   0  0
 551  2  1  4  1  2   C  T   T  C   A  G
 551  3  1  4  2  2   0  0   0  0   0  0
 551  4  0  0  2  1   C  T   T  C   A  G
 554  1  0  0  2  0   0  0   0  0   0  0
 554  2  4  1  2  2   C  T   C  C   A  G
 554  3  4  1  1  2   C  T   T  C   A  G
 554  4  0  0  1  2   C  C   T  C   A  A
 556  1  0  0  1  0   0  0   0  0   0  0
 556  2  1  4  1  2   C  C   T  T   A  A
 556  3  1  4  1  2   C  C   T  T   A  A
 556  4  0  0  2  1   C  C   0  0   A  A
 557  1  4  3  1  2   C  C   T  T   A  A
 557  2  4  3  2  2   C  C   T  T   A  A
 557  3  0  0  2  1   C  C   T  T   A  A
 557  4  0  0  1  1   C  C   T  T   A  A
 558  1  0  0  1  0   0  0   0  0   0  0
 558  2  1  3  1  2   C  C   T  C   A  A
 558  3  0  0  2  0   C  C   T  T   A  A
 560  1  0  0  1  0   0  0   0  0   0  0
 560  2  1  4  1  2   C  T   T  C   A  A
 560  3  1  4  2  2   C  T   0  0   A  A
 560  4  0  0  2  1   C  T   T  C   A  A
 562  1  0  0  1  0   0  0   0  0   0  0
 562  2  1  4  1  2   C  C   T  T   A  A
 562  3  1  4  1  2   C  C   T  T   A  A
 562  4  0  0  2  1   C  C   T  T   A  A
 563  1  4  3  2  2   C  C   T  T   A  A
 563  2  4  3  1  2   C  C   T  T   A  A
 563  3  0  0  2  1   C  T   T  C   A  G
 563  4  0  0  1  2   C  T   0  0   A  A
 565  1  4  3  1  2   C  T   T  C   A  G
 565  2  4  3  1  2   C  T   T  C   A  G
 565  3  0  0  2  0   C  T   T  C   A  G
 565  4  0  0  1  1   C  C   T  T   A  A
 566  1  4  3  1  2   C  C   0  0   A  A
 566  2  4  3  1  2   C  C   T  T   A  A
 566  3  0  0  2  1   C  C   T  T   A  A
 566  4  0  0  1  2   C  C   T  T   A  A
 567  1  0  0  1  0   0  0   0  0   0  0
 567  2  1  4  1  2   C  C   T  T   A  A
 567  3  1  4  2  2   C  C   T  T   A  A
 567  4  0  0  2  1   C  C   T  T   A  A
 568  1  0  0  1  0   0  0   0  0   0  0
 568  2  1  4  2  2   C  C   0  0   A  A
 568  3  1  4  1  2   C  C   T  T   A  A
 568  4  0  0  2  1   C  C   T  T   A  A
 570  1  0  0  2  0   0  0   0  0   0  0
 570  2  4  1  1  2   C  T   0  0   A  G
 570  3  4  1  2  2   C  C   T  T   A  A
 570  4  0  0  1  2   C  C   T  T   A  A
 571  1  0  0  2  0   0  0   0  0   0  0
 571  2  4  1  1  2   C  C   T  T   A  A
 571  3  4  1  2  2   C  C   0  0   0  0
 571  4  0  0  1  2   C  C   T  T   0  0
 573  1  0  0  1  0   0  0   0  0   0  0
 573  2  1  4  2  2   C  C   T  T   A  A
 573  3  1  4  2  2   C  C   T  T   A  A
 573  4  0  0  2  2   C  C   T  T   A  A
 574  1  0  0  1  0   0  0   0  0   0  0
 574  2  1  4  1  2   C  C   T  C   A  A
 574  3  1  4  2  2   C  C   T  C   A  A
 574  4  0  0  2  2   C  C   0  0   A  A
 576  1  4  3  2  2   C  C   T  T   A  A
 576  2  4  3  1  2   C  T   T  C   0  0
 576  3  0  0  2  1   C  C   T  T   A  A
 576  4  0  0  1  0   C  T   T  C   A  G
 577  1  4  3  1  2   C  C   T  T   A  A
 577  2  4  3  1  2   C  C   T  C   A  A
 577  3  0  0  2  0   C  C   0  0   A  A
 577  4  0  0  1  1   C  C   T  C   A  A
 579  1  3  4  1  2   T  T   C  C   A  G
 579  2  3  4  1  2   C  T   T  C   0  0
 579  3  0  0  1  1   T  T   C  C   G  G
 579  4  0  0  2  1   C  T   T  C   A  A
 580  1  0  0  1  0   0  0   0  0   0  0
 580  2  1  4  1  2   C  C   T  T   A  A
 580  3  1  4  1  2   C  T   T  C   A  A
 580  4  0  0  2  1   C  T   T  C   A  A
