# Supplementary material for: Predisposition to Childhood Otitis Media and Genetic Polymorphisms within the Toll-Like Receptor 4 (TLR4) Locus
Source: PLoS One. 2015 Jul 15;10(7):e0132551. doi: 10.1371/journal.pone.0132551 (PMC4503307; doi:10.1371/journal.pone.0132551)
Supplement: S2 Data — (ZIP) [file pone.0132551.s002.zip › skra╠ür fyrir TLR4 grein/US-MacArthur/MacArthur.ped]

1	1	0	0	0	1	C	C	T	T	A	A
2	2	0	0	0	2	C	C	T	T	0	0
3	3	0	0	0	1	C	C	T	T	A	A
4	4	0	0	0	2	C	C	T	T	A	A
5	5	0	0	0	2	C	C	T	T	A	A
6	6	0	0	0	1	C	C	T	T	A	A
7	7	0	0	0	2	C	C	T	T	A	A
8	8	0	0	0	2	C	C	T	T	A	A
10	10	0	0	0	2	C	C	T	T	A	A
11	11	0	0	0	1	C	T	C	T	A	A
12	12	0	0	0	2	C	C	T	T	A	A
13	13	0	0	0	2	C	C	T	T	A	A
14	14	0	0	0	1	C	C	C	T	A	A
15	15	0	0	0	2	C	C	T	T	A	A
16	16	0	0	0	2	C	C	T	T	A	A
17	17	0	0	0	2	C	T	C	C	A	G
18	18	0	0	0	2	C	C	T	T	A	A
19	19	0	0	0	2	C	C	T	T	A	A
20	20	0	0	0	2	C	C	T	T	A	A
21	21	0	0	0	2	C	C	T	T	A	A
22	22	0	0	0	1	C	T	C	T	A	G
23	23	0	0	0	1	C	C	T	T	A	A
24	24	0	0	0	1	C	C	T	T	A	A
25	25	0	0	0	2	C	C	C	T	A	A
26	26	0	0	0	1	C	C	T	T	A	A
28	28	0	0	0	1	C	C	T	T	A	A
29	29	0	0	0	2	C	C	T	T	A	A
30	30	0	0	0	2	C	C	T	T	A	A
32	32	0	0	0	2	C	C	T	T	A	A
33	33	0	0	0	1	C	T	C	T	A	A
34	34	0	0	0	2	C	C	T	T	A	A
35	35	0	0	0	1	C	C	C	T	A	A
37	37	0	0	0	2	C	C	T	T	A	A
38	38	0	0	0	2	C	C	C	T	A	A
40	40	0	0	0	1	C	C	T	T	A	A
41	41	0	0	0	1	C	T	C	T	A	G
44	44	0	0	0	1	C	C	T	T	A	A
46	46	0	0	0	2	C	C	T	T	A	A
48	48	0	0	0	1	C	C	T	T	A	A
49	49	0	0	0	1	C	T	C	T	A	G
50	50	0	0	0	1	C	T	C	T	A	A
51	51	0	0	0	2	C	C	T	T	A	A
52	52	0	0	0	2	C	T	C	T	A	A
53	53	0	0	0	1	C	C	T	T	A	A
54	54	0	0	0	1	C	T	C	T	A	A
55	55	0	0	0	2	C	C	C	T	A	A
56	56	0	0	0	2	C	C	T	T	A	G
57	57	0	0	0	1	C	T	C	T	A	A
58	58	0	0	0	2	C	C	T	T	A	A
59	59	0	0	0	2	C	C	T	T	A	A
60	60	0	0	0	1	C	C	T	T	A	A
61	61	0	0	0	2	C	T	C	T	A	G
62	62	0	0	0	1	C	C	T	T	A	A
63	63	0	0	0	1	C	C	C	T	A	A
64	64	0	0	0	2	C	T	C	T	A	G
65	65	0	0	0	2	C	C	T	T	A	A
66	66	0	0	0	2	C	C	T	T	A	A
67	67	0	0	0	1	C	C	T	T	A	A
68	68	0	0	0	1	C	T	C	T	A	A
69	69	0	0	0	2	C	T	C	T	A	G
70	70	0	0	0	2	C	C	T	T	A	A
71	71	0	0	0	2	C	T	C	T	A	A
72	72	0	0	0	1	C	C	T	T	A	A
73	73	0	0	0	2	C	C	T	T	A	A
74	74	0	0	0	2	C	T	C	T	A	G
75	75	0	0	0	1	C	C	T	T	A	A
76	76	0	0	0	2	C	C	T	T	A	A
77	77	0	0	0	2	T	T	C	C	G	G
78	78	0	0	0	1	C	C	T	T	A	A
79	79	0	0	0	1	C	C	T	T	A	A
80	80	0	0	0	2	C	C	T	T	A	A
81	81	0	0	0	2	C	C	T	T	A	A
82	82	0	0	0	2	C	T	C	T	A	A
83	83	0	0	0	2	C	C	T	T	A	A
84	84	0	0	0	1	C	C	T	T	A	A
85	85	0	0	0	1	C	T	C	T	A	G
86	86	0	0	0	1	C	C	T	T	A	A
87	87	0	0	0	1	C	C	C	T	A	A
88	88	0	0	0	1	C	C	T	T	A	A
89	89	0	0	0	2	C	C	T	T	A	A
90	90	0	0	0	1	C	C	T	T	A	A
91	91	0	0	0	2	C	C	T	T	A	A
92	92	0	0	0	2	C	T	C	T	A	A
93	93	0	0	0	1	C	T	C	T	A	G
94	94	0	0	0	1	C	T	C	T	A	G
95	95	0	0	0	2	C	C	T	T	A	A
96	96	0	0	0	1	C	T	C	T	A	G
97	97	0	0	0	1	C	C	T	T	A	A
98	98	0	0	0	2	C	C	T	T	A	A
99	99	0	0	0	2	C	C	T	T	A	A
100	100	0	0	0	1	C	C	T	T	A	A
101	101	0	0	0	2	C	C	C	T	A	A
102	102	0	0	0	2	C	C	T	T	A	A
103	103	0	0	0	1	C	C	T	T	A	A
105	105	0	0	0	1	C	C	T	T	A	A
106	106	0	0	0	2	C	C	T	T	A	A
107	107	0	0	0	2	C	C	T	T	A	A
108	108	0	0	0	2	C	T	C	T	A	G
109	109	0	0	0	2	C	C	C	T	A	A
110	110	0	0	0	1	C	C	T	T	A	A
111	111	0	0	0	2	C	C	T	T	A	A
112	112	0	0	0	2	C	C	T	T	A	A
113	113	0	0	0	1	C	T	C	T	A	G
114	114	0	0	0	1	C	C	T	T	A	A
115	115	0	0	0	2	C	T	C	T	A	A
116	116	0	0	0	1	C	C	T	T	A	A
117	117	0	0	0	2	C	C	T	T	A	A
118	118	0	0	0	2	C	C	T	T	A	A
119	119	0	0	0	1	C	C	T	T	A	A
120	120	0	0	0	1	C	T	C	T	A	G
121	121	0	0	0	2	C	C	T	T	A	A
122	122	0	0	0	2	C	C	T	T	A	A
123	123	0	0	0	2	C	C	T	T	A	A
124	124	0	0	0	2	C	T	C	T	A	G
125	125	0	0	0	2	C	T	C	T	A	G
127	127	0	0	0	1	C	C	T	T	A	A
128	128	0	0	0	2	C	C	T	T	A	A
129	129	0	0	0	1	C	C	C	T	A	A
130	130	0	0	0	1	C	C	T	T	A	A
131	131	0	0	0	1	C	T	C	T	A	A
132	132	0	0	0	2	C	C	T	T	A	A
133	133	0	0	0	1	C	C	T	T	A	A
134	134	0	0	0	1	C	T	C	T	A	G
135	135	0	0	0	1	C	C	T	T	A	A
136	136	0	0	0	2	C	C	T	T	A	A
137	137	0	0	0	2	C	C	T	T	A	A
138	138	0	0	0	2	C	T	C	T	A	G
139	139	0	0	0	2	C	C	T	T	A	A
140	140	0	0	0	1	C	C	T	T	A	A
141	141	0	0	0	2	C	C	T	T	A	A
142	142	0	0	0	2	C	C	T	T	A	A
143	143	0	0	0	2	C	C	T	T	A	A
144	144	0	0	0	2	C	C	T	T	A	A
145	145	0	0	0	2	C	C	T	T	A	A
146	146	0	0	0	2	C	C	T	T	A	A
147	147	0	0	0	2	C	C	T	T	A	A
148	148	0	0	0	2	C	C	T	T	A	A
149	149	0	0	0	1	C	C	T	T	A	A
150	150	0	0	0	1	C	C	T	T	A	A
151	151	0	0	0	1	C	C	T	T	A	A
152	152	0	0	0	2	C	T	C	T	A	A
153	153	0	0	0	1	C	C	T	T	A	A
154	154	0	0	0	2	C	C	C	T	A	A
155	155	0	0	0	2	C	C	T	T	A	A
156	156	0	0	0	2	C	C	T	T	A	A
157	157	0	0	0	1	C	T	C	T	A	A
158	158	0	0	0	1	C	C	T	T	A	A
159	159	0	0	0	2	C	C	T	T	A	A
160	160	0	0	0	1	C	C	T	T	A	A
161	161	0	0	0	2	C	C	T	T	A	A
162	162	0	0	0	1	C	T	C	T	A	G
163	163	0	0	0	1	C	C	T	T	A	A
164	164	0	0	0	1	C	C	T	T	A	A
165	165	0	0	0	1	C	C	T	T	A	A
166	166	0	0	0	1	C	C	T	T	A	A
167	167	0	0	0	1	C	C	T	T	A	A
168	168	0	0	0	2	C	C	T	T	A	A
169	169	0	0	0	1	C	T	C	T	A	G
170	170	0	0	0	1	C	T	C	T	A	G
171	171	0	0	0	2	C	C	T	T	A	A
172	172	0	0	0	1	C	C	C	T	A	A
173	173	0	0	0	1	C	C	C	T	A	A
174	174	0	0	0	1	C	C	T	T	A	A
175	175	0	0	0	2	C	C	T	T	A	A
176	176	0	0	0	2	C	C	T	T	A	A
177	177	0	0	0	2	C	C	T	T	A	A
178	178	0	0	0	2	C	C	T	T	A	A
179	179	0	0	0	1	C	C	T	T	A	A
180	180	0	0	0	2	C	C	T	T	A	A
183	183	0	0	0	2	C	C	T	T	A	A
184	184	0	0	0	2	C	C	C	T	A	A
185	185	0	0	0	2	C	C	T	T	A	A
186	186	0	0	0	2	C	C	T	T	A	A
187	187	0	0	0	2	C	C	T	T	A	A
188	188	0	0	0	2	C	C	T	T	A	A
189	189	0	0	0	2	C	C	T	T	A	A
190	190	0	0	0	1	C	T	C	T	A	G
191	191	0	0	0	1	C	C	T	T	A	A
192	192	0	0	0	1	C	T	C	T	A	G
193	193	0	0	0	1	C	C	T	T	A	A
194	194	0	0	0	1	C	C	T	T	A	A
195	195	0	0	0	1	C	C	T	T	A	A
196	196	0	0	0	1	C	T	C	T	A	G
197	197	0	0	0	1	C	C	T	T	A	A
198	198	0	0	0	1	C	C	T	T	A	A
199	199	0	0	0	1	C	C	T	T	A	A
200	200	0	0	0	1	C	C	T	T	A	A
201	201	0	0	0	1	C	T	T	T	A	G
202	202	0	0	0	1	C	C	T	T	A	A
203	203	0	0	0	1	C	C	T	T	A	A
204	204	0	0	0	1	C	C	T	T	A	A
205	205	0	0	0	1	C	C	T	T	A	A
206	206	0	0	0	1	C	C	T	T	A	A
207	207	0	0	0	1	C	C	T	T	A	A
208	208	0	0	0	1	C	C	T	T	A	A
209	209	0	0	0	1	C	C	C	T	A	A
210	210	0	0	0	1	C	C	T	T	A	A
211	211	0	0	0	1	C	T	C	T	A	A
212	212	0	0	0	1	C	T	C	T	A	A
213	213	0	0	0	1	C	T	C	T	A	G
214	214	0	0	0	1	C	C	T	T	A	A
215	215	0	0	0	1	C	C	T	T	A	A
216	216	0	0	0	1	C	C	C	T	A	A
217	217	0	0	0	1	C	C	T	T	A	A
